# Supplementary material for: Synthesis, crystal structure and Hirshfeld surface analysis of 5-oxo-N-phenyl-3-(thio­phen-2-yl)-2,3,4,5-tetra­hydro-[1,1′-biphen­yl]-4-carboxamide
Source: Acta Crystallogr E Crystallogr Commun. 2025 Jan 28;81(Pt 2):177–82. doi: 10.1107/S205698902500057X (PMC11799798; doi:10.1107/S205698902500057X)
Supplement: Supplementary file 1 [file e-81-00177-sup1.cif]

##############################################################################
#                                                                            #
# This CIF contains the data in a paper accepted for publication in          #
# Acta Crystallographica Section E. It conforms to the requirements of       #
# Notes for Authors for Acta Crystallographica Section E, and has been       #
# peer reviewed under the auspices of the IUCr Commission on Journals.       #
#                                                                            #
# Full details of the Crystallographic Information File format               #
# are given in the paper "The Crystallographic Information File (CIF):       #
# a New Standard Archive File for Crystallography" by S. R. Hall, F. H.      #
# Allen and I. D. Brown [Acta Cryst. (1991), A47, 655-685].                  #
#                                                                            #
# The current version of the core CIF dictionary is obtainable from          #
# ftp://ftp.iucr.org/pub/cif_core.dic.                                       #
#                                                                            #
# Software is freely available for graphical display of the structure(s)     #
# in this CIF. For information consult the CIF software page                 #
# http://www.iucr.org/resources/cif/software.                                #
#                                                                            #
# This file may be used for bona fide research purposes within the           #
# scientific community so long as proper attribution is given to the journal # 
# article from which it was obtained.                                        #
#                                                                            #
##############################################################################
data_I
_audit_creation_method     'SHELXL-2018/3'
_chemical_name_systematic
;\
5-Oxo-<i>N</i>-phenyl-3-(thiophen-2-yl)-2,3,4,5-tetrahydro-[1,1'-biphenyl]-4-\
carboxamide
;
_chemical_name_common     ?
_chemical_formula_moiety     'C23 H19 N O2 S'
_chemical_formula_sum     'C23 H19 N O2 S'
_chemical_formula_iupac     'C23 H19 N O2 S'
_chemical_formula_weight     373.45
_chemical_melting_point     ?
_chemical_absolute_configuration     ?
_space_group_crystal_system     monoclinic
_space_group_name_H-M_alt     'C c'
_space_group_name_Hall     'C -2yc'
loop_
    _space_group_symop_operation_xyz
    'x, y, z'
    'x, -y, z+1/2'
    'x+1/2, y+1/2, z'
    'x+1/2, -y+1/2, z+1/2'
_cell_length_a     16.1416(5)
_cell_length_b     12.8991(4)
_cell_length_c     19.0656(5)
_cell_angle_alpha     90
_cell_angle_beta     107.4160(10)
_cell_angle_gamma     90
_cell_volume     3787.71(19)
_cell_formula_units_Z     8
_cell_measurement_reflns_used     9482
_cell_measurement_theta_min     2.24
_cell_measurement_theta_max     32.46
_cell_measurement_temperature     100(2)
_exptl_crystal_description     prism
_exptl_crystal_colour     colourless
_exptl_crystal_size_max     0.250
_exptl_crystal_size_mid     0.200
_exptl_crystal_size_min     0.150
_exptl_crystal_density_diffrn     1.310
_exptl_crystal_density_meas     ?
_exptl_crystal_density_method     ?
_exptl_crystal_F_000     1568
_exptl_absorpt_coefficient_mu     0.189
_exptl_absorpt_correction_type     multi-scan
_exptl_absorpt_process_details
;
(<i>SADABS</i>; Krause <i>et al.</i>,  2015)
;
_exptl_absorpt_correction_T_min     0.666
_exptl_absorpt_correction_T_max     0.746
_diffrn_ambient_temperature     100(2)
_diffrn_source     ?
_diffrn_radiation_type     MoK\a
_diffrn_radiation_wavelength     0.71073
_diffrn_measurement_device_type     'Bruker D8 QUEST PHOTON-III area-detector'
_diffrn_measurement_method     '\f and \w scans'
_diffrn_detector_area_resol_mean     ?
_diffrn_reflns_number     44070
_diffrn_reflns_av_R_equivalents     0.0314
_diffrn_reflns_av_unetI/netI     0.0342
_diffrn_reflns_theta_min     2.147
_diffrn_reflns_theta_max     32.589
_diffrn_reflns_theta_full     25.242
_diffrn_measured_fraction_theta_max     0.998
_diffrn_measured_fraction_theta_full     0.997
_diffrn_reflns_limit_h_min     -24
_diffrn_reflns_limit_h_max     24
_diffrn_reflns_limit_k_min     -19
_diffrn_reflns_limit_k_max     19
_diffrn_reflns_limit_l_min     -28
_diffrn_reflns_limit_l_max     28
_refine_special_details
;
Refined as a 2-component inversion twin
;
_reflns_number_total     13781
_reflns_number_gt     12646
_reflns_threshold_expression     'I > 2\s(I)'
_refine_ls_structure_factor_coef     Fsqd
_refine_ls_matrix_type     full
_refine_ls_R_factor_all     0.0549
_refine_ls_R_factor_gt     0.0495
_refine_ls_wR_factor_gt     0.1247
_refine_ls_wR_factor_ref     0.1285
_refine_ls_goodness_of_fit_ref     1.030
_refine_ls_restrained_S_all     1.103
_refine_ls_number_reflns     13781
_refine_ls_number_parameters     494
_refine_ls_number_restraints     34
_refine_ls_hydrogen_treatment     mixed
_refine_ls_weighting_scheme     calc
_refine_ls_weighting_details
              'w=1/[\s^2^(Fo^2^)+(0.0623P)^2^+3.9600P] where P=(Fo^2^+2Fc^2^)/3'
_atom_sites_solution_hydrogens     mixed
_atom_sites_solution_primary     difmap
_atom_sites_solution_secondary     difmap
_refine_ls_shift/su_max     0.002
_refine_ls_shift/su_mean     0.000
_refine_diff_density_max     0.620
_refine_diff_density_min     -0.647
_refine_ls_extinction_method     none
_refine_ls_extinction_coef     .
_refine_ls_abs_structure_details
;
Refined as an inversion twin;
Flack <i>x</i> determined using 5763 quotients
[(I+)-(I-)]/[(I+)+(I-)] (Parsons & Flack, 2004)
;
_refine_ls_abs_structure_Flack     0.37(8)
loop_
    _atom_type_symbol
    _atom_type_description
    _atom_type_scat_dispersion_real
    _atom_type_scat_dispersion_imag
    _atom_type_scat_source
    'C' 'C' 0.0033 0.0016
                         'International Tables Vol C Tables 4.2.6.8 and 6.1.1.4'
    'H' 'H' 0.0000 0.0000
                         'International Tables Vol C Tables 4.2.6.8 and 6.1.1.4'
    'N' 'N' 0.0061 0.0033
                         'International Tables Vol C Tables 4.2.6.8 and 6.1.1.4'
    'O' 'O' 0.0106 0.0060
                         'International Tables Vol C Tables 4.2.6.8 and 6.1.1.4'
    'S' 'S' 0.1246 0.1234
                         'International Tables Vol C Tables 4.2.6.8 and 6.1.1.4'
_computing_data_collection
;
APEX3 (Bruker, 2018)
;
_computing_cell_refinement
;
SAINT (Bruker, 2018)
;
_computing_data_reduction
;
SAINT (Bruker, 2018)
;
_computing_structure_solution
;
SHELXT (Sheldrick, 2015a)
;
_computing_structure_refinement
;
SHELXL (Sheldrick, 2015b)
;
_computing_molecular_graphics
;
SHELXTL (Sheldrick, 2008)
;
_computing_publication_material
;
publCIF (Westrip, 2010)
;
loop_
    _atom_site_type_symbol
    _atom_site_label
    _atom_site_fract_x
    _atom_site_fract_y
    _atom_site_fract_z
    _atom_site_U_iso_or_equiv
    _atom_site_adp_type
    _atom_site_calc_flag
    _atom_site_occupancy
    _atom_site_disorder_assembly
    _atom_site_disorder_group
    S S1 0.73160(7) 0.42886(8) 0.71887(6) 0.02445(19) Uani d 0.7 A 1
    S S1' 0.73378(16) 0.38641(19) 0.57558(16) 0.0263(5) Uani d 0.3 A 2
    O O1 0.40433(13) 0.60901(15) 0.57901(13) 0.0270(4) Uani d 1 . .
    O O2 0.49029(13) 0.39952(15) 0.53972(10) 0.0221(3) Uani d 1 . .
    N N1 0.48998(14) 0.37371(15) 0.65812(11) 0.0165(3) Uani d 1 . .
    C C1 0.48285(15) 0.62230(18) 0.59522(13) 0.0173(4) Uani d 1 . .
    C C2 0.54702(15) 0.53526(17) 0.62719(13) 0.0163(4) Uani d 1 . .
    H H2 0.564164 0.539595 0.682040 0.020 Uiso calc 1 . .
    C C3 0.62924(13) 0.54764(17) 0.60251(13) 0.0174(4) Uani d 1 . .
    H H3 0.610628 0.545920 0.547561 0.021 Uiso calc 1 . .
    C C4 0.66919(15) 0.65469(18) 0.62661(15) 0.0208(4) Uani d 1 . .
    H H4A 0.693229 0.655867 0.680852 0.025 Uiso calc 1 . .
    H H4B 0.717865 0.665911 0.605888 0.025 Uiso calc 1 . .
    C C5 0.60495(15) 0.74233(17) 0.60257(13) 0.0162(4) Uani d 1 . .
    C C6 0.51878(15) 0.72339(17) 0.58679(13) 0.0168(4) Uani d 1 . .
    H H6 0.479630 0.779177 0.569254 0.020 Uiso calc 1 . .
    C C7 0.50540(14) 0.42931(17) 0.60344(13) 0.0155(4) Uani d 1 . .
    C C8 0.46246(15) 0.26899(17) 0.65529(13) 0.0159(4) Uani d 1 . .
    C C9 0.47950(19) 0.21882(19) 0.72294(14) 0.0232(5) Uani d 1 . .
    H H9 0.508457 0.254912 0.766873 0.028 Uiso calc 1 . .
    C C10 0.4544(2) 0.1165(2) 0.72647(16) 0.0263(5) Uani d 1 . .
    H H10 0.466516 0.082856 0.772774 0.032 Uiso calc 1 . .
    C C11 0.41199(17) 0.06340(19) 0.66302(15) 0.0218(4) Uani d 1 . .
    H H11 0.394683 -0.006549 0.665548 0.026 Uiso calc 1 . .
    C C12 0.39466(18) 0.1132(2) 0.59509(15) 0.0232(5) Uani d 1 . .
    H H12 0.365616 0.076614 0.551390 0.028 Uiso calc 1 . .
    C C13 0.41951(16) 0.21586(19) 0.59071(14) 0.0198(4) Uani d 1 . .
    H H13 0.407405 0.249391 0.544372 0.024 Uiso calc 1 . .
    C C14 0.69198(9) 0.46161(14) 0.62909(10) 0.0199(4) Uani d 1 . .
    C C15 0.7246(2) 0.3998(3) 0.5853(3) 0.02445(19) Uani d 0.7 A 1
    H H15 0.709503 0.406978 0.533395 0.029 Uiso calc 0.7 A 1
    C C16 0.7843(2) 0.3228(3) 0.62621(18) 0.02445(19) Uani d 0.7 A 1
    H H16 0.813366 0.273307 0.605154 0.029 Uiso calc 0.7 A 1
    C C17 0.79315(18) 0.3309(2) 0.69932(19) 0.02445(19) Uani d 0.7 A 1
    H H17 0.829553 0.286942 0.735642 0.029 Uiso calc 0.7 A 1
    C C15' 0.7301(4) 0.4225(5) 0.6987(3) 0.0263(5) Uani d 0.3 A 2
    H H15A 0.715137 0.454323 0.738197 0.032 Uiso calc 0.3 A 2
    C C16' 0.7904(4) 0.3381(5) 0.7164(4) 0.0263(5) Uani d 0.3 A 2
    H H16A 0.819170 0.307482 0.762600 0.032 Uiso calc 0.3 A 2
    C C17' 0.7948(3) 0.3143(5) 0.6480(3) 0.0263(5) Uani d 0.3 A 2
    H H17A 0.830639 0.259395 0.640767 0.032 Uiso calc 0.3 A 2
    C C18 0.63757(16) 0.84809(18) 0.59696(13) 0.0179(4) Uani d 1 . .
    C C19 0.58505(17) 0.9349(2) 0.59560(17) 0.0252(5) Uani d 1 . .
    H H19 0.528169 0.925720 0.599421 0.030 Uiso calc 1 . .
    C C20 0.6148(2) 1.0343(2) 0.58875(19) 0.0313(6) Uani d 1 . .
    H H20 0.578244 1.092451 0.587643 0.038 Uiso calc 1 . .
    C C21 0.6980(2) 1.0486(2) 0.58352(17) 0.0304(6) Uani d 1 . .
    H H21 0.718368 1.116423 0.578379 0.037 Uiso calc 1 . .
    C C22 0.75120(19) 0.9639(2) 0.58582(18) 0.0300(6) Uani d 1 . .
    H H22 0.808301 0.973681 0.582633 0.036 Uiso calc 1 . .
    C C23 0.72128(18) 0.8642(2) 0.59279(17) 0.0251(5) Uani d 1 . .
    H H23 0.758482 0.806550 0.594727 0.030 Uiso calc 1 . .
    S S2 0.28115(7) 0.47394(8) 0.41495(7) 0.02627(18) Uani d 0.7 B 1
    S S2' 0.25927(18) 0.4669(2) 0.26876(14) 0.0280(5) Uani d 0.3 B 2
    O O3 0.59672(12) 0.67727(16) 0.42626(12) 0.0250(4) Uani d 1 . .
    O O4 0.50311(13) 0.52390(14) 0.29766(10) 0.0215(3) Uani d 1 . .
    N N2 0.50923(14) 0.41810(15) 0.39523(11) 0.0163(3) Uani d 1 . .
    C C24 0.51761(15) 0.68815(19) 0.41100(13) 0.0178(4) Uani d 1 . .
    C C25 0.45807(15) 0.59458(17) 0.39697(13) 0.0163(4) Uani d 1 . .
    H H25 0.455743 0.567333 0.445444 0.020 Uiso calc 1 . .
    C C26 0.36501(13) 0.62122(17) 0.35019(13) 0.0181(4) Uani d 1 . .
    H H26 0.366513 0.639001 0.299534 0.022 Uiso calc 1 . .
    C C27 0.33101(16) 0.71636(19) 0.38174(15) 0.0204(4) Uani d 1 . .
    H H27A 0.275071 0.738234 0.346700 0.024 Uiso calc 1 . .
    H H27B 0.319819 0.696322 0.428205 0.024 Uiso calc 1 . .
    C C28 0.39277(15) 0.80691(18) 0.39644(13) 0.0166(4) Uani d 1 . .
    C C29 0.47893(15) 0.79046(18) 0.40955(13) 0.0177(4) Uani d 1 . .
    H H29 0.516314 0.849028 0.418306 0.021 Uiso calc 1 . .
    C C30 0.49336(15) 0.50904(17) 0.35838(13) 0.0165(4) Uani d 1 . .
    C C31 0.53480(14) 0.32350(17) 0.36947(13) 0.0153(4) Uani d 1 . .
    C C32 0.57754(16) 0.25144(18) 0.42214(14) 0.0188(4) Uani d 1 . .
    H H32 0.589395 0.267025 0.472893 0.023 Uiso calc 1 . .
    C C33 0.60284(17) 0.15704(19) 0.40074(15) 0.0221(4) Uani d 1 . .
    H H33 0.632745 0.108574 0.437023 0.026 Uiso calc 1 . .
    C C34 0.58502(18) 0.13252(19) 0.32701(16) 0.0238(5) Uani d 1 . .
    H H34 0.603118 0.067987 0.312537 0.029 Uiso calc 1 . .
    C C35 0.5403(2) 0.2036(2) 0.27440(15) 0.0267(5) Uani d 1 . .
    H H35 0.526614 0.186576 0.223729 0.032 Uiso calc 1 . .
    C C36 0.51516(19) 0.29968(19) 0.29508(14) 0.0226(5) Uani d 1 . .
    H H36 0.485079 0.348121 0.258852 0.027 Uiso calc 1 . .
    C C37 0.30635(9) 0.53143(15) 0.34455(11) 0.0236(5) Uani d 1 . .
    C C38 0.2622(2) 0.4790(3) 0.2804(3) 0.02627(18) Uani d 0.7 B 1
    H H38 0.267720 0.498578 0.233975 0.032 Uiso calc 0.7 B 1
    C C39 0.2081(2) 0.3941(3) 0.2878(2) 0.02627(18) Uani d 0.7 B 1
    H H39 0.174131 0.351909 0.248964 0.032 Uiso calc 0.7 B 1
    C C40 0.21388(18) 0.3843(2) 0.36005(19) 0.02627(18) Uani d 0.7 B 1
    H H40 0.183584 0.332886 0.378302 0.032 Uiso calc 0.7 B 1
    C C38' 0.2831(4) 0.4893(5) 0.4023(4) 0.0280(5) Uani d 0.3 B 2
    H H38A 0.304677 0.517381 0.450437 0.034 Uiso calc 0.3 B 2
    C C39' 0.2257(4) 0.4022(5) 0.3880(4) 0.0280(5) Uani d 0.3 B 2
    H H39A 0.204087 0.365049 0.421800 0.034 Uiso calc 0.3 B 2
    C C40' 0.2093(3) 0.3847(4) 0.3147(3) 0.0280(5) Uani d 0.3 B 2
    H H40A 0.172328 0.330200 0.290280 0.034 Uiso calc 0.3 B 2
    C C41 0.35706(15) 0.91145(18) 0.39858(13) 0.0175(4) Uani d 1 . .
    C C42 0.27141(16) 0.92410(19) 0.40067(15) 0.0211(4) Uani d 1 . .
    H H42 0.236348 0.864781 0.400146 0.025 Uiso calc 1 . .
    C C43 0.23728(17) 1.0228(2) 0.40349(16) 0.0234(5) Uani d 1 . .
    H H43 0.179575 1.030114 0.405746 0.028 Uiso calc 1 . .
    C C44 0.28699(18) 1.1103(2) 0.40302(15) 0.0241(5) Uani d 1 . .
    H H44 0.263395 1.177438 0.404512 0.029 Uiso calc 1 . .
    C C45 0.37189(18) 1.0989(2) 0.40036(15) 0.0230(4) Uani d 1 . .
    H H45 0.406196 1.158652 0.399970 0.028 Uiso calc 1 . .
    C C46 0.40657(16) 1.00110(19) 0.39827(14) 0.0202(4) Uani d 1 . .
    H H46 0.464568 0.994496 0.396597 0.024 Uiso calc 1 . .
    H H1N 0.498(2) 0.406(3) 0.699(2) 0.024 Uiso d 1 . .
    H H2N 0.496(2) 0.419(3) 0.440(2) 0.024 Uiso d 1 . .
loop_
    _atom_site_aniso_label
    _atom_site_aniso_U_11
    _atom_site_aniso_U_22
    _atom_site_aniso_U_33
    _atom_site_aniso_U_12
    _atom_site_aniso_U_13
    _atom_site_aniso_U_23
    S1 0.0270(4) 0.0249(4) 0.0211(4) 0.0066(3) 0.0066(3) 0.0059(3)
    S1' 0.0214(9) 0.0245(10) 0.0325(12) -0.0058(8) 0.0073(7) -0.0081(8)
    O1 0.0174(8) 0.0195(8) 0.0452(12) -0.0051(7) 0.0108(8) 0.0005(8)
    O2 0.0310(9) 0.0207(8) 0.0159(7) -0.0068(7) 0.0091(7) -0.0013(6)
    N1 0.0216(8) 0.0131(8) 0.0157(8) -0.0019(7) 0.0070(7) -0.0006(6)
    C1 0.0171(9) 0.0155(9) 0.0210(10) -0.0037(7) 0.0081(8) -0.0018(8)
    C2 0.0185(9) 0.0135(9) 0.0185(9) -0.0042(7) 0.0081(7) -0.0013(7)
    C3 0.0176(9) 0.0141(9) 0.0225(10) -0.0018(7) 0.0089(8) 0.0008(7)
    C4 0.0164(9) 0.0132(9) 0.0329(12) -0.0026(7) 0.0076(9) 0.0010(8)
    C5 0.0167(9) 0.0138(9) 0.0199(9) -0.0039(7) 0.0079(7) 0.0000(7)
    C6 0.0152(9) 0.0135(9) 0.0223(10) -0.0030(7) 0.0065(7) -0.0005(8)
    C7 0.0164(9) 0.0129(8) 0.0188(9) -0.0017(7) 0.0078(7) 0.0004(7)
    C8 0.0175(9) 0.0125(8) 0.0194(9) -0.0023(7) 0.0082(7) -0.0018(7)
    C9 0.0344(13) 0.0166(10) 0.0190(10) -0.0030(9) 0.0086(9) -0.0002(8)
    C10 0.0388(14) 0.0178(10) 0.0235(11) -0.0029(10) 0.0109(10) 0.0026(9)
    C11 0.0259(11) 0.0141(9) 0.0269(11) -0.0050(8) 0.0101(9) 0.0000(8)
    C12 0.0257(11) 0.0183(10) 0.0250(11) -0.0085(9) 0.0067(9) -0.0039(8)
    C13 0.0234(10) 0.0159(9) 0.0188(10) -0.0053(8) 0.0046(8) 0.0000(8)
    C14 0.0186(9) 0.0142(9) 0.0274(11) -0.0018(8) 0.0078(8) 0.0001(8)
    C15 0.0270(4) 0.0249(4) 0.0211(4) 0.0066(3) 0.0066(3) 0.0059(3)
    C16 0.0270(4) 0.0249(4) 0.0211(4) 0.0066(3) 0.0066(3) 0.0059(3)
    C17 0.0270(4) 0.0249(4) 0.0211(4) 0.0066(3) 0.0066(3) 0.0059(3)
    C15' 0.0214(9) 0.0245(10) 0.0325(12) -0.0058(8) 0.0073(7) -0.0081(8)
    C16' 0.0214(9) 0.0245(10) 0.0325(12) -0.0058(8) 0.0073(7) -0.0081(8)
    C17' 0.0214(9) 0.0245(10) 0.0325(12) -0.0058(8) 0.0073(7) -0.0081(8)
    C18 0.0178(9) 0.0148(9) 0.0215(10) -0.0044(8) 0.0066(8) 0.0010(8)
    C19 0.0215(11) 0.0147(10) 0.0372(14) -0.0047(8) 0.0054(10) 0.0034(9)
    C20 0.0296(13) 0.0156(10) 0.0440(16) -0.0043(10) 0.0038(11) 0.0061(10)
    C21 0.0369(14) 0.0214(12) 0.0292(13) -0.0146(11) 0.0041(11) 0.0044(10)
    C22 0.0267(12) 0.0266(12) 0.0391(15) -0.0135(10) 0.0135(11) 0.0022(11)
    C23 0.0222(11) 0.0198(11) 0.0358(13) -0.0079(9) 0.0126(10) -0.0013(10)
    S2 0.0239(4) 0.0226(4) 0.0338(5) 0.0018(3) 0.0109(3) 0.0058(3)
    S2' 0.0325(11) 0.0291(11) 0.0197(10) -0.0075(8) 0.0035(7) -0.0159(7)
    O3 0.0177(8) 0.0237(9) 0.0335(10) 0.0064(7) 0.0074(7) -0.0025(7)
    O4 0.0310(9) 0.0171(7) 0.0198(8) 0.0051(7) 0.0129(7) 0.0038(6)
    N2 0.0216(9) 0.0114(7) 0.0178(8) 0.0034(6) 0.0086(7) 0.0019(6)
    C24 0.0183(9) 0.0168(9) 0.0196(10) 0.0057(8) 0.0074(8) 0.0000(7)
    C25 0.0189(9) 0.0126(8) 0.0194(9) 0.0050(7) 0.0086(7) 0.0025(7)
    C26 0.0180(9) 0.0141(9) 0.0233(10) 0.0019(7) 0.0076(8) 0.0012(8)
    C27 0.0161(9) 0.0154(9) 0.0316(12) 0.0032(8) 0.0098(8) 0.0007(8)
    C28 0.0178(9) 0.0138(9) 0.0195(9) 0.0032(7) 0.0076(8) 0.0011(7)
    C29 0.0164(9) 0.0152(9) 0.0223(10) 0.0039(7) 0.0072(8) 0.0005(8)
    C30 0.0169(9) 0.0137(9) 0.0196(9) 0.0039(7) 0.0067(7) 0.0013(7)
    C31 0.0160(9) 0.0117(8) 0.0195(9) 0.0003(7) 0.0073(7) 0.0011(7)
    C32 0.0201(10) 0.0160(9) 0.0191(9) 0.0013(8) 0.0038(8) 0.0001(8)
    C33 0.0210(10) 0.0160(10) 0.0279(12) 0.0045(8) 0.0054(9) 0.0035(8)
    C34 0.0273(11) 0.0148(9) 0.0327(13) 0.0024(8) 0.0144(10) -0.0040(9)
    C35 0.0425(15) 0.0198(11) 0.0200(11) 0.0008(10) 0.0128(10) -0.0032(9)
    C36 0.0336(13) 0.0169(10) 0.0177(10) 0.0029(9) 0.0083(9) 0.0017(8)
    C37 0.0196(10) 0.0173(10) 0.0349(13) 0.0037(8) 0.0096(9) 0.0011(9)
    C38 0.0239(4) 0.0226(4) 0.0338(5) 0.0018(3) 0.0109(3) 0.0058(3)
    C39 0.0239(4) 0.0226(4) 0.0338(5) 0.0018(3) 0.0109(3) 0.0058(3)
    C40 0.0239(4) 0.0226(4) 0.0338(5) 0.0018(3) 0.0109(3) 0.0058(3)
    C38' 0.0325(11) 0.0291(11) 0.0197(10) -0.0075(8) 0.0035(7) -0.0159(7)
    C39' 0.0325(11) 0.0291(11) 0.0197(10) -0.0075(8) 0.0035(7) -0.0159(7)
    C40' 0.0325(11) 0.0291(11) 0.0197(10) -0.0075(8) 0.0035(7) -0.0159(7)
    C41 0.0174(9) 0.0158(9) 0.0198(9) 0.0052(7) 0.0062(8) -0.0002(7)
    C42 0.0186(10) 0.0152(9) 0.0323(12) 0.0043(8) 0.0118(9) 0.0023(9)
    C43 0.0215(10) 0.0193(10) 0.0309(12) 0.0082(9) 0.0102(9) 0.0004(9)
    C44 0.0267(11) 0.0175(10) 0.0255(12) 0.0079(9) 0.0041(9) -0.0012(9)
    C45 0.0266(11) 0.0145(9) 0.0268(11) 0.0011(8) 0.0065(9) 0.0000(8)
    C46 0.0187(10) 0.0177(10) 0.0249(11) 0.0020(8) 0.0075(8) -0.0006(8)
_geom_special_details
;
 All esds (except the esd in the dihedral angle between two l.s. planes)
 are estimated using the full covariance matrix.  The cell esds are taken
 into account individually in the estimation of esds in distances, angles
 and torsion angles; correlations between esds in cell parameters are only
 used when they are defined by crystal symmetry.  An approximate (isotropic)
 treatment of cell esds is used for estimating esds involving l.s. planes.
;
loop_
    _geom_bond_atom_site_label_1
    _geom_bond_atom_site_label_2
    _geom_bond_site_symmetry_2
    _geom_bond_distance
    _geom_bond_publ_flag
    S1 C14 . 1.692(2) ?
    S1 C17 . 1.716(3) ?
    S1' C14 . 1.688(3) ?
    S1' C17' . 1.712(4) ?
    O1 C1 . 1.223(3) ?
    O2 C7 . 1.227(3) ?
    N1 C7 . 1.349(3) ?
    N1 C8 . 1.418(3) ?
    N1 H1N . 0.85(4) ?
    C1 C6 . 1.455(3) ?
    C1 C2 . 1.526(3) ?
    C2 C7 . 1.530(3) ?
    C2 C3 . 1.543(3) ?
    C2 H2 . 1.0000 ?
    C3 C14 . 1.486(3) ?
    C3 C4 . 1.535(3) ?
    C3 H3 . 1.0000 ?
    C4 C5 . 1.510(3) ?
    C4 H4A . 0.9900 ?
    C4 H4B . 0.9900 ?
    C5 C6 . 1.354(3) ?
    C5 C18 . 1.478(3) ?
    C6 H6 . 0.9500 ?
    C8 C9 . 1.395(3) ?
    C8 C13 . 1.398(3) ?
    C9 C10 . 1.388(4) ?
    C9 H9 . 0.9500 ?
    C10 C11 . 1.380(4) ?
    C10 H10 . 0.9500 ?
    C11 C12 . 1.397(4) ?
    C11 H11 . 0.9500 ?
    C12 C13 . 1.394(3) ?
    C12 H12 . 0.9500 ?
    C13 H13 . 0.9500 ?
    C14 C15 . 1.369(4) ?
    C14 C15' . 1.381(4) ?
    C15 C16 . 1.440(4) ?
    C15 H15 . 0.9500 ?
    C16 C17 . 1.362(3) ?
    C16 H16 . 0.9500 ?
    C17 H17 . 0.9500 ?
    C15' C16' . 1.432(4) ?
    C15' H15A . 0.9500 ?
    C16' C17' . 1.361(4) ?
    C16' H16A . 0.9500 ?
    C17' H17A . 0.9500 ?
    C18 C23 . 1.393(3) ?
    C18 C19 . 1.401(4) ?
    C19 C20 . 1.389(4) ?
    C19 H19 . 0.9500 ?
    C20 C21 . 1.389(4) ?
    C20 H20 . 0.9500 ?
    C21 C22 . 1.381(5) ?
    C21 H21 . 0.9500 ?
    C22 C23 . 1.394(4) ?
    C22 H22 . 0.9500 ?
    C23 H23 . 0.9500 ?
    S2 C37 . 1.686(2) ?
    S2 C40 . 1.712(3) ?
    S2' C37 . 1.644(3) ?
    S2' C40' . 1.722(4) ?
    O3 C24 . 1.230(3) ?
    O4 C30 . 1.229(3) ?
    N2 C30 . 1.352(3) ?
    N2 C31 . 1.422(3) ?
    N2 H2N . 0.94(4) ?
    C24 C29 . 1.457(3) ?
    C24 C25 . 1.516(3) ?
    C25 C30 . 1.528(3) ?
    C25 C26 . 1.539(3) ?
    C25 H25 . 1.0000 ?
    C26 C37 . 1.479(3) ?
    C26 C27 . 1.538(3) ?
    C26 H26 . 1.0000 ?
    C27 C28 . 1.507(3) ?
    C27 H27A . 0.9900 ?
    C27 H27B . 0.9900 ?
    C28 C29 . 1.354(3) ?
    C28 C41 . 1.472(3) ?
    C29 H29 . 0.9500 ?
    C31 C32 . 1.391(3) ?
    C31 C36 . 1.392(3) ?
    C32 C33 . 1.384(3) ?
    C32 H32 . 0.9500 ?
    C33 C34 . 1.385(4) ?
    C33 H33 . 0.9500 ?
    C34 C35 . 1.391(4) ?
    C34 H34 . 0.9500 ?
    C35 C36 . 1.397(4) ?
    C35 H35 . 0.9500 ?
    C36 H36 . 0.9500 ?
    C37 C38' . 1.377(4) ?
    C37 C38 . 1.392(4) ?
    C38 C39 . 1.435(4) ?
    C38 H38 . 0.9500 ?
    C39 C40 . 1.358(3) ?
    C39 H39 . 0.9500 ?
    C40 H40 . 0.9500 ?
    C38' C39' . 1.430(4) ?
    C38' H38A . 0.9500 ?
    C39' C40' . 1.360(4) ?
    C39' H39A . 0.9500 ?
    C40' H40A . 0.9500 ?
    C41 C42 . 1.404(3) ?
    C41 C46 . 1.407(3) ?
    C42 C43 . 1.395(3) ?
    C42 H42 . 0.9500 ?
    C43 C44 . 1.386(4) ?
    C43 H43 . 0.9500 ?
    C44 C45 . 1.394(4) ?
    C44 H44 . 0.9500 ?
    C45 C46 . 1.386(3) ?
    C45 H45 . 0.9500 ?
    C46 H46 . 0.9500 ?
loop_
    _geom_contact_atom_site_label_1
    _geom_contact_atom_site_label_2
    _geom_contact_distance
    _geom_contact_site_symmetry_1
    _geom_contact_site_symmetry_2
    _geom_contact_publ_flag
    S1 H2 2.95 . . yes
    S2 H25 2.96 . . yes
    S2 H27B 2.93 . . yes
    O2 C13 2.920(3) . . yes
    O4 C36 2.900(3) . . yes
    H16 O1 2.71 . 3_545 yes
    H17A O1 2.72 . 3_545 yes
    H22 O1 2.35 . 3_555 yes
    O2 H3 2.68 . . yes
    O2 H13 2.37 . . yes
    O2 H2N 1.95(4) . . yes
    O3 H43 2.42 . 3_545 yes
    O4 H26 2.67 . . yes
    O4 H36 2.38 . . yes
    H1N O4 2.07(4) . 2_565 yes
    C4 H23 2.61 . . yes
    C6 H19 2.62 . . yes
    C7 H13 2.84 . . yes
    C19 H6 2.58 . . yes
    C23 H4B 2.57 . . yes
    C27 H42 2.54 . . yes
    C27 H38A 2.97 . . yes
    C29 H46 2.65 . . yes
    C30 H36 2.79 . . yes
    C30 H43 2.88 . 3_545 yes
    C40 H44 2.84 . 1_545 yes
    C42 H27A 2.61 . . yes
    C46 H29 2.59 . . yes
    H1N H9 2.32 . . yes
    H1N H2 2.10 . . yes
    H2N H25 2.03 . . yes
    H4B H23 1.96 . . yes
    H6 H19 2.06 . . yes
    H27A H42 2.11 . . yes
    H27B H38A 2.37 . . yes
    H29 H46 2.05 . . yes
    H40 H44 2.36 . 1_545 yes
loop_
    _geom_angle_atom_site_label_1
    _geom_angle_atom_site_label_2
    _geom_angle_atom_site_label_3
    _geom_angle_site_symmetry_1
    _geom_angle_site_symmetry_3
    _geom_angle
    _geom_angle_publ_flag
    C14 S1 C17 . . 91.85(14) ?
    C14 S1' C17' . . 93.6(3) ?
    C7 N1 C8 . . 127.3(2) ?
    C7 N1 H1N . . 115(3) ?
    C8 N1 H1N . . 118(3) ?
    O1 C1 C6 . . 121.0(2) ?
    O1 C1 C2 . . 121.7(2) ?
    C6 C1 C2 . . 117.26(19) ?
    C1 C2 C7 . . 110.71(19) ?
    C1 C2 C3 . . 110.18(18) ?
    C7 C2 C3 . . 110.10(18) ?
    C1 C2 H2 . . 108.6 ?
    C7 C2 H2 . . 108.6 ?
    C3 C2 H2 . . 108.6 ?
    C14 C3 C4 . . 112.79(15) ?
    C14 C3 C2 . . 112.29(16) ?
    C4 C3 C2 . . 108.93(19) ?
    C14 C3 H3 . . 107.5 ?
    C4 C3 H3 . . 107.5 ?
    C2 C3 H3 . . 107.5 ?
    C5 C4 C3 . . 113.19(19) ?
    C5 C4 H4A . . 108.9 ?
    C3 C4 H4A . . 108.9 ?
    C5 C4 H4B . . 108.9 ?
    C3 C4 H4B . . 108.9 ?
    H4A C4 H4B . . 107.8 ?
    C6 C5 C18 . . 121.0(2) ?
    C6 C5 C4 . . 119.9(2) ?
    C18 C5 C4 . . 119.08(19) ?
    C5 C6 C1 . . 123.6(2) ?
    C5 C6 H6 . . 118.2 ?
    C1 C6 H6 . . 118.2 ?
    O2 C7 N1 . . 124.8(2) ?
    O2 C7 C2 . . 120.8(2) ?
    N1 C7 C2 . . 114.36(19) ?
    C9 C8 C13 . . 119.7(2) ?
    C9 C8 N1 . . 115.7(2) ?
    C13 C8 N1 . . 124.6(2) ?
    C10 C9 C8 . . 120.4(2) ?
    C10 C9 H9 . . 119.8 ?
    C8 C9 H9 . . 119.8 ?
    C11 C10 C9 . . 120.3(2) ?
    C11 C10 H10 . . 119.8 ?
    C9 C10 H10 . . 119.8 ?
    C10 C11 C12 . . 119.6(2) ?
    C10 C11 H11 . . 120.2 ?
    C12 C11 H11 . . 120.2 ?
    C13 C12 C11 . . 120.7(2) ?
    C13 C12 H12 . . 119.6 ?
    C11 C12 H12 . . 119.6 ?
    C12 C13 C8 . . 119.3(2) ?
    C12 C13 H13 . . 120.4 ?
    C8 C13 H13 . . 120.4 ?
    C15 C14 C3 . . 125.1(3) ?
    C15' C14 C3 . . 131.5(4) ?
    C15' C14 S1' . . 103.1(4) ?
    C3 C14 S1' . . 125.3(2) ?
    C15 C14 S1 . . 112.0(3) ?
    C3 C14 S1 . . 122.98(16) ?
    C14 C15 C16 . . 112.8(4) ?
    C14 C15 H15 . . 123.6 ?
    C16 C15 H15 . . 123.6 ?
    C17 C16 C15 . . 110.5(4) ?
    C17 C16 H16 . . 124.7 ?
    C15 C16 H16 . . 124.7 ?
    C16 C17 S1 . . 112.8(3) ?
    C16 C17 H17 . . 123.6 ?
    S1 C17 H17 . . 123.6 ?
    C14 C15' C16' . . 125.5(8) ?
    C14 C15' H15A . . 117.3 ?
    C16' C15' H15A . . 117.3 ?
    C17' C16' C15' . . 99.9(8) ?
    C17' C16' H16A . . 130.0 ?
    C15' C16' H16A . . 130.0 ?
    C16' C17' S1' . . 117.9(7) ?
    C16' C17' H17A . . 121.1 ?
    S1' C17' H17A . . 121.1 ?
    C23 C18 C19 . . 118.1(2) ?
    C23 C18 C5 . . 121.0(2) ?
    C19 C18 C5 . . 120.9(2) ?
    C20 C19 C18 . . 121.1(3) ?
    C20 C19 H19 . . 119.5 ?
    C18 C19 H19 . . 119.5 ?
    C19 C20 C21 . . 119.8(3) ?
    C19 C20 H20 . . 120.1 ?
    C21 C20 H20 . . 120.1 ?
    C22 C21 C20 . . 119.9(2) ?
    C22 C21 H21 . . 120.1 ?
    C20 C21 H21 . . 120.1 ?
    C21 C22 C23 . . 120.2(3) ?
    C21 C22 H22 . . 119.9 ?
    C23 C22 H22 . . 119.9 ?
    C18 C23 C22 . . 120.9(3) ?
    C18 C23 H23 . . 119.6 ?
    C22 C23 H23 . . 119.6 ?
    C37 S2 C40 . . 94.03(16) ?
    C37 S2' C40' . . 91.6(3) ?
    C30 N2 C31 . . 126.5(2) ?
    C30 N2 H2N . . 114(2) ?
    C31 N2 H2N . . 119(2) ?
    O3 C24 C29 . . 121.1(2) ?
    O3 C24 C25 . . 120.6(2) ?
    C29 C24 C25 . . 118.20(19) ?
    C24 C25 C30 . . 110.62(18) ?
    C24 C25 C26 . . 112.44(18) ?
    C30 C25 C26 . . 108.80(19) ?
    C24 C25 H25 . . 108.3 ?
    C30 C25 H25 . . 108.3 ?
    C26 C25 H25 . . 108.3 ?
    C37 C26 C27 . . 110.94(16) ?
    C37 C26 C25 . . 111.09(15) ?
    C27 C26 C25 . . 110.6(2) ?
    C37 C26 H26 . . 108.0 ?
    C27 C26 H26 . . 108.0 ?
    C25 C26 H26 . . 108.0 ?
    C28 C27 C26 . . 113.43(19) ?
    C28 C27 H27A . . 108.9 ?
    C26 C27 H27A . . 108.9 ?
    C28 C27 H27B . . 108.9 ?
    C26 C27 H27B . . 108.9 ?
    H27A C27 H27B . . 107.7 ?
    C29 C28 C41 . . 121.8(2) ?
    C29 C28 C27 . . 119.9(2) ?
    C41 C28 C27 . . 118.21(19) ?
    C28 C29 C24 . . 123.8(2) ?
    C28 C29 H29 . . 118.1 ?
    C24 C29 H29 . . 118.1 ?
    O4 C30 N2 . . 124.5(2) ?
    O4 C30 C25 . . 120.8(2) ?
    N2 C30 C25 . . 114.6(2) ?
    C32 C31 C36 . . 120.0(2) ?
    C32 C31 N2 . . 117.2(2) ?
    C36 C31 N2 . . 122.7(2) ?
    C33 C32 C31 . . 120.1(2) ?
    C33 C32 H32 . . 119.9 ?
    C31 C32 H32 . . 119.9 ?
    C32 C33 C34 . . 120.7(2) ?
    C32 C33 H33 . . 119.7 ?
    C34 C33 H33 . . 119.7 ?
    C33 C34 C35 . . 119.1(2) ?
    C33 C34 H34 . . 120.4 ?
    C35 C34 H34 . . 120.4 ?
    C34 C35 C36 . . 120.9(2) ?
    C34 C35 H35 . . 119.6 ?
    C36 C35 H35 . . 119.6 ?
    C31 C36 C35 . . 119.1(2) ?
    C31 C36 H36 . . 120.4 ?
    C35 C36 H36 . . 120.4 ?
    C38' C37 C26 . . 124.9(4) ?
    C38 C37 C26 . . 126.3(3) ?
    C38' C37 S2' . . 109.8(4) ?
    C26 C37 S2' . . 125.3(2) ?
    C38 C37 S2 . . 107.7(3) ?
    C26 C37 S2 . . 126.02(18) ?
    C37 C38 C39 . . 116.8(4) ?
    C37 C38 H38 . . 121.6 ?
    C39 C38 H38 . . 121.6 ?
    C40 C39 C38 . . 108.2(4) ?
    C40 C39 H39 . . 125.9 ?
    C38 C39 H39 . . 125.9 ?
    C39 C40 S2 . . 113.3(3) ?
    C39 C40 H40 . . 123.3 ?
    S2 C40 H40 . . 123.3 ?
    C37 C38' C39' . . 118.2(7) ?
    C37 C38' H38A . . 120.9 ?
    C39' C38' H38A . . 120.9 ?
    C40' C39' C38' . . 104.0(8) ?
    C40' C39' H39A . . 128.0 ?
    C38' C39' H39A . . 128.0 ?
    C39' C40' S2' . . 116.4(6) ?
    C39' C40' H40A . . 121.8 ?
    S2' C40' H40A . . 121.8 ?
    C42 C41 C46 . . 118.0(2) ?
    C42 C41 C28 . . 120.3(2) ?
    C46 C41 C28 . . 121.7(2) ?
    C43 C42 C41 . . 120.7(2) ?
    C43 C42 H42 . . 119.6 ?
    C41 C42 H42 . . 119.6 ?
    C44 C43 C42 . . 120.5(2) ?
    C44 C43 H43 . . 119.8 ?
    C42 C43 H43 . . 119.8 ?
    C43 C44 C45 . . 119.5(2) ?
    C43 C44 H44 . . 120.3 ?
    C45 C44 H44 . . 120.3 ?
    C46 C45 C44 . . 120.4(2) ?
    C46 C45 H45 . . 119.8 ?
    C44 C45 H45 . . 119.8 ?
    C45 C46 C41 . . 120.9(2) ?
    C45 C46 H46 . . 119.6 ?
    C41 C46 H46 . . 119.6 ?
loop_
    _geom_torsion_atom_site_label_1
    _geom_torsion_atom_site_label_2
    _geom_torsion_atom_site_label_3
    _geom_torsion_atom_site_label_4
    _geom_torsion_site_symmetry_1
    _geom_torsion_site_symmetry_2
    _geom_torsion_site_symmetry_3
    _geom_torsion_site_symmetry_4
    _geom_torsion
    _geom_torsion_publ_flag
    O1 C1 C2 C7 . . . . 25.9(3) ?
    C6 C1 C2 C7 . . . . -156.0(2) ?
    O1 C1 C2 C3 . . . . 147.9(2) ?
    C6 C1 C2 C3 . . . . -34.0(3) ?
    C1 C2 C3 C14 . . . . -177.06(17) ?
    C7 C2 C3 C14 . . . . -54.7(2) ?
    C1 C2 C3 C4 . . . . 57.3(2) ?
    C7 C2 C3 C4 . . . . 179.64(19) ?
    C14 C3 C4 C5 . . . . -177.59(19) ?
    C2 C3 C4 C5 . . . . -52.2(3) ?
    C3 C4 C5 C6 . . . . 22.4(3) ?
    C3 C4 C5 C18 . . . . -157.9(2) ?
    C18 C5 C6 C1 . . . . -176.4(2) ?
    C4 C5 C6 C1 . . . . 3.3(4) ?
    O1 C1 C6 C5 . . . . -178.8(2) ?
    C2 C1 C6 C5 . . . . 3.1(3) ?
    C8 N1 C7 O2 . . . . 6.8(4) ?
    C8 N1 C7 C2 . . . . -171.5(2) ?
    C1 C2 C7 O2 . . . . 71.4(3) ?
    C3 C2 C7 O2 . . . . -50.7(3) ?
    C1 C2 C7 N1 . . . . -110.2(2) ?
    C3 C2 C7 N1 . . . . 127.7(2) ?
    C7 N1 C8 C9 . . . . 158.7(2) ?
    C7 N1 C8 C13 . . . . -22.4(4) ?
    C13 C8 C9 C10 . . . . 0.3(4) ?
    N1 C8 C9 C10 . . . . 179.3(2) ?
    C8 C9 C10 C11 . . . . -0.3(4) ?
    C9 C10 C11 C12 . . . . 0.2(4) ?
    C10 C11 C12 C13 . . . . -0.2(4) ?
    C11 C12 C13 C8 . . . . 0.2(4) ?
    C9 C8 C13 C12 . . . . -0.2(4) ?
    N1 C8 C13 C12 . . . . -179.2(2) ?
    C4 C3 C14 C15 . . . . -111.8(2) ?
    C2 C3 C14 C15 . . . . 124.67(19) ?
    C4 C3 C14 C15' . . . . 69.4(2) ?
    C2 C3 C14 C15' . . . . -54.2(2) ?
    C4 C3 C14 S1' . . . . -110.7(2) ?
    C2 C3 C14 S1' . . . . 125.8(2) ?
    C4 C3 C14 S1 . . . . 68.23(18) ?
    C2 C3 C14 S1 . . . . -55.32(17) ?
    C17' S1' C14 C15' . . . . -0.03(12) ?
    C17' S1' C14 C3 . . . . -179.97(7) ?
    C17 S1 C14 C15 . . . . -0.02(11) ?
    C17 S1 C14 C3 . . . . 179.97(6) ?
    C3 C14 C15 C16 . . . . 179.94(10) ?
    S1 C14 C15 C16 . . . . -0.07(18) ?
    C14 C15 C16 C17 . . . . 0.1(2) ?
    C15 C16 C17 S1 . . . . -0.2(2) ?
    C14 S1 C17 C16 . . . . 0.11(14) ?
    C3 C14 C15' C16' . . . . -179.92(14) ?
    S1' C14 C15' C16' . . . . 0.2(2) ?
    C14 C15' C16' C17' . . . . -0.2(3) ?
    C15' C16' C17' S1' . . . . 0.2(2) ?
    C14 S1' C17' C16' . . . . -0.08(17) ?
    C6 C5 C18 C23 . . . . -161.9(2) ?
    C4 C5 C18 C23 . . . . 18.4(3) ?
    C6 C5 C18 C19 . . . . 18.0(4) ?
    C4 C5 C18 C19 . . . . -161.7(2) ?
    C23 C18 C19 C20 . . . . 1.3(4) ?
    C5 C18 C19 C20 . . . . -178.6(3) ?
    C18 C19 C20 C21 . . . . -0.3(5) ?
    C19 C20 C21 C22 . . . . -0.6(5) ?
    C20 C21 C22 C23 . . . . 0.5(5) ?
    C19 C18 C23 C22 . . . . -1.4(4) ?
    C5 C18 C23 C22 . . . . 178.5(3) ?
    C21 C22 C23 C18 . . . . 0.5(5) ?
    O3 C24 C25 C30 . . . . -35.2(3) ?
    C29 C24 C25 C30 . . . . 147.8(2) ?
    O3 C24 C25 C26 . . . . -157.1(2) ?
    C29 C24 C25 C26 . . . . 26.0(3) ?
    C24 C25 C26 C37 . . . . -173.58(18) ?
    C30 C25 C26 C37 . . . . 63.5(2) ?
    C24 C25 C26 C27 . . . . -49.9(3) ?
    C30 C25 C26 C27 . . . . -172.79(19) ?
    C37 C26 C27 C28 . . . . 173.80(19) ?
    C25 C26 C27 C28 . . . . 50.0(3) ?
    C26 C27 C28 C29 . . . . -25.5(3) ?
    C26 C27 C28 C41 . . . . 156.6(2) ?
    C41 C28 C29 C24 . . . . 177.4(2) ?
    C27 C28 C29 C24 . . . . -0.4(4) ?
    O3 C24 C29 C28 . . . . -176.9(2) ?
    C25 C24 C29 C28 . . . . 0.1(3) ?
    C31 N2 C30 O4 . . . . -3.7(4) ?
    C31 N2 C30 C25 . . . . 174.1(2) ?
    C24 C25 C30 O4 . . . . -60.9(3) ?
    C26 C25 C30 O4 . . . . 63.1(3) ?
    C24 C25 C30 N2 . . . . 121.2(2) ?
    C26 C25 C30 N2 . . . . -114.8(2) ?
    C30 N2 C31 C32 . . . . 157.3(2) ?
    C30 N2 C31 C36 . . . . -25.8(4) ?
    C36 C31 C32 C33 . . . . 1.8(4) ?
    N2 C31 C32 C33 . . . . 178.9(2) ?
    C31 C32 C33 C34 . . . . -0.9(4) ?
    C32 C33 C34 C35 . . . . -0.8(4) ?
    C33 C34 C35 C36 . . . . 1.5(4) ?
    C32 C31 C36 C35 . . . . -1.1(4) ?
    N2 C31 C36 C35 . . . . -178.0(2) ?
    C34 C35 C36 C31 . . . . -0.6(4) ?
    C27 C26 C37 C38' . . . . -57.0(2) ?
    C25 C26 C37 C38' . . . . 66.5(2) ?
    C27 C26 C37 C38 . . . . 119.5(2) ?
    C25 C26 C37 C38 . . . . -117.0(2) ?
    C27 C26 C37 S2' . . . . 123.1(2) ?
    C25 C26 C37 S2' . . . . -113.4(2) ?
    C27 C26 C37 S2 . . . . -60.68(18) ?
    C25 C26 C37 S2 . . . . 62.81(17) ?
    C40' S2' C37 C38' . . . . 0.00(12) ?
    C40' S2' C37 C26 . . . . 179.91(7) ?
    C40 S2 C37 C38 . . . . -0.36(11) ?
    C40 S2 C37 C26 . . . . 179.79(7) ?
    C26 C37 C38 C39 . . . . -179.62(11) ?
    S2 C37 C38 C39 . . . . 0.54(18) ?
    C37 C38 C39 C40 . . . . -0.5(2) ?
    C38 C39 C40 S2 . . . . 0.2(2) ?
    C37 S2 C40 C39 . . . . 0.12(15) ?
    C26 C37 C38' C39' . . . . -179.91(13) ?
    S2' C37 C38' C39' . . . . 0.0(2) ?
    C37 C38' C39' C40' . . . . 0.0(3) ?
    C38' C39' C40' S2' . . . . 0.0(2) ?
    C37 S2' C40' C39' . . . . 0.00(17) ?
    C29 C28 C41 C42 . . . . -166.2(2) ?
    C27 C28 C41 C42 . . . . 11.7(3) ?
    C29 C28 C41 C46 . . . . 14.1(4) ?
    C27 C28 C41 C46 . . . . -168.0(2) ?
    C46 C41 C42 C43 . . . . -1.0(4) ?
    C28 C41 C42 C43 . . . . 179.3(2) ?
    C41 C42 C43 C44 . . . . 1.1(4) ?
    C42 C43 C44 C45 . . . . -0.6(4) ?
    C43 C44 C45 C46 . . . . -0.1(4) ?
    C44 C45 C46 C41 . . . . 0.2(4) ?
    C42 C41 C46 C45 . . . . 0.3(4) ?
    C28 C41 C46 C45 . . . . -180.0(2) ?
loop_
    _geom_hbond_atom_site_label_D
    _geom_hbond_atom_site_label_H
    _geom_hbond_atom_site_label_A
    _geom_hbond_site_symmetry_A
    _geom_hbond_distance_DH
    _geom_hbond_distance_HA
    _geom_hbond_distance_DA
    _geom_hbond_angle_DHA
    _geom_hbond_publ_flag
    N1 H1N O4 2_565 0.85(4) 2.07(4) 2.921(3) 173(4) yes
    N2 H2N O2 . 0.94(4) 1.95(4) 2.871(3) 167(3) yes
    C11 H11 Cg1 3_455 0.95 2.71 3.468(3) 137 yes
    C12 H12 Cg10 2_574 0.95 2.87 3.772(3) 159 yes
    C34 H34 Cg2 3_545 0.95 2.78 3.546(3) 139 yes
    C38 H38 Cg7 3_455 0.95 2.81 3.603(5) 142 yes
_shelx_space_group_comment
;
The symmetry employed for this shelxl refinement is uniquely defined
by the following loop, which should always be used as a source of
symmetry information in preference to the above space-group names.
They are only intended as comments.
;
_shelx_estimated_absorpt_T_min     0.954
_shelx_estimated_absorpt_T_max     0.972
_shelx_hkl_file
;
   2   0   0  781.52   18.80
   2   0   0  942.71   19.10
   6   0   0  410.36   10.60
  -6   0   0  420.36   11.30
   6   0   0  419.76   10.00
   6   0   0  385.76   11.10
  -6   0   0  409.46   10.80
  -8   0   0 4165.38   91.19
   8   0   0 4200.48   90.09
   8   0   0 4245.98   91.09
  -8   0   0 4296.17   92.09
  -8   0   0 4008.70   89.99
 -10   0   0 2655.93   60.79
 -10   0   0 2793.02   61.89
  10   0   0 2667.43   59.29
 -12   0   0   36.90    4.70
  12   0   0   36.00    3.30
 -12   0   0   32.10    4.20
  12   0   0   36.70    4.10
 -14   0   0   61.39    6.00
 -14   0   0   64.49    6.60
  14   0   0   66.99    5.70
  14   0   0   59.59    4.10
 -16   0   0  382.06   15.40
 -16   0   0  393.66   14.30
  16   0   0  387.76   13.80
  16   0   0  358.36   12.50
 -18   0   0   89.59    8.20
  20   0   0   12.70    5.20
 -20   0   0   20.50    5.60
 -20   0   0   17.20    5.50
 -22   0   0  137.39   12.20
 -22   0   0  131.89   10.90
  22   0   0  134.79   10.60
   3  -1   0 5017.20  102.39
   3  -1   0 4701.93  101.89
   3  -1   0 4670.43  101.59
   3  -1   0 4754.42  101.79
  -3   1   0 4725.93  101.79
   5  -1   0 9441.66  206.58
   5  -1   0 9505.35  206.28
   5  -1   0 9910.61  207.18
  -5   1   0 9640.04  206.38
   5   1   0 9728.73  206.68
   5   1   0 9999.00  206.98
   7  -1   0  844.42   20.00
  -7  -1   0  876.21   21.10
  -7  -1   0  872.21   20.70
  -7   1   0  803.02   19.90
  -7   1   0  860.31   21.30
  -7   1   0  856.61   20.60
   7   1   0  877.21   20.60
   9  -1   0  750.62   18.40
   9  -1   0  747.63   18.80
  -9  -1   0  771.82   19.90
  -9  -1   0  723.73   20.70
  -9   1   0  778.02   19.70
  -9   1   0  759.52   20.10
   9   1   0  750.52   19.10
 -11  -1   0   26.60    3.50
  11  -1   0   29.30    3.20
  11  -1   0   26.80    3.40
 -11  -1   0   30.10    4.00
  11   1   0   32.60    3.80
 -11   1   0   32.70    4.40
 -11   1   0   23.60    3.50
 -13  -1   0  437.16   15.10
  13  -1   0  444.86   13.70
 -13  -1   0  451.05   14.30
  13  -1   0  439.76   12.70
  13   1   0  444.06   14.10
 -13   1   0  449.86   14.40
 -13   1   0  436.36   15.30
  15  -1   0   26.10    4.10
 -15  -1   0   24.50    4.70
 -15  -1   0   21.60    4.20
  15  -1   0   24.10    3.50
 -15   1   0   17.00    4.70
  15   1   0   17.90    3.70
 -15   1   0   21.90    4.30
  17  -1   0  456.45   15.30
 -17  -1   0  420.06   15.80
 -17  -1   0  451.85   17.00
  17  -1   0  415.46   13.10
 -17   1   0  423.86   16.90
 -17   1   0  429.16   15.70
  17   1   0  421.76   15.30
 -19  -1   0   17.70    5.10
  19  -1   0   25.40    5.00
 -19  -1   0   24.10    5.30
 -19   1   0   15.50    5.00
  19   1   0   19.90    5.10
 -19   1   0   15.10    5.10
 -21  -1   0   91.59   10.50
  21  -1   0   86.29    8.70
 -21  -1   0   93.69    9.90
 -21   1   0   86.69    9.00
 -21   1   0   86.79   10.60
  21   1   0   83.29    8.60
 -23  -1   0   19.60    6.40
 -23  -1   0   20.60    6.10
 -23   1   0   24.70    6.80
  23   1   0    9.80    5.60
 -23   1   0   15.10    5.90
   0   2   0 2886.01   61.69
  -2   2   0 6785.72  144.49
   4  -2   0 2481.15   53.79
  -4  -2   0 2449.55   53.29
  -4  -2   0 2542.35   53.49
   4  -2   0 2415.76   53.29
  -4  -2   0 2355.76   53.29
   4  -2   0 2465.35   53.39
   4  -2   0 2411.16   52.69
  -4   2   0 2412.86   52.69
   4   2   0 2453.85   53.39
  -4   2   0 2375.46   53.19
  -4   2   0 2452.85   53.29
   4   2   0 2458.95   53.39
  -4   2   0 2523.75   53.89
   6  -2   0  525.65   13.50
   6  -2   0  573.34   14.10
  -6  -2   0  584.94   14.40
   6  -2   0  563.74   14.80
  -6  -2   0  572.34   14.50
  -6   2   0  572.64   14.30
  -6   2   0  564.04   13.60
   6   2   0  566.34   14.30
  -6   2   0  573.24   15.00
  -8  -2   0  787.72   19.70
   8  -2   0  776.12   19.30
  -8  -2   0  797.52   20.10
  -8   2   0  783.92   19.60
  -8   2   0  807.72   19.10
   8   2   0  794.52   19.80
  -8   2   0  786.82   20.50
 -10  -2   0   20.10    3.30
  10  -2   0   20.20    2.70
 -10  -2   0   19.40    2.90
  10   2   0   19.60    2.80
 -10   2   0   22.60    3.20
 -10   2   0   21.30    3.70
 -12  -2   0   13.90    3.60
  12  -2   0   10.80    2.80
 -12  -2   0   11.00    3.00
 -12   2   0   14.80    3.50
 -12   2   0    8.40    3.00
  12   2   0   11.80    3.10
  14  -2   0  309.87   11.00
 -14  -2   0  301.87   12.40
  14  -2   0  309.17   10.50
 -14  -2   0  304.77   11.90
 -14   2   0  314.17   13.00
  14   2   0  296.87   11.50
 -14   2   0  306.27   11.80
 -16  -2   0  185.18   10.40
 -16  -2   0  171.18    9.50
  16  -2   0  182.28    8.10
  16  -2   0  190.58    9.00
 -16   2   0  164.48    9.60
 -16   2   0  178.08   10.70
  16   2   0  179.28    9.30
 -18  -2   0   51.79    6.40
  18  -2   0   49.90    6.00
  18  -2   0   51.69    5.40
 -18  -2   0   54.79    6.80
 -18   2   0   52.59    7.10
 -18   2   0   58.89    6.70
  18   2   0   48.80    6.60
 -20  -2   0   51.79    7.60
 -20  -2   0   40.30    6.50
  20  -2   0   52.89    5.60
  20  -2   0   51.99    6.60
 -20   2   0   50.79    7.10
 -20   2   0   56.89    8.10
  20   2   0   48.50    6.80
  22  -2   0  131.39    7.60
 -22  -2   0  145.89   11.60
  22  -2   0  161.08   10.70
 -22  -2   0  171.68   13.10
 -22   2   0  139.39   12.40
 -22   2   0  150.88   11.60
  22   2   0  157.08   11.80
   1  -3   0 1380.86   29.50
  -1  -3   0 1321.97   28.80
   1  -3   0 1237.98   28.50
  -1  -3   0 1324.17   29.10
  -1  -3   0 1249.28   28.90
  -1  -3   0 1321.37   29.20
   1  -3   0 1381.36   29.10
   1  -3   0 1292.97   29.20
   1   3   0 1327.47   28.80
   1   3   0 1318.27   29.00
  -1   3   0 1296.07   28.60
  -1   3   0 1254.47   29.10
   1   3   0 1338.97   29.30
  -1   3   0 1354.06   29.60
  -1   3   0 1330.97   29.40
   1   3   0 1323.07   29.10
   3  -3   0 2050.29   46.40
  -3  -3   0 2229.38   46.80
   3  -3   0 2115.09   46.80
   3  -3   0 2051.99   45.80
  -3  -3   0 2190.58   46.70
  -3  -3   0 2082.59   46.60
   3  -3   0 2106.29   47.10
  -3   3   0 2129.29   45.80
   3   3   0 2161.98   46.70
  -3   3   0 2064.39   46.70
  -3   3   0 2081.89   48.00
  -3   3   0 2154.58   46.60
   3   3   0 2182.28   46.60
   3   3   0 2192.48   46.70
   5  -3   0 1965.60   45.30
  -5  -3   0 2150.68   46.40
   5  -3   0 2087.19   46.90
  -5  -3   0 2062.09   46.20
   5  -3   0 2047.40   46.30
  -5   3   0 2049.09   45.30
  -5   3   0 2161.28   47.00
   5   3   0 2152.38   46.40
  -5   3   0 2074.59   46.10
   7  -3   0 1178.38   27.80
   7  -3   0 1074.49   27.40
  -7  -3   0 1182.78   27.90
  -7  -3   0 1234.78   28.20
  -7   3   0 1224.58   28.90
  -7   3   0 1206.78   27.00
  -7   3   0 1200.78   27.80
   7   3   0 1168.78   28.00
   9  -3   0  584.34   15.20
  -9  -3   0  524.85   16.70
  -9  -3   0  550.54   15.30
  -9   3   0  568.64   14.40
  -9   3   0  579.24   16.40
   9   3   0  566.84   15.50
  -9   3   0  544.65   16.00
 -11  -3   0  695.33   19.60
 -11  -3   0  679.83   19.00
  11  -3   0  692.93   18.50
 -11   3   0  710.33   19.10
  11   3   0  707.13   19.20
 -11   3   0  680.33   20.30
  13  -3   0   38.30    4.20
 -13  -3   0   35.60    4.40
  13  -3   0   43.90    4.80
 -13  -3   0   44.00    5.60
  13   3   0   28.70    4.10
 -13   3   0   31.70    4.20
 -13   3   0   47.30    6.00
 -15  -3   0  152.68    8.60
 -15  -3   0  153.48    9.30
  15  -3   0  154.18    7.70
  15  -3   0  148.79    7.60
  15   3   0  148.69    8.50
 -15   3   0  151.38    8.80
 -15   3   0  139.69    9.50
  17  -3   0   14.60    3.90
 -17  -3   0   17.30    4.60
  17  -3   0   17.30    4.00
 -17   3   0   10.00    4.40
 -17   3   0   25.90    5.60
  19  -3   0   63.39    7.50
 -19  -3   0   68.89    8.20
  19  -3   0   56.49    6.00
 -19  -3   0   74.69    8.20
  19   3   0   71.09    8.10
 -19   3   0   74.99    8.10
 -19   3   0   58.39    8.30
 -21  -3   0   45.20    7.50
  21  -3   0   59.29    7.00
  21  -3   0   44.10    5.50
 -21  -3   0   51.59    7.50
 -21   3   0   51.29    8.20
  21   3   0   46.90    7.90
 -21   3   0   57.69    7.90
 -23  -3   0   21.90    7.00
  23  -3   0   28.90    6.20
  23  -3   0   38.20    5.30
 -23  -3   0   48.90    7.90
 -23   3   0   39.20    7.90
 -23   3   0   37.90    6.90
   0  -4   0  627.64   14.50
   0  -4   0  598.14   14.40
   0  -4   0  625.84   14.80
   0   4   0  598.04   14.30
   0   4   0  593.74   14.60
   0   4   0  599.34   14.10
   0   4   0  603.54   14.40
  -2  -4   0  148.99    5.00
   2  -4   0  150.58    4.30
  -2  -4   0  152.98    4.80
  -2  -4   0  162.28    4.50
  -2  -4   0  155.18    5.20
   2  -4   0  154.18    5.20
   2   4   0  160.48    5.10
  -2   4   0  157.88    5.40
   2   4   0  161.78    5.40
  -2   4   0  159.38    5.50
   2   4   0  158.68    4.40
   2   4   0  153.38    5.00
  -2   4   0  153.48    4.40
  -2   4   0  157.08    5.10
  -2   4   0  156.68    4.90
  -4  -4   0 1878.11   41.00
  -4  -4   0 1886.11   41.10
   4  -4   0 1714.73   39.70
   4  -4   0 1755.02   41.40
   4  -4   0 1855.61   41.20
  -4   4   0 1845.52   41.60
  -4   4   0 1830.42   39.80
   4   4   0 1890.61   41.00
  -4   4   0 1829.12   40.80
   6  -4   0  769.12   19.90
   6  -4   0  728.93   18.00
   6  -4   0  759.42   19.30
  -6  -4   0  801.72   19.40
  -6  -4   0  783.32   19.30
  -6   4   0  811.92   20.20
   6   4   0  791.62   19.40
  -6   4   0  770.52   18.00
  -6   4   0  795.02   19.30
   8  -4   0  680.43   17.80
  -8  -4   0  673.53   17.60
  -8   4   0  674.23   16.40
   8   4   0  687.03   17.80
  -8   4   0  653.23   17.50
  -8   4   0  681.33   18.70
 -10  -4   0   20.90    3.50
  10  -4   0   20.90    3.40
 -10  -4   0   14.90    2.70
  10   4   0    9.40    2.50
 -10   4   0   17.10    3.30
 -10   4   0   18.70    2.50
 -10   4   0   18.00    3.90
  12  -4   0  252.37    9.70
 -12  -4   0  240.88    9.90
 -12  -4   0  239.98   10.30
 -12   4   0  253.97   10.20
 -12   4   0  231.78   10.90
  12   4   0  244.58   10.00
 -14  -4   0  305.27   12.10
  14  -4   0  319.47   11.50
 -14  -4   0  303.37   12.50
  14  -4   0  313.07   10.80
 -14   4   0  306.97   13.20
 -14   4   0  307.37   12.10
  14   4   0  305.47   12.00
  16  -4   0   80.39    6.30
 -16  -4   0   81.69    7.30
 -16  -4   0   67.69    7.70
  16  -4   0   73.39    6.50
 -16   4   0   69.89    8.00
 -16   4   0   75.79    7.70
  18  -4   0   15.60    4.20
 -18  -4   0   12.20    4.70
  18  -4   0   21.20    4.50
 -18  -4   0   16.20    4.90
 -18   4   0   19.60    5.60
 -18   4   0   16.60    4.80
  18   4   0   20.30    5.30
 -20  -4   0    6.50    4.90
  20  -4   0    0.10    3.70
 -20  -4   0   -1.90    4.00
  20   4   0    6.40    4.60
 -20   4   0   -1.70    4.60
 -20   4   0    5.00    4.60
  22  -4   0  104.19    8.80
 -22  -4   0   91.09   11.20
 -22  -4   0  123.59   17.40
  22  -4   0   87.89    7.90
 -22   4   0  104.99   11.40
  22   4   0   88.69    9.70
 -22   4   0   97.09    9.80
  -1  -5   0  139.09    4.60
  -1  -5   0  136.99    5.10
   1  -5   0  127.39    4.10
   1  -5   0  134.49    4.90
   1  -5   0  130.29    4.90
   1  -5   0  134.19    5.30
  -1  -5   0  120.59    4.30
  -1  -5   0  133.79    4.80
   1   5   0  138.09    4.40
   1   5   0  141.09    4.70
  -1   5   0  122.69    4.20
  -3  -5   0 4661.43  101.79
  -3  -5   0 4739.23  100.69
  -3  -5   0 4736.13  101.99
   3  -5   0 4613.74  102.09
  -3   5   0 4650.03  101.69
  -3   5   0 4546.65  100.69
  -3   5   0 4843.42  102.69
   3   5   0 4890.81  101.89
  -5  -5   0  358.26   10.10
   5  -5   0  309.17    8.50
  -5  -5   0  350.46   10.10
   5  -5   0  342.67   10.20
   5  -5   0  332.87   10.50
  -5   5   0  346.57   10.70
  -5   5   0  343.67    8.70
   5   5   0  344.87   10.00
  -5   5   0  341.47   10.00
   7  -5   0  331.37    9.20
  -7  -5   0  342.87   10.60
   7  -5   0  313.17   12.10
   7   5   0  370.06   10.90
  -7   5   0  366.26   11.60
  -7   5   0  358.46    9.30
  -7   5   0  357.16   10.80
  -9  -5   0  117.39    6.10
  -9  -5   0  123.89    6.30
   9  -5   0  115.69    6.20
  -9   5   0  117.89    6.90
   9   5   0  122.69    6.20
  -9   5   0  120.09    6.50
  -9   5   0  119.09    4.90
 -11  -5   0  441.66   14.20
 -11  -5   0  439.56   13.90
  11  -5   0  451.55   14.00
 -11   5   0  431.16   15.00
  11   5   0  424.46   13.90
 -11   5   0  431.86   14.00
 -11   5   0  424.66   12.20
 -13  -5   0  357.36   13.10
  13  -5   0  391.86   13.30
 -13  -5   0  368.06   13.50
 -13   5   0  385.26   14.60
 -13   5   0  377.66   13.40
  13   5   0  367.36   13.30
  15  -5   0  154.08    7.40
 -15  -5   0  152.58    9.10
 -15  -5   0  147.99    9.20
  15  -5   0  155.78    8.60
 -15   5   0  144.39    9.80
 -15   5   0  143.89    9.20
  15   5   0  140.69    8.70
 -17  -5   0   68.69    7.70
 -17  -5   0   61.69    6.70
  17  -5   0   71.19    7.00
  17  -5   0   77.29    6.20
  17   5   0   76.99    7.90
 -17   5   0   60.29    7.50
 -17   5   0   72.89    7.40
 -19  -5   0   31.30    5.90
  19  -5   0   27.80    4.90
 -19  -5   0   22.40    5.30
  19  -5   0   27.80    5.40
  19   5   0   24.50    5.80
 -19   5   0   32.20    6.00
 -19   5   0   32.00    7.40
 -21  -5   0   30.00    6.30
 -21  -5   0   53.89    7.80
  21  -5   0   41.40    6.20
  21  -5   0   40.60    5.90
  21   5   0   51.79    8.30
 -21   5   0   45.70    7.10
 -21   5   0   45.90    8.10
   0  -6   0  491.75   12.70
   0  -6   0  458.75   12.60
   0  -6   0  499.05   12.70
   0  -6   0  502.95   13.30
   0   6   0  480.25   12.20
   2  -6   0  759.92   18.80
   2  -6   0  711.03   17.40
  -2  -6   0  783.72   18.60
  -2  -6   0  760.02   17.90
  -2  -6   0  763.52   18.80
  -2   6   0  758.82   19.10
   2   6   0  737.53   17.80
  -2   6   0  748.93   17.50
   2   6   0  764.82   18.30
  -4  -6   0  625.94   16.10
   4  -6   0  566.14   14.40
  -4  -6   0  622.64   16.00
   4  -6   0  620.24   16.30
  -4   6   0  606.94   14.60
  -4   6   0  627.04   16.00
  -4   6   0  654.23   16.90
   4   6   0  631.44   16.00
  -6  -6   0  309.07    9.80
   6  -6   0  296.47   10.10
  -6  -6   0  321.77   10.20
   6  -6   0  281.07    8.20
   6  -6   0  320.07   10.50
   6   6   0  331.37   10.10
  -6   6   0  316.07   10.00
  -6   6   0  326.97   10.80
  -6   6   0  311.57    8.30
  -8  -6   0 1201.18   28.90
  -8  -6   0 1171.38   28.90
   8  -6   0 1141.69   29.00
  -8   6   0 1134.49   26.80
   8   6   0 1179.08   28.90
  -8   6   0 1152.78   28.60
  -8   6   0 1216.68   30.10
  10  -6   0   73.29    5.80
 -10  -6   0   59.79    5.30
 -10  -6   0   60.59    5.60
 -10   6   0   59.19    6.10
  10   6   0   63.59    5.30
 -10   6   0   59.59    6.20
 -10   6   0   65.89    4.10
 -12  -6   0   77.39    6.30
 -12  -6   0   76.29    6.30
  12  -6   0   73.19    6.20
 -12   6   0   65.39    4.50
 -12   6   0   69.29    6.90
 -12   6   0   58.09    6.80
  12   6   0   69.19    6.10
 -14  -6   0   48.10    5.90
 -14  -6   0   56.09    6.50
  14  -6   0   44.00    4.70
  14  -6   0   56.09    6.20
  14   6   0   39.50    5.10
 -14   6   0   43.70    5.50
 -14   6   0   54.39    6.90
 -16  -6   0   20.30    4.90
  16  -6   0   27.50    5.30
 -16  -6   0   23.30    4.90
  16  -6   0   21.20    3.80
 -16   6   0   21.80    5.60
  16   6   0   26.60    4.90
 -16   6   0   29.40    5.90
 -18  -6   0   35.10    6.10
 -18  -6   0   49.99    6.70
  18  -6   0   35.70    5.90
  18  -6   0   37.60    4.90
 -18   6   0   27.20    6.20
 -18   6   0   37.80    6.30
  18   6   0   46.70    7.50
 -20  -6   0   83.29    9.70
 -20  -6   0  107.99   10.30
  20  -6   0  112.79    8.90
  20  -6   0  115.79    9.00
  20   6   0  104.69   10.50
 -20   6   0   96.19   10.70
 -20   6   0  116.79   10.10
 -22  -6   0   20.90    6.30
  22  -6   0   21.00    5.70
  22  -6   0   25.00    5.40
 -22  -6   0   23.20    6.10
 -22   6   0   20.50    8.30
  22   6   0   34.70    7.70
 -22   6   0   22.30    7.40
   1  -7   0 1047.90   25.90
   1  -7   0 1062.49   25.20
  -1  -7   0 1044.60   24.80
   1  -7   0 1046.50   25.30
  -1  -7   0 1047.90   25.10
  -1  -7   0 1068.59   25.70
  -1   7   0 1044.20   24.30
   1   7   0 1060.59   24.70
   3  -7   0    3.60    2.00
  -3  -7   0    0.10    1.80
  -3  -7   0   -0.90    1.60
  -3  -7   0    3.00    1.40
   3  -7   0    1.30    1.20
  -3   7   0    0.30    1.70
   3   7   0    3.60    1.70
  -3   7   0    1.80    1.50
  -3   7   0    0.80    1.70
   5  -7   0  165.08    5.50
   5  -7   0  180.18    7.50
  -5  -7   0  191.18    7.20
  -5  -7   0  204.08    7.50
   5   7   0  185.58    7.20
  -5   7   0  185.98    7.80
  -5   7   0  181.08    5.60
  -5   7   0  181.28    7.30
  -7  -7   0  241.48    8.90
  -7  -7   0  230.38    8.80
   7  -7   0  234.38    9.20
  -7   7   0  241.28    7.00
  -7   7   0  232.38    9.20
   7   7   0  255.67    9.10
  -9  -7   0  344.57   12.00
   9  -7   0  376.06   12.60
  -9  -7   0  351.26   12.10
  -9   7   0  379.16   12.50
  -9   7   0  368.46   13.40
  -9   7   0  337.57    9.90
   9   7   0  368.16   12.30
 -11  -7   0  405.06   13.90
  11  -7   0  408.86   14.30
 -11  -7   0  425.96   14.20
 -11   7   0  421.36   15.30
 -11   7   0  414.26   14.10
 -11   7   0  424.46   11.70
  11   7   0  404.66   14.10
 -13  -7   0   18.30    4.10
 -13  -7   0   12.40    4.00
  13  -7   0   15.90    4.10
  13   7   0   10.50    4.00
 -13   7   0   15.10    4.50
 -13   7   0   13.00    4.50
  15  -7   0  481.15   14.10
 -15  -7   0  451.95   16.80
 -15  -7   0  460.45   16.50
  15  -7   0  465.95   16.70
 -15   7   0  490.65   16.90
  15   7   0  471.85   16.90
 -15   7   0  461.75   18.10
 -17  -7   0  168.58   10.70
  17  -7   0  165.38   10.30
 -17  -7   0  146.29   10.30
  17  -7   0  181.58    8.20
 -17   7   0  169.58   10.80
  17   7   0  164.58   10.70
 -17   7   0  167.88   11.70
  19  -7   0  137.09    7.90
 -19  -7   0  133.49   10.80
  19  -7   0  159.68   10.50
 -19  -7   0  150.18   10.80
  19   7   0  163.28   11.50
 -19   7   0  135.59   11.20
 -19   7   0  122.39   11.20
  21  -7   0   12.60    5.20
 -21  -7   0   10.40    5.20
  21  -7   0    9.30    3.90
 -21  -7   0   10.20    5.50
 -21   7   0    6.30    6.00
 -21   7   0   13.90    5.80
   0  -8   0   38.60    3.50
   0  -8   0   25.60    3.40
   0   8   0   35.30    3.30
  -2  -8   0  278.77    9.20
   2  -8   0  280.47    9.40
  -2  -8   0  267.97    8.50
  -2  -8   0  274.67    9.60
   2   8   0  284.57    8.90
  -2   8   0  277.87    8.20
  -2   8   0  288.17    9.90
  -4  -8   0  342.57    9.20
   4  -8   0  315.87   10.80
  -4  -8   0  335.27   10.80
  -4  -8   0  316.87   10.50
  -4   8   0  333.27   11.30
   4   8   0  325.57   10.30
  -4   8   0  317.67    8.90
  -4   8   0  336.47   10.70
   6  -8   0   46.10    4.70
  -6  -8   0   49.60    4.70
  -6  -8   0   44.90    4.40
   6   8   0   44.90    4.40
  -6   8   0   41.50    4.70
  -6   8   0   42.40    2.90
  -6   8   0   43.30    4.40
  -8  -8   0  305.27   11.10
   8  -8   0  320.67   11.70
  -8  -8   0  327.77   11.40
   8   8   0  321.57   11.30
  -8   8   0  320.27   12.40
  -8   8   0  304.37   11.40
  10  -8   0  277.97   11.40
 -10  -8   0  269.67   10.70
 -10  -8   0  273.57   10.80
 -10   8   0  289.97   12.20
 -10   8   0  278.67    8.50
  10   8   0  279.97   11.00
 -10   8   0  271.87   11.20
 -12  -8   0  235.48   10.60
 -12  -8   0  234.98   10.50
  12  -8   0  232.88   10.90
 -12   8   0  248.28   11.00
  12   8   0  233.28   10.70
 -12   8   0  242.58    8.00
 -12   8   0  231.48   11.50
  14  -8   0   77.39    7.80
 -14  -8   0   64.49    6.90
 -14  -8   0   61.99    7.00
  14   8   0   54.69    6.50
 -14   8   0   65.69    6.80
 -14   8   0   60.99    7.50
 -16  -8   0   26.90    5.10
  16  -8   0   27.80    3.90
 -16  -8   0   21.80    5.10
  16  -8   0   28.70    5.80
 -16   8   0   21.10    5.30
  16   8   0   23.80    5.40
 -16   8   0   23.10    5.80
 -18  -8   0   19.70    5.40
  18  -8   0   13.20    3.60
 -18  -8   0   14.30    4.90
  18  -8   0   17.80    5.80
 -18   8   0   12.50    5.80
 -18   8   0   26.70    6.00
  18   8   0   17.40    5.60
 -20  -8   0   -2.30    4.10
  20  -8   0    0.60    3.50
 -20  -8   0    0.20    4.10
  20  -8   0    3.50    4.80
  20   8   0    7.80    5.60
 -20   8   0    4.00    4.80
 -20   8   0    5.60    5.60
  -1  -9   0  171.28    7.40
   1  -9   0  179.38    7.40
  -1  -9   0  197.88    8.10
  -1  -9   0  182.68    7.00
   1  -9   0  184.78    7.60
  -1   9   0  178.68    6.70
  -1   9   0  184.68    7.80
   1   9   0  183.18    7.00
  -3  -9   0   94.09    6.00
  -3  -9   0   97.79    5.80
   3  -9   0  100.09    5.90
  -3  -9   0  100.79    4.80
  -3   9   0   94.09    4.60
   3   9   0  102.19    5.50
  -3   9   0   94.89    5.90
  -3   9   0   97.99    5.80
  -5  -9   0   55.89    5.30
  -5  -9   0   62.99    3.50
  -5  -9   0   61.49    5.20
   5  -9   0   50.19    5.20
   5   9   0   57.39    5.00
  -5   9   0   60.99    5.60
  -5   9   0   55.39    5.30
  -5   9   0   60.89    3.60
  -7  -9   0  194.18    8.50
   7  -9   0  184.28    8.80
  -7  -9   0  179.28    8.40
  -7   9   0  192.68    9.10
   7   9   0  180.48    8.40
  -7   9   0  181.28    9.10
   9  -9   0   41.30    5.60
  -9  -9   0   48.70    5.30
  -9  -9   0   49.60    5.40
   9   9   0   46.30    5.20
  -9   9   0   43.60    5.50
  -9   9   0   51.39    6.20
  11  -9   0   74.29    7.00
 -11  -9   0   75.29    6.60
 -11  -9   0   85.39    6.80
  11   9   0   84.89    6.90
 -11   9   0   77.19    7.50
 -11   9   0   68.39    7.70
 -13  -9   0   41.40    6.00
 -13  -9   0   36.40    5.30
  13  -9   0   36.80    7.80
 -13   9   0   44.30    6.80
  13   9   0   42.90    5.60
 -13   9   0   37.90    5.80
  15  -9   0   11.80    4.60
 -15  -9   0   14.20    4.30
 -15  -9   0   17.80    4.80
  15   9   0   18.80    4.90
 -15   9   0   19.50    5.30
 -15   9   0    8.30    4.70
  17  -9   0   23.20    6.20
 -17  -9   0   23.50    5.70
 -17  -9   0   15.50    5.60
  17   9   0   15.00    5.10
 -17   9   0    7.80    5.20
 -17   9   0    8.50    5.20
 -19  -9   0    7.40    4.70
 -19  -9   0    8.40    5.00
  19  -9   0    6.10    5.00
  19   9   0    3.70    5.00
 -19   9   0    7.80    5.20
 -19   9   0    2.10    4.90
   0 -10   0  250.47    9.70
   0 -10   0  256.77    9.30
   0 -10   0  262.27   10.30
   0  10   0  242.88    8.70
  -2 -10   0 1744.53   41.30
  -2 -10   0 1658.53   41.90
  -2 -10   0 1772.52   42.00
   2 -10   0 1715.83   41.50
   2  10   0 1794.42   40.80
  -2  10   0 1763.22   39.80
  -4 -10   0  363.86   10.60
  -4 -10   0  346.67   12.30
   4 -10   0  344.07   12.40
  -4 -10   0  384.56   12.40
   4  10   0  375.76   11.90
  -4  10   0  347.47   12.70
  -4  10   0  347.07   10.20
  -4  10   0  370.06   12.30
  -6 -10   0  291.57   10.90
   6 -10   0  268.27   11.10
  -6 -10   0  295.37   11.20
  -6  10   0  281.27   11.60
  -6  10   0  275.97    8.40
  -6  10   0  299.67   11.30
   6  10   0  286.67   10.70
  -8 -10   0  123.39    7.60
  -8 -10   0  124.49    7.50
   8 -10   0  130.79    8.00
  -8  10   0  118.19    8.20
   8  10   0  120.29    7.30
  -8  10   0  133.49    8.30
  10 -10   0   33.90    5.20
 -10 -10   0   33.90    4.80
 -10 -10   0   33.20    4.50
  10  10   0   41.90    5.20
 -10  10   0   45.40    5.80
 -10  10   0   43.00    6.30
  12 -10   0  101.29    8.60
 -12 -10   0   92.19    7.60
 -12 -10   0   91.69    7.50
 -12  10   0   97.69    8.70
  12  10   0   95.59    7.90
 -12  10   0   98.69    8.50
 -14 -10   0    4.60    3.80
 -14 -10   0   20.40    5.10
  14 -10   0   11.20    4.70
 -14  10   0   10.70    5.00
 -14  10   0    6.60    4.60
  14  10   0    9.40    4.50
 -16 -10   0   55.09    7.20
  16 -10   0   57.79    7.80
 -16 -10   0   50.69    6.80
 -16  10   0   56.29    8.70
 -16  10   0   53.69    7.40
  16  10   0   69.39    8.20
  18 -10   0   25.70    6.20
 -18 -10   0   20.80    5.80
 -18 -10   0   18.30    5.70
 -18  10   0   19.10    6.10
 -18  10   0   17.30    6.10
  18  10   0   21.90    6.10
 -20 -10   0    3.00    5.00
 -20 -10   0   -3.10    4.10
  20 -10   0    5.60    5.70
 -20  10   0   -0.80    5.20
  20  10   0   -1.50    5.30
 -20  10   0    5.20    5.50
  -1 -11   0  578.74   17.20
  -1 -11   0  594.14   16.70
   1 -11   0  589.24   17.20
   1 -11   0  579.04   17.20
  -1 -11   0  583.94   17.90
   1  11   0  588.14   16.40
  -1  11   0  595.44   18.00
  -3 -11   0  360.76   12.40
   3 -11   0  345.17   12.50
  -3 -11   0  355.86   11.10
  -3 -11   0  352.96   12.80
  -3  11   0  336.67   10.50
  -3  11   0  341.57   12.80
   3  11   0  374.16   11.90
  -3  11   0  333.87   12.20
   5 -11   0    3.50    3.10
  -5 -11   0    8.60    3.20
  -5 -11   0   -1.40    2.70
  -5 -11   0    5.70    2.10
  -5  11   0    2.40    2.80
  -5  11   0    3.70    3.20
  -5  11   0    5.50    2.20
   5  11   0    3.80    3.10
  -7 -11   0  114.99    7.70
  -7 -11   0  124.29    7.70
   7 -11   0  125.19    8.10
  -7  11   0  130.79    8.30
  -7  11   0  114.69    7.90
   7  11   0  116.19    7.30
   9 -11   0   11.20    4.10
  -9 -11   0   18.90    4.00
  -9 -11   0    9.00    3.50
  -9  11   0   11.50    4.00
   9  11   0   12.10    4.00
  -9  11   0    6.10    4.30
 -11 -11   0   97.69    8.10
 -11 -11   0  114.49    8.00
  11 -11   0  107.79    8.80
  11  11   0   90.99    7.80
 -11  11   0  107.29    9.30
 -11  11   0   96.29    8.70
 -13 -11   0   39.00    6.40
 -13 -11   0   34.00    6.00
  13 -11   0   27.60    6.50
 -13  11   0   26.60    5.90
 -13  11   0   35.40    6.10
  13  11   0   35.90    6.20
  15 -11   0   69.49    8.90
 -15 -11   0   63.69    7.60
 -15 -11   0   63.49    7.90
 -15  11   0   62.59    8.80
 -15  11   0   60.09    7.70
  15  11   0   82.69    8.80
  17 -11   0   35.80    7.10
 -17 -11   0   39.30    6.90
 -17 -11   0   46.90    7.00
  17  11   0   34.60    6.90
 -17  11   0   22.70    6.80
 -17  11   0   33.20    6.70
 -19 -11   0   -3.00    3.90
 -19 -11   0   -3.10    3.80
 -19  11   0   -5.90    4.60
 -19  11   0    9.70    5.80
  19  11   0    1.80    5.00
   0 -12   0  161.58    8.60
   0 -12   0  167.18    8.10
   0  12   0  153.58    7.30
   0  12   0  171.08    8.40
  -2 -12   0   22.40    4.40
  -2 -12   0   20.30    3.50
  -2 -12   0   16.50    3.90
   2 -12   0   23.00    4.00
   2  12   0   27.60    4.00
  -2  12   0   30.00    4.60
  -2  12   0   20.30    3.70
  -2  12   0   26.80    3.50
  -4 -12   0   67.99    6.60
   4 -12   0   71.59    6.60
  -4 -12   0   72.89    5.00
  -4 -12   0   75.39    6.60
  -4  12   0   75.49    6.50
  -4  12   0   64.09    4.50
   4  12   0   72.49    6.00
  -4  12   0   64.19    6.60
  -6 -12   0   32.80    3.50
   6 -12   0   28.70    4.80
  -6 -12   0   35.70    4.70
  -6 -12   0   33.30    4.80
  -6  12   0   33.60    5.30
   6  12   0   43.60    5.60
  -6  12   0   37.30    5.10
  -8 -12   0    5.80    3.50
   8 -12   0    1.30    4.20
  -8 -12   0   -0.80    3.00
   8  12   0   -3.50    3.00
  -8  12   0    6.40    4.40
  -8  12   0    3.00    3.00
 -10 -12   0    0.50    3.40
 -10 -12   0    0.00    3.00
  10 -12   0    1.30    3.70
  10  12   0    1.20    3.20
 -10  12   0   -2.20    3.20
 -10  12   0    7.50    4.70
  12 -12   0   70.19    8.20
 -12 -12   0   65.09    7.40
 -12 -12   0   62.89    7.10
  12  12   0   59.99    7.20
 -12  12   0   74.49    8.50
 -12  12   0   70.29    7.70
 -14 -12   0  155.98   10.60
 -14 -12   0  164.78   10.80
  14 -12   0  176.58   11.80
 -14  12   0  144.39   11.30
  14  12   0  168.48   10.80
 -14  12   0  161.38   11.80
 -16 -12   0   48.60    7.10
 -16 -12   0   34.70    6.30
  16 -12   0   44.60    7.40
  16  12   0   34.50    6.50
 -16  12   0   55.29    8.10
 -16  12   0   45.60    7.80
 -18 -12   0   47.80    7.50
  18 -12   0   21.10    9.20
 -18 -12   0   56.19    8.30
 -18  12   0   36.30    7.80
 -18  12   0   39.30    7.30
  18  12   0   43.00    7.80
  -1 -13   0  183.88    8.60
   1 -13   0  185.58    9.10
  -1 -13   0  184.08    9.50
  -1 -13   0  175.38    9.90
  -1  13   0  171.28    7.80
   1  13   0  179.48    9.00
  -1  13   0  185.08    9.30
   1  13   0  166.98    8.00
  -3 -13   0  160.88    9.60
  -3 -13   0  173.18    7.90
   3 -13   0  172.68    9.30
  -3 -13   0  179.98    9.40
   3  13   0  168.28    8.40
  -3  13   0  165.58    9.00
  -3  13   0  163.28    9.10
  -3  13   0  163.78    7.10
   5 -13   0   40.90    5.80
  -5 -13   0   45.90    6.00
  -5 -13   0   48.00    5.70
  -5 -13   0   44.20    4.30
  -5  13   0   49.10    5.90
  -5  13   0   45.70    6.20
  -5  13   0   42.70    4.00
   5  13   0   53.49    5.70
   7 -13   0   33.40    5.70
  -7 -13   0   50.59    6.00
  -7 -13   0   46.40    5.90
   7  13   0   54.19    6.30
  -7  13   0   41.90    5.70
  -7  13   0   38.40    5.70
   9 -13   0    9.10    4.30
  -9 -13   0   12.70    4.30
  -9 -13   0    5.90    3.70
   9  13   0    5.60    3.60
  -9  13   0    8.60    4.10
 -11 -13   0    3.40    4.00
  11 -13   0    9.60    4.80
 -11 -13   0    7.40    4.10
 -11  13   0    1.60    3.80
 -11  13   0    4.50    4.90
  11  13   0   -2.10    3.40
 -13 -13   0   43.60    6.60
 -13 -13   0   36.90    6.00
  13 -13   0   26.70    6.20
  13  13   0   41.20    6.60
 -13  13   0   32.90    6.70
 -13  13   0   40.00    7.00
  15 -13   0  101.49   11.00
 -15 -13   0  105.09    9.70
 -15 -13   0  102.39    9.70
 -15  13   0   90.49    9.40
  15  13   0   94.89    9.70
 -15  13   0   78.29   10.00
  17 -13   0   27.80    7.20
 -17 -13   0   37.20    6.90
 -17 -13   0   27.50    6.10
 -17  13   0   28.20    6.80
 -17  13   0   34.10    6.90
  17  13   0   26.20    6.60
   0 -14   0  205.88    9.80
   0 -14   0  203.48   10.50
   0  14   0  199.78   10.10
   0  14   0  205.68    8.90
   2 -14   0  124.19    8.30
  -2 -14   0  125.09    7.40
  -2 -14   0  122.19   15.20
  -2 -14   0  113.29    8.50
  -2  14   0  125.39    6.70
   2  14   0  122.29    7.50
  -2  14   0  123.59    8.50
  -2  14   0  123.09    8.30
  -4 -14   0   83.39    8.10
  -4 -14   0   69.79    7.60
  -4 -14   0   77.99    5.70
   4 -14   0   78.69    9.80
  -4  14   0   78.19    7.80
  -4  14   0   68.19    5.00
   4  14   0   78.39    6.80
  -4  14   0   74.09    7.20
  -6 -14   0   66.09    4.80
  -6 -14   0   64.39    7.60
   6 -14   0   60.09    7.40
  -6 -14   0   66.09    6.70
  -6  14   0   71.89    7.30
  -6  14   0   77.29    8.70
   6  14   0   66.79    6.90
  -8 -14   0   24.90    5.40
   8 -14   0   24.70    5.70
  -8 -14   0   24.10    5.00
  -8  14   0   30.90    6.00
  -8  14   0   25.10    5.30
   8  14   0   25.70    4.80
 -10 -14   0   59.89    7.00
 -10 -14   0   54.29    7.00
  10 -14   0   69.89    8.80
  10  14   0   67.19    7.60
 -10  14   0   68.29    7.90
 -12 -14   0  268.67   13.70
  12 -14   0  290.27   15.00
 -12 -14   0  275.67   13.70
 -12  14   0  275.37   14.40
 -12  14   0  246.78   14.40
  12  14   0  258.67   13.30
 -14 -14   0   19.40    5.90
 -14 -14   0   18.70    5.80
  14 -14   0   18.60    6.50
 -14  14   0   14.60    6.10
 -14  14   0   12.70    5.80
  14  14   0    7.30    5.40
 -16 -14   0    4.60    4.90
  16 -14   0    0.70    5.30
 -16 -14   0   -4.70    4.30
  16  14   0    2.90    4.40
 -16  14   0    6.40    6.00
 -16  14   0    2.00    5.70
  -1 -15   0  182.98    9.20
  -1 -15   0  155.58    9.90
   1 -15   0  144.39    9.30
  -1  15   0  166.18    9.90
  -1  15   0  156.18    7.90
   1  15   0  161.68    8.50
   1  15   0  164.78    9.40
  -1  15   0  156.58    9.30
  -3 -15   0   39.50    6.10
   3 -15   0   43.70    6.00
  -3 -15   0   52.99    5.70
  -3 -15   0   41.90    6.20
  -3  15   0   44.20    6.10
  -3  15   0   47.60    5.00
  -3  15   0   51.89    6.80
   3  15   0   49.99    5.70
  -5 -15   0   47.70    6.20
  -5 -15   0   50.69    6.60
  -5 -15   0   56.79    5.30
   5 -15   0   41.40    6.50
  -5  15   0   63.09    7.40
  -5  15   0   45.30    6.40
   7 -15   0  296.47   14.20
  -7 -15   0  258.27   13.00
  -7 -15   0  273.67   13.50
   7  15   0  267.07   12.30
  -7  15   0  278.67   13.60
  -7  15   0  269.97   13.50
  -9 -15   0   13.90    5.30
   9 -15   0    7.30    5.00
  -9 -15   0   20.00    5.30
  -9  15   0   26.20    6.40
   9  15   0   25.80    5.30
  -9  15   0   14.90    5.20
 -11 -15   0    9.00    4.80
  11 -15   0    8.90    5.60
 -11 -15   0   10.70    5.00
 -11  15   0    2.20    5.70
 -11  15   0   14.40    5.60
  11  15   0    4.10    4.50
  13 -15   0   15.70    6.90
 -13 -15   0   20.30    5.90
 -13 -15   0   31.00    6.00
 -13  15   0   20.60    6.90
  13  15   0   32.60    6.40
   0 -16   0   57.29    6.60
   0  16   0   37.60    5.00
  -2 -16   0   81.89    8.80
   2 -16   0   75.49    8.00
  -2 -16   0   91.89    7.30
  -2  16   0   72.19    6.00
   2  16   0   83.99    7.20
  -2  16   0   78.19    8.40
   4 -16   0   25.30    5.80
  -4 -16   0   20.80    6.00
  -4 -16   0   13.70    5.30
  -4 -16   0   13.80    3.90
  -4  16   0   12.80    3.30
  -4  16   0   18.50    5.70
   4  16   0   13.60    4.40
  -6 -16   0  137.89   11.00
  -6 -16   0  149.19   10.70
   6 -16   0  177.08   11.50
   6  16   0  165.58    9.90
  -6  16   0  153.48   11.40
   8 -16   0    8.30    5.30
  -8 -16   0    5.00    4.80
  -8 -16   0    9.30    5.30
   8  16   0    8.30    4.80
  -8  16   0    9.00    5.80
 -10 -16   0   97.09    9.70
 -10 -16   0   84.99    9.90
  10 -16   0  113.29   11.20
 -10  16   0  106.79   10.60
  10  16   0  105.39    9.40
 -12 -16   0   54.59   12.90
  12 -16   0   30.20    8.70
 -12 -16   0   50.59    9.90
  12  16   0   43.80    6.90
 -12  16   0   41.60    7.50
  -1 -17   0  108.49    8.40
   1 -17   0   97.99    8.80
   1  17   0  106.99    7.90
  -1  17   0   99.59    7.20
  -1  17   0  104.29    9.80
  -3 -17   0   20.60    5.80
   3 -17   0   25.60    6.00
   3  17   0   33.90    5.50
  -3  17   0   36.10    6.60
  -3  17   0   32.40    4.20
  -5 -17   0  146.99   10.90
   5 -17   0  148.69   11.00
  -5 -17   0  158.78   11.60
  -5 -17   0  147.29    8.00
   5  17   0  159.18    9.90
  -5  17   0  132.39   11.20
  -7 -17   0  337.47   16.00
   7 -17   0  327.57   16.30
  -7 -17   0  337.67   15.60
   7  17   0  329.87   14.40
  -7  17   0  335.77   16.20
  -9 -17   0   31.50    6.90
  -9 -17   0   32.10    6.70
   9 -17   0   29.70    7.60
  -9  17   0   29.30    7.20
   9  17   0   37.70    6.80
  11 -17   0   13.90    7.00
 -11 -17   0   21.00    6.60
 -11 -17   0   11.10    5.60
 -11  17   0   10.30    6.60
  11  17   0   21.10    6.40
   0 -18   0   -1.10    4.00
   0  18   0    6.50    5.00
   2 -18   0   56.69    7.70
  -2 -18   0   65.39    7.10
  -2  18   0   47.40    5.20
   2  18   0   51.49    6.40
  -2  18   0   47.30    7.60
  -4 -18   0  168.68    9.10
   4 -18   0  170.28   11.70
  -4 -18   0  150.58   11.50
   4  18   0  171.88   10.10
  -4  18   0  159.18   12.20
  -6 -18   0    2.90    5.10
   6 -18   0    3.50    5.20
   6  18   0   -0.10    4.10
  -6  18   0    3.40    5.80
   8 -18   0   32.20    7.60
  -8 -18   0   27.50    6.80
   8  18   0   25.00    5.80
  -8  18   0   34.30    7.40
   1 -19   0  164.58   11.10
  -1 -19   0  157.18   10.60
  -1  19   0  151.68    9.60
   1  19   0  160.88    9.40
   1  19   0  160.18   12.40
  -1  19   0  160.88   12.40
   3 -19   0   33.30    7.10
  -3 -19   0   40.20    5.80
  -3  19   0   48.80    8.00
   3  19   0   48.60    6.20
  -5 -19   0   50.49    5.70
  -5 -19   0   55.99   11.30
  -5  19   0   46.90    7.80
   5  19   0   32.50    5.60
  22   0  -1    1.30    4.40
 -22   0   1   -5.20    3.90
 -22   0   1   -2.70    4.60
 -20   0   1    0.20    4.00
 -20   0   1    3.20    4.20
  20   0  -1    3.60    4.00
 -18   0   1    0.50    4.20
  18   0  -1    0.90    3.30
 -18   0   1    0.80    3.50
  16   0  -1    0.90    3.00
 -16   0   1    4.50    3.70
 -16   0   1    4.10    3.20
  14   0  -1    1.00    1.80
 -14   0   1    0.40    3.10
  14   0  -1    0.10    2.40
 -14   0   1    3.50    3.10
  12   0  -1    3.70    1.80
  12   0  -1    3.00    2.30
 -12   0   1   -0.60    2.50
 -12   0   1   -0.70    2.30
 -10   0   1    9.10    2.50
 -10   0   1    4.20    2.30
  10   0  -1   11.60    1.80
  10   0  -1    7.70    2.20
   8   0  -1    3.00    1.30
   8   0  -1    3.90    1.60
  -8   0   1    1.10    1.70
  -8   0   1    7.80    1.40
  -8   0   1    1.50    1.90
   6   0  -1    0.80    0.90
   6   0  -1    0.00    1.30
   6   0  -1   -0.10    1.10
  -6   0   1   -0.10    1.30
   6   0  -1    0.00    1.00
  -6   0   1    0.90    1.40
   4   0  -1    5.30    1.20
  -4   0   1    1.70    1.00
   4   0  -1    6.70    1.70
  -4   0   1    1.90    1.50
  -4   0   1    2.90    1.50
  -2   0   1    7.90    0.70
   2   0  -1    8.90    0.80
  -2   0  -1    1.00    0.50
   2   0   1    0.50    0.50
   2   0   1    0.00    0.50
  -2   0  -1    0.40    0.70
  -2   0  -1    0.40    0.70
   2   0   1   -0.40    0.50
  -2   0  -1    0.40    0.70
  -4   0  -1   -0.10    1.10
   4   0   1    4.00    1.50
  -4   0  -1    5.00    1.40
   4   0   1    3.30    1.10
   4   0   1    3.00    1.00
   4   0   1    4.50    1.20
  -4   0  -1    1.20    1.10
  -4   0  -1    1.10    0.90
  -6   0  -1    0.20    1.20
   6   0   1    2.30    1.10
  -6   0  -1   -1.00    0.90
  -6   0  -1    0.20    1.20
  -6   0  -1    1.80    1.40
   8   0   1    1.30    1.30
  -8   0  -1    1.20    1.90
  -8   0  -1   -0.40    1.00
  -8   0  -1    0.60    1.70
 -10   0  -1   -0.20    2.20
 -10   0  -1    3.60    2.20
  10   0   1    0.40    1.40
  10   0   1   -0.30    1.90
  12   0   1    3.00    2.40
 -12   0  -1    4.00    3.00
  12   0   1    3.10    1.80
 -12   0  -1   -0.40    2.60
  14   0   1   -2.10    1.70
  14   0   1    3.80    2.80
 -14   0  -1   -2.40    2.80
 -14   0  -1   -1.60    2.50
 -16   0  -1   -5.10    3.20
  16   0   1   -2.10    3.20
 -16   0  -1   -3.00    2.90
 -18   0  -1    6.50    4.40
  18   0   1    1.30    3.40
 -18   0  -1   -1.80    3.40
  20   0   1   -2.90    3.90
 -20   0  -1    1.10    4.50
 -20   0  -1   -1.40    3.70
  22   0   1    2.30    4.30
 -22   0  -1    1.70    4.50
 -22   0  -1   -2.70    4.50
 -23  -1   1    3.50    5.30
  23  -1  -1   11.00    5.20
 -23  -1   1    2.30    5.20
  23   1  -1   15.80    5.90
 -23   1   1    8.60    5.70
  21  -1  -1   38.60    6.30
 -21  -1   1   39.30    6.60
 -21  -1   1   41.10    7.80
 -21   1   1   32.40    6.40
  21   1  -1   32.70    6.40
 -21   1   1   36.60    6.80
  19  -1  -1    2.30    2.60
 -19  -1   1   -1.20    4.00
 -19  -1   1    4.20    3.90
  19  -1  -1    7.50    7.20
  19   1  -1    0.80    3.70
 -19   1   1   -2.10    4.00
 -19   1   1    1.30    3.60
 -17  -1   1   33.80    5.60
  17  -1  -1   37.90    5.20
  17  -1  -1   34.70    4.00
 -17  -1   1   27.50    4.70
 -17   1   1   26.30    5.30
  17   1  -1   26.90    4.80
 -17   1   1   36.70    6.20
  15  -1  -1   53.09    5.30
  15  -1  -1   50.39    4.40
 -15  -1   1   48.30    5.90
 -15  -1   1   52.59    6.40
 -15   1   1   50.69    6.10
 -15   1   1   45.80    5.30
  15   1  -1   52.69    5.90
 -13  -1   1   84.79    6.30
  13  -1  -1   86.49    5.70
  13  -1  -1   90.69    5.10
 -13  -1   1   86.49    6.90
 -13   1   1   75.49    6.20
 -13   1   1   96.39    7.40
  13   1  -1   92.49    6.10
  11  -1  -1    2.00    1.80
 -11  -1   1    3.40    2.50
 -11  -1   1    2.60    2.20
 -11   1   1    5.00    2.60
  11   1  -1    1.70    1.90
 -11   1   1    5.30    2.70
  -9  -1   1  536.75   15.10
   9  -1  -1  537.35   13.60
  -9  -1   1  500.05   12.50
   9  -1  -1  516.85   13.70
  -9   1   1  538.05   14.60
   9   1  -1  518.25   14.10
  -9   1   1  546.05   15.30
   7  -1  -1 1263.17   28.20
   7  -1  -1 1234.88   29.40
  -7  -1   1 1270.77   29.30
  -7  -1   1 1222.68   28.70
   7  -1  -1 1238.78   28.20
  -7   1   1 1169.88   28.00
  -7   1   1 1268.47   29.50
   7   1  -1 1260.37   28.70
  -7   1   1 1243.28   28.80
   5  -1  -1  401.36    9.80
   5  -1  -1  394.06    9.60
  -5  -1   1  402.36   10.50
   5  -1  -1  383.56   10.00
  -5  -1   1  392.56   10.10
  -5  -1   1  375.56    9.80
   5  -1  -1  387.66   11.20
   5  -1  -1  390.26   10.10
  -5   1   1  396.86   10.20
  -5   1   1  413.06   10.70
   5   1  -1  383.26   10.00
   5   1  -1  398.96   10.10
  -5   1   1  378.66    9.70
   5   1  -1  399.96   10.40
  -3  -1   1 3498.85   75.89
   3  -1  -1 3427.06   75.49
   3  -1  -1 3619.24   75.99
   3  -1  -1 3654.43   76.39
  -3   1   1 3618.54   76.29
   3   1  -1 3568.24   76.19
  -3   1   1 3441.56   75.89
   3   1  -1 3540.75   75.89
  -1  -1   1  549.54   12.00
  -1  -1  -1   87.49    2.70
  -1  -1  -1   83.99    2.10
  -1  -1  -1   85.79    2.70
  -1   1  -1   85.79    2.30
   5  -1   1  196.48    6.40
  -5  -1  -1  188.38    5.90
   5  -1   1  197.38    5.80
  -5  -1  -1  207.98    6.30
   5  -1   1  186.08    5.70
   5  -1   1  186.38    5.90
  -5   1  -1  194.38    6.00
  -5   1  -1  198.88    5.80
  -5   1  -1  195.38    6.50
  -5   1  -1  199.38    5.70
   7  -1   1  256.17    7.50
  -7  -1  -1  273.47    8.60
  -7  -1  -1  258.47    8.00
  -7   1  -1  256.17    8.70
  -7   1  -1  246.08    7.90
  -7   1  -1  265.07    7.80
   7   1   1  256.57    8.00
   9  -1   1  367.36   10.30
  -9  -1  -1  378.66   11.70
  -9  -1  -1  355.96   11.00
  -9   1  -1  369.26   12.10
  -9   1  -1  367.66   11.80
 -11  -1  -1   29.10    3.60
  11  -1   1   36.90    3.50
 -11  -1  -1   37.40    4.50
  11  -1   1   34.10    3.60
  11   1   1   36.00    3.90
 -11   1  -1   43.10    5.20
 -11   1  -1   33.20    4.10
  13  -1   1  331.67   11.60
 -13  -1  -1  327.67   11.80
  13  -1   1  334.17   10.50
 -13  -1  -1  341.57   12.90
  13   1   1  334.27   11.90
 -13   1  -1  336.67   13.00
 -13   1  -1  336.57   12.00
 -15  -1  -1   45.20    5.40
 -15  -1  -1   59.49    6.60
  15  -1   1   47.80    5.50
  15  -1   1   53.19    4.60
 -15   1  -1   53.09    6.50
  15   1   1   42.70    5.20
 -15   1  -1   48.60    5.80
 -17  -1  -1   30.90    5.30
  17  -1   1   39.00    5.50
  17  -1   1   31.50    4.10
 -17  -1  -1   36.20    6.40
 -17   1  -1   40.20    6.60
  17   1   1   40.10    6.30
 -17   1  -1   41.80    5.90
  19  -1   1   14.30    3.30
  19  -1   1   17.50    4.80
 -19  -1  -1   17.20    5.30
 -19  -1  -1   11.80    4.70
 -19   1  -1   25.00    6.20
  19   1   1   24.00    5.30
 -19   1  -1   21.10    5.30
 -21  -1  -1    4.30    4.70
  21  -1   1   23.20    5.70
 -21  -1  -1    3.80    5.20
 -21   1  -1    9.80    5.30
  21   1   1   12.10    5.10
 -21   1  -1    2.90    5.30
  23  -1   1    4.30    5.00
 -23  -1  -1   15.60   11.20
 -23  -1  -1   20.70    6.00
 -23   1  -1    7.30    5.00
  23   1   1    0.70    4.70
 -23   1  -1    0.30    4.90
  22  -2  -1  154.08    8.10
 -22  -2   1  148.99   11.70
 -22  -2   1  160.38   12.70
  22  -2  -1  163.88   10.80
 -22   2   1  157.78   11.80
 -22   2   1  159.78   12.70
  22   2  -1  170.98   12.10
 -20  -2   1  127.19   10.30
 -20  -2   1  151.78   11.70
  20  -2  -1  130.79    7.60
  20  -2  -1  146.29    9.40
 -20   2   1  134.89   10.50
 -20   2   1  150.78   12.30
  20   2  -1  155.08   10.60
  18  -2  -1   37.50    5.20
 -18  -2   1   49.70    6.20
 -18  -2   1   63.49   10.70
  18  -2  -1   56.99    5.40
 -18   2   1   58.59    6.90
  18   2  -1   54.19    6.80
 -18   2   1   56.89    7.00
  16  -2  -1   67.29    5.40
  16  -2  -1   74.79    6.20
 -16  -2   1   74.19    7.60
 -16  -2   1   72.79    7.00
 -16   2   1   63.19    6.80
 -16   2   1   68.09    7.80
  16   2  -1   69.69    6.60
  14  -2  -1 1400.76   33.80
 -14  -2   1 1416.36   35.30
 -14  -2   1 1369.96   36.10
  14  -2  -1 1412.66   34.20
  14   2  -1 1400.06   35.10
 -14   2   1 1423.26   36.70
 -14   2   1 1420.76   35.30
 -12  -2   1  123.99    6.70
 -12  -2   1  104.29    7.00
  12  -2  -1  121.19    5.90
 -12   2   1  117.89    7.50
 -12   2   1  120.79    6.80
  12   2  -1  120.79    6.50
  10  -2  -1   34.20    3.30
 -10  -2   1   31.30    4.10
  10  -2  -1   35.20    3.40
 -10  -2   1   41.70    3.90
 -10   2   1   38.40    4.50
  10   2  -1   33.70    3.70
 -10   2   1   40.00    4.30
  -8  -2   1  428.46   12.00
  -8  -2   1  438.56   12.40
   8  -2  -1  424.86   11.60
  -8   2   1  419.96   12.00
   8   2  -1  420.16   11.90
  -8   2   1  422.46   12.70
   6  -2  -1  280.77    8.70
  -6  -2   1  276.97    8.10
   6  -2  -1  268.47    7.30
  -6  -2   1  285.57    8.50
   6  -2  -1  276.67    8.00
   6   2  -1  287.57    8.20
  -6   2   1  284.77    7.40
  -6   2   1  280.17    8.70
  -6   2   1  282.17    8.30
   2  -2  -1 1636.44   36.20
  -2  -2   1 1677.63   36.20
  -2  -2   1 1732.93   35.70
  -2  -2   1 1709.23   36.20
   2  -2  -1 1410.56   36.30
   2  -2  -1 1634.44   36.30
  -2  -2   1 1734.03   36.50
   2   2  -1 1709.33   36.10
  -2   2   1 1663.03   36.30
   2   2  -1 1698.03   36.40
  -2   2   1 1592.34   36.20
  -2   2   1 1736.43   36.50
   2   2  -1 1682.23   36.30
   0  -2  -1  454.55   10.60
   0  -2   1  472.85   10.60
   0  -2  -1  448.66   10.80
   0  -2  -1  450.95   10.20
   0  -2   1  466.05   10.90
   0  -2  -1  471.75   10.50
   0  -2   1  465.05   10.60
   0  -2   1  448.76   10.40
   0   2   1  459.55   10.60
   0   2  -1  454.15   10.50
   0   2  -1  448.06   10.50
   0   2   1  465.65   10.30
   0   2   1  442.76   10.40
   0   2  -1  467.75   10.30
   0   2   1  454.35   10.40
   0   2  -1  449.95   10.80
   2  -2   1 1834.92   40.70
  -2  -2  -1 1862.31   40.60
  -2  -2  -1 1933.01   40.40
   2  -2   1 1850.51   40.30
   2  -2   1 1811.52   40.20
   2  -2   1 1829.02   40.90
  -2   2  -1 1872.61   40.40
  -2   2  -1 1876.11   40.20
   2   2   1 1864.21   40.70
  -2   2  -1 1867.51   40.90
   2   2   1 1854.41   40.90
   2   2   1 1899.01   40.50
  -4  -2  -1 1530.95   32.90
   4  -2   1 1461.85   33.40
   4  -2   1 1418.16   32.60
   4  -2   1 1463.05   32.90
  -4  -2  -1 1509.25   33.00
   4  -2   1 1484.95   32.50
  -4   2  -1 1442.66   32.80
  -4   2  -1 1496.65   32.50
   4   2   1 1479.95   32.80
  -4   2  -1 1464.15   32.70
   4   2   1 1474.55   33.00
   4   2   1 1442.56   32.80
  -4   2  -1 1487.85   33.50
   4   2   1 1486.45   33.00
   6  -2   1  812.62   19.70
  -6  -2  -1  855.91   20.10
  -6  -2  -1  783.72   19.80
  -6   2  -1  834.52   19.40
  -6   2  -1  863.31   20.70
   6   2   1  835.02   20.00
  -6   2  -1  806.32   19.70
  -8  -2  -1 1664.93   38.50
  -8  -2  -1 1702.73   38.80
   8  -2   1 1666.73   38.10
  -8   2  -1 1662.83   37.90
  -8   2  -1 1662.43   38.30
  -8   2  -1 1701.33   39.40
   8   2   1 1646.54   38.50
 -10  -2  -1  106.69    6.10
  10  -2   1  109.39    5.20
 -10  -2  -1   98.89    5.60
 -10   2  -1  100.19    5.20
  10   2   1  100.19    5.50
 -10   2  -1  103.69    6.40
 -10   2  -1  101.99    5.70
 -12  -2  -1   66.79    6.00
  12  -2   1   63.39    5.10
  12  -2   1   68.89    4.90
 -12  -2  -1   60.19    5.50
 -12   2  -1   70.39    5.80
 -12   2  -1   63.49    6.20
  12   2   1   66.29    5.50
  14  -2   1   86.69    5.60
 -14  -2  -1   81.99    7.00
  14  -2   1   71.39    6.00
 -14  -2  -1   69.39    6.30
  14   2   1   69.79    6.20
 -14   2  -1   73.29    7.50
 -14   2  -1   82.79    6.70
 -16  -2  -1  111.19    8.70
 -16  -2  -1  107.79    8.40
  16  -2   1  104.19    6.40
  16  -2   1  113.59    7.50
 -16   2  -1  106.79    9.10
  16   2   1  108.19    7.90
 -16   2  -1  104.09    8.10
 -18  -2  -1   -0.10    4.10
  18  -2   1    0.40    2.70
 -18  -2  -1    4.90    3.90
  18  -2   1    3.60    3.60
  18   2   1    2.50    3.60
 -18   2  -1    1.70    4.40
 -18   2  -1   -1.20    3.50
  20  -2   1   72.39    6.00
  20  -2   1   56.09    7.20
 -20  -2  -1   60.19    8.10
 -20  -2  -1   61.79    7.60
 -20   2  -1   70.79    9.00
  20   2   1   46.60    7.00
 -20   2  -1   61.39    7.50
 -22  -2  -1   25.10    7.10
  22  -2   1   44.40    6.90
 -22  -2  -1   24.20    6.10
 -22   2  -1   17.90    6.00
 -22   2  -1   27.80    6.30
  22   2   1   29.10    6.90
 -23  -3   1  152.78   13.10
  23  -3  -1  148.29    8.80
  23  -3  -1  163.48   10.80
 -23  -3   1  187.98   12.70
 -23   3   1  156.28   12.60
 -23   3   1  183.78   13.90
  23   3  -1  188.48   12.90
  21  -3  -1   36.60    5.30
 -21  -3   1   37.50    6.40
  21  -3  -1   35.70    6.10
 -21  -3   1   28.80    6.90
 -21   3   1   36.50    6.80
  21   3  -1   46.40    7.50
 -21   3   1   24.80    6.80
 -19  -3   1  216.18   12.60
 -19  -3   1  227.98   12.10
  19  -3  -1  204.58   10.20
  19  -3  -1  212.58    9.80
 -19   3   1  208.38   12.00
  19   3  -1  212.88   11.70
  17  -3  -1   58.59    6.00
  17  -3  -1   59.59    5.90
 -17  -3   1   57.89    6.60
 -17  -3   1   71.29    8.10
 -17   3   1   56.79    7.40
 -17   3   1   72.09    7.60
 -15  -3   1    5.00    3.40
  15  -3  -1   17.30    3.50
  15  -3  -1   13.60    3.30
 -15  -3   1   12.60    3.60
  15   3  -1   10.40    3.60
 -15   3   1   10.70    4.10
 -15   3   1   14.50    4.40
  13  -3  -1   48.60    4.60
 -13  -3   1   46.10    4.90
  13  -3  -1   49.40    4.90
 -13  -3   1   40.90    5.00
  13   3  -1   42.40    4.70
 -13   3   1   39.20    4.90
 -13   3   1   54.99    6.40
 -11  -3   1  586.64   16.90
 -11  -3   1  532.25   16.00
  11  -3  -1  558.24   14.90
  11  -3  -1  557.94   15.60
  11   3  -1  545.85   16.10
 -11   3   1  571.44   16.20
 -11   3   1  574.14   17.20
  -9  -3   1 1253.47   30.70
   9  -3  -1 1272.67   30.50
  -9  -3   1 1315.47   31.40
  -9   3   1 1308.27   31.80
  -9   3   1 1275.37   30.90
   9   3  -1 1307.67   30.90
   7  -3  -1  242.78    6.80
  -7  -3   1  249.88    8.00
   7  -3  -1  245.68    7.90
  -7  -3   1  251.47    8.30
  -7   3   1  245.38    6.90
  -7   3   1  260.97    8.80
  -7   3   1  243.18    8.10
   7   3  -1  244.18    8.00
   5  -3  -1 4813.52  107.29
   5  -3  -1 4828.82  105.99
  -5  -3   1 5066.79  107.59
  -5  -3   1 5055.19  107.29
  -5   3   1 4928.51  106.09
   5   3  -1 5017.50  107.39
  -5   3   1 5018.40  107.29
  -5   3   1 5077.69  107.99
  -3  -3   1 1469.75   31.70
  -3  -3   1 1440.56   31.90
  -3  -3   1 1392.36   31.70
   3  -3  -1 1361.46   31.60
   3  -3  -1 1431.26   31.90
   3  -3  -1 1437.06   32.10
   3   3  -1 1410.86   31.90
  -3   3   1 1504.05   32.20
   3   3  -1 1439.96   31.60
  -3   3   1 1417.46   31.80
   3   3  -1 1413.36   31.70
  -3   3   1 1353.46   31.70
   1  -3  -1 3695.23   79.09
   1  -3  -1 3529.55   78.29
  -1  -3   1 3802.72   78.79
  -1  -3   1 3684.83   78.79
  -1  -3   1 3635.44   79.29
   1  -3  -1 3724.63   78.99
  -1   3   1 3584.74   78.99
  -1   3   1 3606.34   78.89
   1   3  -1 3905.31   79.29
  -1   3   1 3568.54   78.29
  -1   3   1 3739.03   79.19
  -1   3   1 3646.54   79.09
   1   3  -1 3673.63   78.89
   1   3  -1 3715.73   78.79
  -1  -3  -1  715.33   16.70
  -1  -3  -1  718.93   16.40
  -1  -3  -1  729.93   16.60
   1  -3   1  746.13   17.40
   1  -3   1  732.03   17.00
  -1  -3  -1  728.23   16.90
   1  -3   1  705.83   16.40
   1   3   1  746.03   16.90
  -1   3  -1  732.13   17.30
  -1   3  -1  744.03   16.60
  -1   3  -1  724.43   16.90
   1   3   1  732.53   16.70
  -1   3  -1  733.93   16.50
   1   3   1  715.33   16.30
   1   3   1  752.22   16.70
  -3  -3  -1 1905.11   40.50
  -3  -3  -1 1765.82   40.50
   3  -3   1 1849.21   40.90
   3  -3   1 1725.23   40.00
   3  -3   1 1853.41   41.20
   3  -3   1 1836.32   40.30
  -3   3  -1 1868.91   41.20
  -3   3  -1 1835.22   40.00
   3   3   1 1850.91   40.60
   3   3   1 1855.21   40.40
   3   3   1 1939.31   40.70
  -3   3  -1 1775.32   40.70
  -3   3  -1 1867.71   40.40
   5  -3   1 1102.29   26.10
   5  -3   1 1064.59   25.20
  -5  -3  -1 1141.89   26.00
  -5  -3  -1 1138.59   25.90
   5  -3   1 1102.99   26.50
  -5   3  -1 1142.99   25.80
  -5   3  -1 1133.19   26.80
   5   3   1 1141.09   26.10
  -5   3  -1 1113.79   25.30
  -7  -3  -1  412.86   11.60
  -7  -3  -1  415.66   11.70
   7  -3   1  411.66   11.50
  -7   3  -1  391.56   10.80
  -7   3  -1  396.26   11.40
   7   3   1  414.96   11.70
  -7   3  -1  426.36   12.50
   9  -3   1  896.91   22.30
  -9  -3  -1  880.71   22.60
  -9  -3  -1  917.61   22.90
   9   3   1  865.01   22.60
  -9   3  -1  950.10   23.80
  -9   3  -1  897.41   21.80
  -9   3  -1  867.31   23.50
 -11  -3  -1   20.80    3.40
  11  -3   1   21.30    3.40
 -11  -3  -1   14.40    3.20
 -11   3  -1   21.30    4.20
 -11   3  -1   20.50    3.70
 -11   3  -1   18.50    2.90
  11   3   1   21.90    3.90
 -13  -3  -1  131.99    7.50
 -13  -3  -1  138.09    8.00
  13  -3   1  129.59    6.90
  13  -3   1  134.29    7.00
 -13   3  -1  124.69    7.50
 -13   3  -1  150.98    8.80
  13   3   1  119.09    7.30
 -15  -3  -1   17.90    4.10
  15  -3   1   29.00    4.20
 -15  -3  -1   29.40    4.90
  15  -3   1   32.00    4.50
 -15   3  -1   30.40    5.70
  15   3   1   33.00    5.40
 -15   3  -1   28.10    4.80
 -17  -3  -1  170.98    9.90
  17  -3   1  148.69    8.30
 -17  -3  -1  187.88   11.00
  17  -3   1  165.28    9.00
 -17   3  -1  168.28   10.00
 -17   3  -1  170.18   11.10
  17   3   1  187.68   10.30
  19  -3   1   18.40    4.90
 -19  -3  -1   15.70    5.50
 -19  -3  -1   13.00    4.90
  19  -3   1   19.90    4.20
 -19   3  -1   13.50    4.90
  19   3   1   11.40    4.90
 -19   3  -1   12.30    5.40
 -21  -3  -1   96.39   10.70
  21  -3   1   95.29    8.80
  21  -3   1   96.39    7.40
 -21  -3  -1  125.89   10.30
  21   3   1   90.59    9.40
 -21   3  -1   96.29    9.90
 -21   3  -1  118.49   11.70
  22  -4  -1   46.30    6.50
 -22  -4   1   49.90    7.90
 -22  -4   1   37.40    7.00
  22  -4  -1   52.39    6.20
  22   4  -1   33.30    7.30
 -22   4   1   49.30    8.40
 -22   4   1   54.29    7.90
  20  -4  -1   78.89   10.50
 -20  -4   1   79.59    8.40
 -20  -4   1   88.29   10.10
 -20   4   1   78.89    8.60
  20   4  -1   80.29    8.60
 -20   4   1   94.49   10.50
  18  -4  -1   65.99    6.40
  18  -4  -1   71.79    6.70
 -18  -4   1   57.99    7.00
 -18  -4   1   60.39    6.60
  18   4  -1   68.19    7.40
 -18   4   1   53.29    7.30
 -18   4   1   57.79    7.00
 -16  -4   1  107.09    8.40
  16  -4  -1  118.49    7.40
 -16  -4   1  114.89    8.70
  16  -4  -1  115.89    6.80
 -16   4   1  107.59    8.50
 -16   4   1  116.39    9.30
  16   4  -1  120.09    8.10
 -14  -4   1  686.73   20.20
  14  -4  -1  697.83   18.50
  14  -4  -1  719.93   19.70
 -14  -4   1  673.73   20.80
  14   4  -1  663.23   20.10
 -14   4   1  678.53   20.10
 -14   4   1  648.84   21.20
  12  -4  -1  155.18    6.50
 -12  -4   1  134.09    7.50
  12  -4  -1  155.08    7.50
 -12  -4   1  153.88    8.20
 -12   4   1  143.79    8.10
 -12   4   1  120.49   12.30
  12   4  -1  151.68    7.70
 -10  -4   1  217.98    8.70
 -10  -4   1  206.58    8.20
  10  -4  -1  223.18    8.30
  10   4  -1  195.98    8.20
 -10   4   1  215.98    8.70
  -8  -4   1  525.15   14.50
   8  -4  -1  503.15   13.00
   8  -4  -1  516.95   14.50
  -8  -4   1  535.95   14.90
  -8   4   1  535.65   15.40
  -8   4   1  543.45   13.10
  -8   4   1  526.85   14.60
   8   4  -1  542.05   14.70
  -6  -4   1  731.73   18.40
   6  -4  -1  731.73   18.90
   6  -4  -1  710.93   18.30
  -6  -4   1  724.73   18.10
  -6   4   1  745.13   19.00
   6   4  -1  733.33   18.30
  -6   4   1  724.23   18.30
  -4  -4   1   39.80    3.00
   4  -4  -1   37.40    3.00
   4  -4  -1   35.70    3.00
  -4  -4   1   37.90    2.80
   4   4  -1   37.60    2.80
  -4   4   1   38.20    3.20
  -2  -4   1   16.80    1.60
  -2  -4   1   13.70    1.60
  -2  -4   1   17.00    2.20
  -2  -4   1   15.70    1.70
  -2   4   1   15.60    2.00
   2   4  -1   19.10    2.10
   2   4  -1   17.20    1.80
  -2   4   1   12.40    1.70
  -2   4   1   15.10    1.80
   2   4  -1   13.80    1.50
  -2   4   1   24.90    2.30
  -2   4   1   19.10    2.00
   2   4  -1   15.70    1.80
   0  -4  -1  410.36   10.20
   0  -4   1  380.56    9.70
   0  -4   1  399.96   10.10
   0  -4  -1  409.16   10.20
   0  -4   1  414.66   10.60
   0  -4  -1  388.46    9.60
   0  -4  -1  412.06   10.00
   0  -4   1  415.26   10.00
   0   4   1  397.36    9.60
   0   4   1  403.56   10.10
   0   4  -1  395.56    9.90
   0   4  -1  395.06   10.00
   0   4   1  381.76    9.80
   0   4   1  379.76   10.00
   0   4  -1  394.96   10.40
   0   4  -1  402.26    9.90
  -2  -4  -1  992.60   21.60
  -2  -4  -1  979.30   22.30
   2  -4   1  989.00   22.70
  -2  -4  -1  977.70   22.50
  -2  -4  -1  942.31   22.10
  -2   4  -1  954.00   22.90
   2   4   1  980.60   22.30
  -2   4  -1  954.80   22.00
   2   4   1  979.50   21.60
  -2   4  -1  974.00   22.10
  -2   4  -1  955.80   21.80
   4  -4   1 5098.39  111.29
   4  -4   1 5074.99  110.89
   4  -4   1 4778.82  109.59
  -4  -4  -1 5293.87  110.49
  -4  -4  -1 5192.78  110.69
   4   4   1 5236.38  110.69
  -4   4  -1 5149.88  110.39
  -4   4  -1 5088.59  109.69
  -4   4  -1 5244.27  111.49
  -6  -4  -1  849.52   20.20
   6  -4   1  759.92   19.60
  -6  -4  -1  833.52   20.00
   6  -4   1  789.52   22.10
   6  -4   1  806.42   20.20
   6   4   1  826.72   20.30
  -6   4  -1  810.22   19.90
  -6   4  -1  835.62   21.10
  -6   4  -1  821.62   19.20
   8  -4   1  602.44   16.80
  -8  -4  -1  629.24   16.70
  -8  -4  -1  612.64   16.50
  -8   4  -1  620.04   16.40
   8   4   1  614.24   16.70
  -8   4  -1  624.74   17.60
  -8   4  -1  626.74   15.60
 -10  -4  -1    8.50    2.90
 -10  -4  -1    7.90    2.40
  10  -4   1   14.30    2.90
  10   4   1    4.90    2.30
 -10   4  -1    5.30    3.00
 -10   4  -1    9.90    2.30
 -10   4  -1    6.10    3.00
  12  -4   1 1955.00   46.10
 -12  -4  -1 1951.90   46.90
 -12  -4  -1 1950.01   46.60
 -12   4  -1 1999.70   48.10
 -12   4  -1 1929.61   46.10
  12   4   1 1944.51   46.80
  14  -4   1  125.99    7.30
  14  -4   1  114.09    6.70
 -14  -4  -1  109.89    7.80
 -14   4  -1  110.39    8.60
  14   4   1  126.09    7.80
 -14   4  -1  121.39    7.90
  16  -4   1   81.39    6.60
  16  -4   1   59.19    6.10
 -16  -4  -1   60.39    6.80
 -16   4  -1   62.09    6.60
  16   4   1   73.39    7.30
 -16   4  -1   56.79    7.10
 -18  -4  -1   16.70    4.70
  18  -4   1   11.70    4.10
 -18  -4  -1   15.20    4.80
  18  -4   1    8.90    3.90
 -18   4  -1   14.50    8.80
 -18   4  -1   12.10    4.50
  18   4   1   11.00    5.10
  20  -4   1    6.70    3.90
 -20  -4  -1   -2.60    4.10
 -20  -4  -1    6.60    4.90
  20  -4   1   -0.20    3.80
  20   4   1    2.60    4.90
 -20   4  -1    7.50    4.90
 -20   4  -1    1.50    5.10
 -22  -4  -1   21.00    6.40
  22  -4   1   17.90    4.60
 -22  -4  -1   19.50    6.70
  22  -4   1   18.50    5.30
 -22   4  -1   25.20    6.90
  22   4   1   29.30    7.10
 -22   4  -1   31.90    6.60
  21  -5  -1   14.30    4.70
 -21  -5   1   22.20    5.90
 -21  -5   1   19.80    6.00
  21  -5  -1   29.40    5.20
 -21   5   1   19.30    6.10
 -21   5   1   15.20    6.10
  21   5  -1   18.40    6.00
 -19  -5   1   55.49    7.80
 -19  -5   1   47.30    7.10
  19  -5  -1   66.59    6.40
  19  -5  -1   69.69    7.30
 -19   5   1   40.20    6.60
  19   5  -1   51.19    7.20
 -19   5   1   51.19   11.10
  17  -5  -1   73.89    7.00
 -17  -5   1   69.49    7.50
  17  -5  -1   66.19    5.80
 -17  -5   1   63.89    7.70
 -17   5   1   45.40    6.20
 -17   5   1   64.79    8.30
  17   5  -1   69.49    7.70
  15  -5  -1   14.70    4.00
 -15  -5   1   15.90    4.30
  15  -5  -1   14.60    3.10
 -15  -5   1   16.10    4.00
 -15   5   1   11.90    4.30
  15   5  -1   20.20    4.20
 -15   5   1   13.20    4.30
 -13  -5   1   56.59    6.10
  13  -5  -1   70.69    6.10
 -13  -5   1   54.59    5.80
  13  -5  -1   43.00    5.50
 -13   5   1   64.89    6.60
 -13   5   1   57.69    6.90
  13   5  -1   49.20    5.70
  11  -5  -1   41.80    4.60
 -11  -5   1   40.90    5.00
 -11  -5   1   37.90    4.30
  11   5  -1   44.10    5.00
 -11   5   1   33.80    4.50
 -11   5   1   52.89    5.90
  -9  -5   1  548.85   15.70
   9  -5  -1  550.44   15.90
  -9  -5   1  573.24   16.20
  -9   5   1  563.84   14.00
   9   5  -1  567.54   16.00
  -9   5   1  556.34   16.00
  -9   5   1  582.74   17.00
   7  -5  -1  985.20   24.20
  -7  -5   1 1140.89   26.60
  -7  -5   1 1048.50   27.30
   7  -5  -1 1048.30   26.80
  -7   5   1 1105.59   27.20
   7   5  -1 1101.79   26.50
  -7   5   1 1108.89   26.30
  -7   5   1 1098.69   24.40
   5  -5  -1 2097.19   48.00
  -5  -5   1 2169.38   48.00
   5  -5  -1 2026.70   48.20
  -5  -5   1 2172.88   47.70
   5   5  -1 2108.49   47.80
  -5   5   1 2120.49   47.70
  -5   5   1 2184.98   48.60
   3  -5  -1 2118.89   48.40
  -3  -5   1 2220.68   47.20
  -3  -5   1 2170.28   48.10
  -3  -5   1 2179.88   48.50
  -3   5   1 2099.19   48.10
   3   5  -1 2196.38   48.20
  -3   5   1 2169.18   48.70
   3   5  -1 2193.98   47.20
  -1  -5   1  664.73   16.90
  -1  -5   1  717.33   16.60
   1  -5  -1  715.13   17.20
   1  -5  -1  702.23   16.90
  -1  -5   1  703.63   17.30
  -1  -5   1  694.43   16.60
   1  -5  -1  692.53   16.90
   1   5  -1  696.13   16.60
   1   5  -1  689.73   16.50
  -1   5   1  686.83   16.00
  -1   5   1  703.83   17.10
   1  -5   1  405.16   10.30
   1  -5   1  400.46   10.60
  -1  -5  -1  394.36   10.50
  -1  -5  -1  403.66   10.50
   1  -5   1  361.36    9.70
   1  -5   1  392.96   11.00
  -1  -5  -1  376.26    9.90
  -1  -5  -1  394.76   10.00
   1   5   1  383.76    9.90
  -1   5  -1  415.96   11.70
  -1   5  -1  401.66   10.00
   1   5   1  400.36   10.10
  -3  -5  -1  627.84   14.40
  -3  -5  -1  627.24   15.70
   3  -5   1  620.04   15.90
   3  -5   1  591.04   14.60
  -3  -5  -1  637.04   15.50
  -3   5  -1  620.54   14.70
  -3   5  -1  636.64   16.40
   3   5   1  609.94   14.80
  -3   5  -1  624.44   16.30
   3   5   1  635.14   15.50
  -3   5  -1  626.44   15.40
  -5  -5  -1  390.16   11.00
   5  -5   1  385.46   11.60
  -5  -5  -1  400.26   10.90
   5  -5   1  375.86   11.20
   5  -5   1  338.97    9.70
  -5   5  -1  381.16   10.90
  -5   5  -1  387.86    9.90
   5   5   1  415.46   11.10
  -7  -5  -1   76.19    4.70
   7  -5   1   76.59    4.80
  -7  -5  -1   74.49    4.60
  -7   5  -1   72.39    4.90
  -7   5  -1   68.89    3.60
   7   5   1   78.49    4.60
  -7   5  -1   72.39    5.20
  -9  -5  -1   10.00    2.60
   9  -5   1   10.10    2.80
  -9  -5  -1   10.90    2.60
  -9   5  -1   12.30    2.20
  -9   5  -1   12.50    3.00
   9   5   1    9.60    2.50
  -9   5  -1   13.20    3.40
 -11  -5  -1   73.89    5.90
 -11  -5  -1   72.79    5.90
  11  -5   1   97.99    6.40
  11   5   1   81.49    6.00
 -11   5  -1   76.89    5.40
 -11   5  -1   71.09    6.90
 -11   5  -1   85.29    6.60
 -13  -5  -1   54.89    5.90
  13  -5   1   55.89    5.90
 -13  -5  -1   54.39    6.10
 -13   5  -1   60.79    6.50
 -13   5  -1   50.49    5.60
  13   5   1   58.69    6.00
  15  -5   1   82.89    6.20
  15  -5   1   89.29    7.20
 -15  -5  -1  101.19    8.10
 -15   5  -1   95.19    8.60
 -15   5  -1   89.39    7.80
 -17  -5  -1   19.40    5.30
  17  -5   1   13.30    4.50
  17  -5   1   12.00    3.90
 -17  -5  -1    8.20    4.20
 -17   5  -1   11.70    5.10
  17   5   1    8.60    4.50
 -17   5  -1   15.80    5.10
 -19  -5  -1    9.00    5.20
  19  -5   1    7.30    4.40
 -19  -5  -1   12.90    4.90
  19  -5   1   11.90    4.40
  19   5   1   15.30    6.00
 -19   5  -1    5.70    4.50
 -19   5  -1   13.60    5.30
 -21  -5  -1    0.20    4.40
 -21  -5  -1   21.30    5.90
  21  -5   1   16.30    4.60
  21  -5   1   17.90    5.30
  21   5   1   15.80    5.60
 -21   5  -1   15.10    5.60
 -21   5  -1   13.40    5.80
  22  -6  -1   -2.60    3.90
 -22  -6   1   -2.60    5.90
 -22  -6   1    3.20    4.40
  22  -6  -1    5.00    4.00
 -22   6   1    3.50    5.10
  22   6  -1   10.80    7.80
 -22   6   1   -4.00    4.90
 -20  -6   1  108.49   10.00
  20  -6  -1  119.69    9.30
  20  -6  -1  109.29    7.70
 -20  -6   1  106.89   10.30
 -20   6   1  103.39   10.80
 -20   6   1  116.69   10.60
  20   6  -1  116.49   10.50
  18  -6  -1   15.00    4.90
 -18  -6   1    5.40    4.00
  18  -6  -1   12.60    3.60
 -18  -6   1   20.70    5.10
  18   6  -1   19.50    5.50
 -18   6   1    5.50    4.20
 -18   6   1    7.30    4.70
  16  -6  -1   26.80    3.80
 -16  -6   1   17.60    4.30
  16  -6  -1   24.40    5.00
 -16  -6   1   25.50    5.30
  16   6  -1   11.20    4.10
 -16   6   1   20.00    5.00
 -16   6   1   29.00    6.20
  14  -6  -1   62.79    6.40
  14  -6  -1   57.09    4.70
 -14  -6   1   67.09    6.40
 -14  -6   1   61.89    6.60
 -14   6   1   56.29    6.10
 -14   6   1   64.79    7.50
  14   6  -1   64.79    6.50
 -12  -6   1   90.19    6.80
  12  -6  -1   87.69    6.70
 -12  -6   1   92.89    6.50
 -12   6   1   95.59    7.50
  12   6  -1   89.89    6.60
 -12   6   1  102.89    7.90
 -10  -6   1 1623.14   39.00
 -10  -6   1 1620.74   39.30
  10  -6  -1 1624.44   39.30
 -10   6   1 1576.24   40.10
 -10   6   1 1613.64   36.50
 -10   6   1 1609.64   38.90
  10   6  -1 1667.13   39.30
   8  -6  -1 1033.00   32.40
   8  -6  -1 1092.59   27.50
  -8  -6   1 1112.39   27.50
  -8  -6   1 1112.09   27.20
  -8   6   1 1073.19   27.10
  -8   6   1 1122.09   28.30
   8   6  -1 1118.79   27.40
   6  -6  -1  378.26   11.70
  -6  -6   1  360.66   12.10
  -6  -6   1  392.36   11.70
   6  -6  -1  355.56   12.10
   6   6  -1  405.06   11.70
  -6   6   1  415.36   11.80
  -6   6   1  375.26   12.10
   4  -6  -1  273.57    9.00
  -4  -6   1  278.47    8.60
  -4  -6   1  277.57    9.00
   4   6  -1  279.77    8.70
   4   6  -1  278.97    7.40
  -4   6   1  279.57    8.80
  -2  -6   1  470.95   12.70
   2  -6  -1  457.95   12.40
  -2  -6   1  464.65   11.60
  -2  -6   1  466.85   12.10
   2  -6  -1  417.76   10.80
   2   6  -1  466.95   12.10
  -2   6   1  447.56   11.00
  -2   6   1  442.36   12.50
   0  -6  -1  104.59    4.80
   0  -6   1  103.89    4.60
   0  -6  -1  100.69    3.90
   0  -6  -1  108.19    5.00
   0  -6   1  107.89    5.20
   0  -6   1  113.99    4.70
   0  -6  -1  111.89    4.60
   0   6   1  109.99    4.20
   0   6  -1  110.09    4.40
  -2  -6  -1 1775.22   38.40
   2  -6   1 1733.03   39.50
   2  -6   1 1594.84   38.10
  -2  -6  -1 1755.12   39.30
  -2  -6  -1 1766.02   39.30
  -2   6  -1 1727.53   38.90
   2   6   1 1713.03   38.40
  -2   6  -1 1712.63   38.30
  -2   6  -1 1756.92   40.00
   2   6   1 1756.22   38.90
   4  -6   1  201.28    7.40
  -4  -6  -1  204.08    7.00
  -4  -6  -1  199.48    7.10
   4  -6   1  178.28    5.90
  -4   6  -1  198.48    6.00
  -4   6  -1  192.28    7.00
  -4   6  -1  213.98    7.80
   4   6   1  208.08    7.10
  -6  -6  -1  472.85   13.60
   6  -6   1  463.95   13.80
  -6  -6  -1  473.05   13.40
   6   6   1  497.25   13.70
  -6   6  -1  501.75   14.70
  -6   6  -1  471.75   12.10
  -6   6  -1  483.45   13.50
  -8  -6  -1   74.49    5.10
   8  -6   1   79.59    5.40
  -8  -6  -1   78.59    5.10
  -8   6  -1   77.49    6.00
  -8   6  -1   80.59    5.70
   8   6   1   77.29    5.20
  -8   6  -1   80.89    4.00
 -10  -6  -1 1255.67   31.10
 -10  -6  -1 1253.67   31.00
  10  -6   1 1226.58   31.10
  10   6   1 1177.78   30.90
 -10   6  -1 1213.58   30.50
 -10   6  -1 1241.28   29.10
 -10   6  -1 1251.87   32.40
  12  -6   1   65.99    6.10
 -12  -6  -1   54.49    5.80
 -12  -6  -1   50.09    5.30
 -12   6  -1   56.79    4.50
 -12   6  -1   46.30    5.20
  12   6   1   41.40    5.00
 -12   6  -1   54.39    6.00
 -14  -6  -1  177.58    9.70
  14  -6   1  209.38    9.90
 -14  -6  -1  194.18    9.90
 -14   6  -1  194.68   10.00
  14   6   1  191.18    9.90
 -14   6  -1  167.28   10.50
 -16  -6  -1  143.69    9.50
  16  -6   1  158.48    9.40
  16  -6   1  155.28    8.00
 -16  -6  -1  133.89    9.40
  16   6   1  155.08    9.70
 -16   6  -1  142.09   10.60
 -16   6  -1  148.19   10.00
  18  -6   1   35.80    6.00
 -18  -6  -1   59.89    7.30
  18  -6   1   41.50    5.50
 -18  -6  -1   42.40    6.50
 -18   6  -1   74.69   10.30
 -18   6  -1   41.30    6.60
  18   6   1   52.99    7.60
  20  -6   1   13.70    5.20
  20  -6   1    4.90    4.00
 -20  -6  -1    7.50    4.80
 -20  -6  -1   13.80    5.70
 -20   6  -1    8.80    5.00
  20   6   1    6.90    5.20
 -20   6  -1   12.70    5.40
 -21  -7   1   25.30    8.20
  21  -7  -1   27.70    4.80
 -21  -7   1   25.90    6.20
  21  -7  -1   20.80    5.90
  21   7  -1   37.00    7.70
 -21   7   1   25.10    6.40
 -21   7   1   16.80    5.80
 -19  -7   1    4.90    4.60
 -19  -7   1    5.60    4.50
  19  -7  -1    5.50    4.60
  19  -7  -1   12.20    3.70
 -19   7   1    4.50    5.00
 -19   7   1   12.60   10.90
  19   7  -1   -2.50    4.60
  17  -7  -1   30.60    4.00
  17  -7  -1   40.40    6.30
 -17  -7   1   35.00    6.10
 -17  -7   1   37.70    5.80
 -17   7   1   24.40    5.70
 -17   7   1   42.80    6.50
  17   7  -1   35.40    5.70
  15  -7  -1  190.78    7.60
  15  -7  -1  182.08   10.10
 -15  -7   1  173.98    9.90
 -15   7   1  190.48   10.60
 -15   7   1  186.78   11.30
  15   7  -1  194.28   10.40
 -13  -7   1   29.60    4.60
 -13  -7   1   38.80    5.50
  13  -7  -1   30.30    3.30
  13  -7  -1   36.60    5.10
 -13   7   1   36.10    5.30
 -13   7   1   26.80    4.90
  13   7  -1   38.00    5.10
 -11  -7   1  110.79    7.20
  11  -7  -1  146.59    8.10
 -11  -7   1  115.39    7.50
  11   7  -1  123.19    7.50
 -11   7   1  127.79    5.20
 -11   7   1  108.29    7.90
 -11   7   1  122.39    8.00
  -9  -7   1  155.18    7.70
   9  -7  -1  141.89    7.50
  -9  -7   1  148.59    7.20
  -9   7   1  153.88    5.30
  -9   7   1  145.19    8.00
   9   7  -1  158.88    7.60
  -9   7   1  144.09    8.10
  -7  -7   1  135.19    6.60
  -7  -7   1  138.39    6.50
   7  -7  -1  140.89    6.80
   7  -7  -1  128.59    6.80
   7   7  -1  142.49    6.70
  -7   7   1  123.59    6.90
  -7   7   1  142.49    7.20
   5  -7  -1   56.19    4.30
  -5  -7   1   48.90    4.00
  -5  -7   1   58.59    4.50
   5   7  -1   60.89    4.30
  -5   7   1   59.99    4.60
  -3  -7   1  177.58    6.60
  -3  -7   1  179.08    5.90
  -3  -7   1  196.28    7.30
   3  -7  -1  173.48    6.90
   3  -7  -1  164.18    5.20
  -3   7   1  172.28    6.70
  -3   7   1  175.78    7.10
   3   7  -1  186.28    6.70
  -3   7   1  176.98    5.40
  -1  -7   1   95.79    5.10
  -1  -7   1   94.59    4.60
   1  -7  -1   89.99    4.60
   1  -7  -1   77.49    4.20
   1  -7  -1   89.99    4.90
  -1  -7   1   98.79    4.40
   1   7  -1   92.09    4.40
  -1   7   1   90.89    4.70
  -1   7   1   89.89    3.90
  -1  -7  -1 1287.77   30.30
   1  -7   1 1280.87   31.10
   1  -7   1 1301.57   30.00
  -1  -7  -1 1306.27   30.50
  -1  -7  -1 1299.27   29.80
   1  -7   1 1253.57   30.30
   1   7   1 1303.37   29.70
  -1   7  -1 1286.67   29.50
  -3  -7  -1   88.79    3.80
  -3   7  -1   88.39    5.10
  -3   7  -1   81.69    3.90
   3   7   1   87.89    4.60
  -3   7  -1   96.89    4.80
  -5  -7  -1  912.51   22.70
  -5  -7  -1  912.11   22.90
   5  -7   1  882.71   23.20
   5   7   1  954.90   23.00
  -5   7  -1  893.01   21.30
  -5   7  -1  909.51   22.70
  -5   7  -1  917.11   23.90
  -7  -7  -1  508.75   14.70
  -7  -7  -1  506.95   14.50
   7  -7   1  488.25   14.90
   7   7   1  480.75   14.50
  -7   7  -1  479.25   12.70
  -7   7  -1  525.65   15.90
  -7   7  -1  492.05   14.40
  -9  -7  -1   81.49    6.00
   9  -7   1   85.19    6.20
  -9  -7  -1   92.29    6.10
   9   7   1   76.09    5.80
  -9   7  -1   80.09    4.40
  -9   7  -1   91.29    6.70
  -9   7  -1   76.89    6.80
 -11  -7  -1 2236.08   51.79
  11  -7   1 2143.59   51.99
 -11  -7  -1 2181.38   51.79
 -11   7  -1 2173.58   53.29
 -11   7  -1 2189.78   51.19
  11   7   1 2125.39   51.69
 -11   7  -1 2203.88   49.30
 -13  -7  -1   99.69    7.40
 -13  -7  -1  103.79    7.40
  13  -7   1   98.19    7.50
 -13   7  -1   95.09    8.30
  13   7   1   96.29    7.40
 -13   7  -1  115.19    5.80
 -13   7  -1  100.09    7.90
 -15  -7  -1   46.50    5.90
  15  -7   1   34.70    5.60
  15  -7   1   46.70    5.10
 -15  -7  -1   48.40    6.40
 -15   7  -1   34.80    5.70
  15   7   1   28.60    5.10
 -15   7  -1   45.00    7.20
  17  -7   1   57.09    7.00
 -17  -7  -1   51.09    6.80
 -17  -7  -1   57.29    6.80
  17  -7   1   60.39    6.10
 -17   7  -1   48.00    8.00
 -17   7  -1   52.89    7.10
  17   7   1   38.90    6.50
  19  -7   1    9.40    4.90
  19  -7   1    3.70    3.60
 -19  -7  -1   -0.60    4.20
 -19  -7  -1    1.40    4.50
  19   7   1    1.80    4.90
 -19   7  -1   11.50    6.00
 -19   7  -1    8.00    5.20
 -21  -7  -1   86.09   10.10
  21  -7   1   73.39    8.50
  21  -7   1   80.39    7.60
 -21  -7  -1   83.89    9.60
 -21   7  -1   96.09   10.30
 -21   7  -1   89.69    9.50
 -20  -8   1   96.49   10.20
  20  -8  -1  106.29    9.90
 -20  -8   1   93.89    9.60
  20   8  -1   99.89   11.00
 -20   8   1  101.79   10.90
 -20   8   1  100.49   10.70
  18  -8  -1  134.49   10.20
  18  -8  -1  125.89    6.90
 -18  -8   1  125.89   10.40
 -18  -8   1  150.18   10.50
 -18   8   1  125.49   11.10
 -18   8   1  127.79   10.60
  18   8  -1  136.49   10.70
  16  -8  -1   83.59    8.50
 -16  -8   1   66.59    7.60
 -16  -8   1   61.39    6.90
 -16   8   1   61.19    7.90
 -16   8   1   59.99    7.30
  16   8  -1   55.89    6.90
  14  -8  -1  160.08    6.80
 -14  -8   1  165.48   10.30
  14  -8  -1  164.08    9.70
 -14  -8   1  161.08    9.30
  14   8  -1  143.79    9.20
 -14   8   1  144.89   10.20
 -14   8   1  160.38   10.10
 -12  -8   1   69.19    6.30
 -12  -8   1   68.39    6.70
  12  -8  -1   71.69    6.80
  12   8  -1   78.19    6.60
 -12   8   1   66.49    6.50
 -12   8   1   68.59    7.70
  10  -8  -1  621.54   18.80
 -10  -8   1  619.64   18.50
 -10  -8   1  596.04   18.10
 -10   8   1  634.54   19.70
  10   8  -1  626.94   18.50
 -10   8   1  602.64   18.30
  -8  -8   1  539.55   16.00
   8  -8  -1  522.55   16.20
  -8  -8   1  500.35   15.50
   8   8  -1  530.55   15.90
  -8   8   1  528.35   16.10
  -8   8   1  520.95   16.70
  -6  -8   1  256.77    9.50
   6  -8  -1  240.38    9.40
  -6  -8   1  252.87    9.10
  -6   8   1  242.28    9.70
  -6   8   1  254.17    9.60
   6   8  -1  239.68    9.10
  -4  -8   1  166.88    7.30
  -4  -8   1  160.28    6.80
   4  -8  -1  144.99    5.00
  -4  -8   1  176.98    5.80
   4  -8  -1  153.78    7.00
  -4   8   1  165.98    7.10
  -4   8   1  174.38    7.60
   4   8  -1  175.78    7.00
   2  -8  -1 1836.72   43.70
  -2  -8   1 1913.71   42.70
  -2  -8   1 1918.81   45.80
   2   8  -1 1858.31   42.90
  -2   8   1 1883.51   41.90
  -2   8   1 1905.81   43.90
   0  -8   1  160.98    7.10
   0  -8   1  143.99    6.20
   0  -8   1  143.89    6.10
   0  -8  -1  136.59    6.50
   0  -8  -1  149.09    6.00
   0  -8  -1  141.49    6.30
   0   8  -1  149.19    5.80
   0   8   1  143.29    5.60
  -2  -8  -1  189.48    7.50
  -2  -8  -1  186.68    6.60
  -2  -8  -1  201.28    7.70
   2  -8   1  191.58    7.50
   2   8   1  190.38    6.90
  -2   8  -1  202.28    6.70
  -2   8  -1  189.78    7.90
  -4  -8  -1   38.60    2.80
  -4  -8  -1   45.20    4.30
  -4  -8  -1   39.90    4.20
   4  -8   1   37.60    4.20
   4   8   1   39.10    3.90
  -4   8  -1   39.60    4.40
  -4   8  -1   35.10    3.10
  -6  -8  -1   79.09    5.40
   6  -8   1   89.09    5.80
  -6  -8  -1   79.99    5.40
  -6   8  -1   82.59    4.10
  -6   8  -1   76.19    5.90
   6   8   1   84.99    5.40
  -6   8  -1   78.89    5.90
  -8  -8  -1  908.91   24.00
  -8  -8  -1  910.91   24.30
   8  -8   1  919.21   24.80
  -8   8  -1  911.01   22.00
  -8   8  -1  920.91   25.60
   8   8   1  939.41   24.50
  -8   8  -1  918.21   24.10
 -10  -8  -1  371.66   12.90
 -10  -8  -1  363.16   13.00
  10  -8   1  385.26   13.70
  10   8   1  369.46   13.10
 -10   8  -1  360.76   14.10
 -10   8  -1  367.26   10.80
 -10   8  -1  368.96   13.10
 -12  -8  -1  229.28   10.40
 -12  -8  -1  218.18   10.10
  12  -8   1  223.78   10.70
 -12   8  -1  224.28   10.70
  12   8   1  236.78   10.70
 -12   8  -1  224.08   11.50
 -12   8  -1  216.98    8.00
 -14  -8  -1   12.80    4.00
 -14  -8  -1    6.50    3.60
 -14   8  -1    6.20    4.20
  14   8   1   12.60    4.20
 -14   8  -1    7.90    4.20
 -16  -8  -1  191.98   11.10
  16  -8   1  194.68   11.40
  16  -8   1  193.28    8.60
 -16  -8  -1  195.78   11.20
 -16   8  -1  186.08   12.40
  16   8   1  198.78   11.50
 -16   8  -1  195.58   11.40
  18  -8   1   31.10    6.30
  18  -8   1   23.60    4.40
 -18  -8  -1   33.60    6.10
 -18  -8  -1   31.30    5.90
 -18   8  -1   29.60    6.50
  18   8   1   25.60    6.70
 -18   8  -1   32.30    7.00
  20  -8   1   31.00    8.00
 -20  -8  -1   23.40    9.50
  20  -8   1   38.30    6.50
 -20  -8  -1   34.10    6.80
 -20   8  -1   12.60    6.40
  20   8   1   27.90   10.80
 -20   8  -1   27.60    6.50
  19  -9  -1   35.70    7.50
 -19  -9   1   30.50    6.70
 -19  -9   1   32.50    6.30
  19   9  -1   31.50    7.10
 -19   9   1   27.00    6.70
 -19   9   1   35.40    7.10
 -17  -9   1  164.88   11.40
  17  -9  -1  185.98   11.60
 -17  -9   1  179.78   11.00
 -17   9   1  177.48   11.80
 -17   9   1  163.58   12.30
  17   9  -1  191.38   11.90
  15  -9  -1  228.58   12.10
 -15  -9   1  233.28   11.50
 -15  -9   1  226.78   11.70
 -15   9   1  213.68   12.60
 -15   9   1  225.28   12.10
  15   9  -1  239.08   12.10
 -13  -9   1  253.37   12.40
 -13  -9   1  251.47   11.20
 -13   9   1  233.88   11.70
 -13   9   1  239.28   12.30
  13   9  -1  252.87   11.60
 -11  -9   1  124.09    7.80
 -11  -9   1  122.19    7.90
  11  -9  -1  134.59    8.50
 -11   9   1  128.69    8.80
 -11   9   1  113.79    8.50
  11   9  -1  119.49    7.90
  -9  -9   1  118.29    7.40
  -9  -9   1  120.29    7.10
   9  -9  -1  113.99    7.40
   9   9  -1  122.99    7.30
  -9   9   1  112.59    7.90
  -9   9   1  117.59    8.00
   7  -9  -1  493.25   15.90
  -7  -9   1  513.05   15.80
  -7  -9   1  518.15   15.40
  -7   9   1  500.05   16.40
   7   9  -1  505.45   15.40
  -7   9   1  511.45   15.80
   5  -9  -1  465.55   14.90
  -5  -9   1  489.25   12.70
  -5  -9   1  478.95   14.40
  -5  -9   1  497.75   15.00
  -5   9   1  499.25   15.40
  -5   9   1  497.05   14.80
   5   9  -1  478.35   14.40
  -3  -9   1  195.68    6.90
   3  -9  -1  193.38    8.00
  -3  -9   1  189.18    8.20
  -3  -9   1  196.38    7.80
  -3   9   1  182.68    8.00
  -3   9   1  196.08    8.00
  -3   9   1  180.98    6.30
   3   9  -1  194.88    7.70
   1  -9  -1  349.77   11.10
  -1  -9   1  353.06   12.00
  -1  -9   1  326.47   11.50
   1  -9  -1  350.46   11.30
  -1  -9   1  363.46   11.10
  -1   9   1  350.06   11.40
   1   9  -1  366.26   10.80
  -1   9   1  366.36   10.20
   1  -9   1  363.86   11.40
   1  -9   1  373.76   12.50
  -1  -9  -1  357.06   11.50
   1  -9   1  364.56   11.50
  -1  -9  -1  361.76   11.80
  -1  -9  -1  370.96   11.00
  -1   9  -1  360.46   12.10
  -1   9  -1  360.66   10.70
   1   9   1  370.16   10.80
  -3  -9  -1  986.90   25.00
  -3  -9  -1  991.90   23.60
   3  -9   1  983.40   25.30
  -3  -9  -1  964.00   25.00
  -3   9  -1  961.20   25.90
  -3   9  -1  992.30   23.50
  -3   9  -1  993.50   24.60
   3   9   1 1002.40   24.50
  -5  -9  -1  185.68    8.20
  -5  -9  -1  181.78    8.20
   5  -9   1  191.28    8.50
  -5   9  -1  189.78    6.50
   5   9   1  190.18    7.90
  -5   9  -1  184.78    8.30
  -5   9  -1  179.58    8.70
   7  -9   1  647.14   19.30
  -7  -9  -1  672.13   18.90
  -7  -9  -1  663.03   18.60
   7   9   1  648.64   18.60
  -7   9  -1  661.03   20.00
  -7   9  -1  661.33   18.70
  -7   9  -1  634.14   16.40
  -9  -9  -1  357.46   12.70
   9  -9   1  328.97   12.90
  -9  -9  -1  331.47   12.30
   9   9   1  347.07   12.50
  -9   9  -1  344.47   10.10
  -9   9  -1  369.06   14.00
  -9   9  -1  347.67   12.70
 -11  -9  -1   71.19    6.50
 -11  -9  -1   89.59    6.70
  11  -9   1   81.39    7.30
 -11   9  -1   72.39    4.60
 -11   9  -1   73.99    7.60
  11   9   1   78.09    6.80
 -11   9  -1   68.29    7.40
 -13  -9  -1   69.59    7.10
  13  -9   1   67.49    7.50
 -13  -9  -1   59.79    6.80
 -13   9  -1   69.39    7.80
 -13   9  -1   67.09    6.80
 -13   9  -1   62.79    4.60
  13   9   1   66.89    7.20
 -15  -9  -1  158.68   10.10
 -15  -9  -1  170.18   10.20
  15  -9   1  150.98   10.50
 -15   9  -1  151.28   11.10
  15   9   1  171.68   10.60
 -15   9  -1  189.78   10.80
  17  -9   1  114.99    7.10
 -17  -9  -1  117.09    9.60
  17  -9   1  114.49   10.30
 -17  -9  -1  121.79   10.00
 -17   9  -1  109.29   10.20
  17   9   1  107.39   10.00
 -17   9  -1  109.29   11.10
  19  -9   1    5.90    3.70
  19  -9   1    7.50    4.90
 -19  -9  -1    3.30    4.90
 -19  -9  -1    4.70    4.60
  19   9   1    1.00    4.80
 -19   9  -1    4.60    5.20
 -19   9  -1    0.70    4.90
  20 -10  -1    5.80    5.60
 -20 -10   1    5.60    4.90
 -20 -10   1    6.10    4.90
 -20  10   1   11.40    5.80
  20  10  -1    2.40    5.50
 -20  10   1   -1.30    5.20
 -18 -10   1    7.10    4.80
 -18 -10   1    4.60    4.10
  18 -10  -1   10.10    5.70
  18  10  -1    2.90    5.00
 -18  10   1   -0.50    4.70
 -18  10   1    3.40    5.10
 -16 -10   1   49.10    7.30
  16 -10  -1   31.60    6.50
 -16 -10   1   36.60    6.40
 -16  10   1   40.90    6.90
 -16  10   1   41.60    7.30
  16  10  -1   37.80    6.80
 -14 -10   1    4.20    3.40
  14 -10  -1    2.50    4.40
 -14 -10   1    0.80    3.60
 -14  10   1   -1.00    3.60
 -14  10   1   -0.20    4.30
  14  10  -1    1.40    3.80
 -12 -10   1   25.90    4.80
  12 -10  -1   27.20    5.20
 -12  10   1   37.80    5.80
  12  10  -1   29.80    5.40
 -10 -10   1   55.79    5.90
  10 -10  -1   43.90    5.60
 -10 -10   1   56.59    6.30
 -10  10   1   63.29    6.60
 -10  10   1   55.29    6.80
  10  10  -1   59.59    6.50
  -8 -10   1   66.49    6.30
  -8 -10   1   75.29    6.00
   8 -10  -1   55.79    6.10
  -8  10   1   62.89    6.40
   8  10  -1   67.49    6.00
  -8  10   1   50.29    5.70
   6 -10  -1  635.04   19.10
  -6 -10   1  653.13   19.00
  -6 -10   1  664.63   18.60
  -6  10   1  616.24   19.30
   6  10  -1  656.43   18.50
  -6  10   1  629.34   18.70
   4 -10  -1   38.20    4.70
  -4 -10   1   34.80    4.70
  -4 -10   1   32.00    4.30
  -4 -10   1   34.80    3.60
  -4  10   1   35.90    4.60
  -4  10   1   31.00    4.20
   4  10  -1   31.10    4.00
  -4  10   1   31.50    3.10
  -2 -10   1  406.46   13.50
  -2 -10   1  395.36   12.00
  -2 -10   1  392.06   12.60
   2 -10  -1  396.86   12.80
  -2  10   1  390.46   13.10
  -2  10   1  378.66   11.10
   2  10  -1  399.16   12.30
   0 -10  -1  375.96   12.60
   0 -10   1  360.86   11.70
   0 -10  -1  360.76   11.60
   0 -10   1  360.96   12.80
   0 -10   1  363.66   11.90
   0 -10  -1  363.26   12.10
   0  10   1  347.17   10.80
   2 -10   1  355.36   12.00
  -2 -10  -1  348.57   12.00
  -2 -10  -1  355.56   11.90
  -2  10  -1  346.67   12.40
  -2  10  -1  344.77   11.50
   2  10   1  350.96   11.10
  -2  10  -1  333.57   10.50
  -4 -10  -1  261.87   10.10
   4 -10   1  261.77   10.40
  -4 -10  -1  261.07   10.10
  -4 -10  -1  252.37    8.30
  -4  10  -1  237.78    8.20
  -4  10  -1  260.57   10.10
   4  10   1  271.07    9.80
  -4  10  -1  257.57   10.70
   6 -10   1  290.47   11.70
  -6 -10  -1  312.17   11.40
  -6 -10  -1  298.17   11.30
   6  10   1  315.67   11.10
  -6  10  -1  303.57    9.10
  -6  10  -1  290.67   11.30
  -6  10  -1  296.97   12.20
  -8 -10  -1  137.69    7.70
   8 -10   1  136.99    8.40
  -8 -10  -1  142.29    8.00
  -8  10  -1  123.59    8.30
   8  10   1  138.39    7.80
  -8  10  -1  126.19    5.40
  -8  10  -1  134.29    8.30
 -10 -10  -1   46.20    5.30
  10 -10   1   45.90    6.30
 -10 -10  -1   45.30    5.20
  10  10   1   52.29    5.80
 -10  10  -1   47.80    5.70
 -12 -10  -1   81.69    7.30
  12 -10   1   85.49    8.10
 -12 -10  -1   89.99    7.40
 -12  10  -1   87.29    8.40
  12  10   1   99.89    7.90
 -12  10  -1   82.09    5.30
 -12  10  -1  104.39    9.00
  14 -10   1   -1.30    4.00
 -14 -10  -1    0.80    3.50
 -14 -10  -1    8.40    4.00
  14  10   1    6.40    4.60
 -14  10  -1    7.50    4.60
 -14  10  -1   -2.10    3.70
 -16 -10  -1   67.39    7.70
 -16 -10  -1   68.69    8.00
  16 -10   1   69.19    8.20
  16  10   1   65.09    7.70
 -16  10  -1   54.09    8.00
 -16  10  -1   70.59    7.90
 -18 -10  -1   31.90    6.40
  18 -10   1   30.80    6.50
 -18 -10  -1   27.90    6.30
  18  10   1   34.30    6.80
 -18  10  -1   23.20    6.70
 -18  10  -1   39.50    6.90
 -19 -11   1   39.60    7.10
  19 -11  -1   51.39    8.90
 -19 -11   1   48.70    7.50
  19  11  -1   47.80    7.70
 -19  11   1   55.39    9.00
 -19  11   1   41.00    7.60
  17 -11  -1   15.10    5.80
 -17 -11   1   16.40    5.20
 -17 -11   1    5.40    4.50
 -17  11   1    6.20    4.80
 -17  11   1   23.00    6.40
  17  11  -1   10.00    5.00
 -15 -11   1  138.19   10.20
  15 -11  -1  125.39   10.60
 -15 -11   1  142.19   10.00
 -15  11   1  133.19   10.90
 -15  11   1  134.49   11.00
  15  11  -1  121.59    9.80
  13 -11  -1  218.28   12.00
 -13 -11   1  203.48   11.00
 -13 -11   1  206.18   11.10
  13  11  -1  213.28   11.20
 -13  11   1  208.68   11.80
 -13  11   1  205.78   12.00
 -11 -11   1  259.67   11.90
  11 -11  -1  252.87   12.50
 -11 -11   1  280.17   11.90
 -11  11   1  253.77   12.70
  11  11  -1  248.58   11.50
 -11  11   1  250.17   12.30
  -9 -11   1    5.10    3.20
  -9 -11   1    2.20    3.20
   9 -11  -1    5.00    3.90
  -9  11   1    9.70    4.30
  -9  11   1    4.50    3.20
   9  11  -1    7.10    3.70
  -7 -11   1  441.06   14.80
   7 -11  -1  441.46   15.70
  -7 -11   1  448.36   15.30
  -7  11   1  429.76   15.70
  -7  11   1  457.05   15.30
   7  11  -1  456.15   14.90
  -5 -11   1  229.48    7.90
  -5 -11   1  230.28   10.10
   5 -11  -1  209.08    9.90
  -5 -11   1  222.98    9.60
  -5  11   1  214.58   10.00
   5  11  -1  230.08    9.50
  -5  11   1  218.58    9.90
  -3 -11   1  601.04   16.50
  -3 -11   1  607.14   18.40
   3 -11  -1  593.44   17.90
  -3 -11   1  576.34   17.30
  -3  11   1  588.64   18.10
  -3  11   1  589.14   17.60
   3  11  -1  610.34   17.10
  -3  11   1  582.54   15.40
   1 -11  -1  302.57   11.40
  -1 -11   1  298.77   11.00
  -1 -11   1  305.77   12.10
   1 -11  -1  306.47   11.00
  -1 -11   1  298.77   10.60
  -1  11   1  301.47    9.80
   1  11  -1  316.57   10.60
  -1  11   1  305.27   11.40
   1 -11   1  243.58    9.90
  -1 -11  -1  219.28   10.00
  -1 -11  -1  241.08    9.90
   1 -11   1  229.38    9.60
  -1 -11  -1  224.68    8.80
  -1  11  -1  229.38    9.90
  -1  11  -1  242.28    8.70
   1  11   1  245.88    8.90
  -3 -11  -1  249.18   10.40
  -3 -11  -1  266.07    9.10
   3 -11   1  252.27   10.50
  -3 -11  -1  253.07   10.60
  -3  11  -1  257.77   10.90
  -3  11  -1  253.17    8.80
   3  11   1  274.47    9.80
  -3  11  -1  249.08   10.10
   5 -11   1  142.29    8.20
  -5 -11  -1  137.59    7.70
  -5 -11  -1  130.19    5.70
  -5 -11  -1  135.39    7.70
   5  11   1  146.49    7.50
  -5  11  -1  131.89    7.80
  -5  11  -1  143.19    6.00
  -5  11  -1  150.58    8.60
   7 -11   1  125.29    8.10
  -7 -11  -1  118.99    7.60
  -7 -11  -1  111.59    7.60
  -7  11  -1  119.69    5.40
  -7  11  -1  117.99    8.10
  -7  11  -1  119.69    8.20
   7  11   1  126.09    7.40
  -9 -11  -1  118.29    8.10
   9 -11   1  119.99    8.90
  -9 -11  -1  131.79    8.10
  -9  11  -1  138.39    9.00
   9  11   1  130.99    8.10
  -9  11  -1  125.19    9.00
 -11 -11  -1  116.39    8.40
  11 -11   1  125.89    9.30
 -11 -11  -1  122.89    8.40
 -11  11  -1  126.89    9.20
 -11  11  -1  121.49    9.50
  11  11   1  114.89    8.40
  13 -11   1   34.60    6.00
 -13 -11  -1   25.80    5.00
 -13 -11  -1   36.70    5.90
  13  11   1   24.20    5.30
 -13  11  -1   31.60    5.70
 -13  11  -1   26.30    5.70
 -15 -11  -1   10.60    5.10
  15 -11   1   29.80    6.60
 -15 -11  -1   20.80    5.20
 -15  11  -1   14.70    5.60
  15  11   1   19.50    5.60
 -15  11  -1   16.70    5.80
 -17 -11  -1   14.40    5.20
  17 -11   1   17.60    6.30
 -17 -11  -1   14.10    5.30
 -17  11  -1   17.10    6.20
 -17  11  -1   10.40    5.40
  17  11   1   14.30    5.90
 -19 -11  -1    2.30    4.60
  19 -11   1    1.00    6.30
 -19 -11  -1   -5.30    4.00
 -19  11  -1    8.40    5.40
 -19  11  -1    1.10    5.20
  19  11   1   -1.90    5.00
 -18 -12   1    2.90    5.20
 -18 -12   1   20.10    5.90
 -18  12   1   12.10    5.90
 -18  12   1    6.00    4.90
  18  12  -1    5.90    5.40
 -16 -12   1  158.18   11.00
  16 -12  -1  147.99   11.60
 -16 -12   1  158.78   11.10
 -16  12   1  179.58   12.80
 -16  12   1  164.78   12.70
  16  12  -1  157.18   11.30
  14 -12  -1   80.19    9.60
 -14 -12   1   48.60    6.80
 -14 -12   1   55.89    7.40
  14  12  -1   53.49    7.00
 -14  12   1   48.20    8.00
 -14  12   1   62.19    8.00
  12 -12  -1   14.90    4.90
 -12 -12   1   21.70    5.00
 -12 -12   1   25.40    5.20
 -12  12   1   16.50    5.40
 -12  12   1   12.80    4.70
  12  12  -1   24.40    5.10
  10 -12  -1   43.30    6.70
 -10 -12   1   40.10    5.70
 -10 -12   1   34.60    5.00
  10  12  -1   33.30    5.10
 -10  12   1   31.60    5.70
 -10  12   1   30.30    5.70
  -8 -12   1   17.00    4.10
  -8 -12   1   18.50    4.40
   8  12  -1   22.80    4.70
  -8  12   1   21.00    5.00
  -8  12   1   25.70    5.00
   6 -12  -1  142.19    8.60
  -6 -12   1  135.89    5.90
  -6 -12   1  138.89    8.50
  -6 -12   1  132.79    8.00
  -6  12   1  125.29    8.30
  -6  12   1  135.29    8.70
   6  12  -1  136.89    7.90
  -4 -12   1   29.20    4.60
  -4 -12   1   31.70    3.80
   4 -12  -1   15.00    4.00
  -4 -12   1   24.60    4.20
   4  12  -1   32.80    4.80
  -4  12   1   22.20    4.00
  -4  12   1   28.80    3.20
  -4  12   1   23.40    4.40
  -2 -12   1  196.88    9.10
   2 -12  -1  185.88    9.00
  -2 -12   1  183.58    9.70
  -2 -12   1  200.18    8.40
  -2  12   1  192.88   11.10
  -2  12   1  197.48    9.20
   2  12  -1  201.28    8.70
  -2  12   1  187.78    9.20
   0 -12  -1   26.70    4.20
   0 -12   1   30.70    4.60
   0 -12  -1   23.50    4.20
   0 -12   1   27.00    4.30
   0  12  -1   34.30    4.10
   0  12   1   33.50    4.00
   0  12  -1   31.40    5.20
   0  12   1   31.80    4.30
  -2 -12  -1  110.99    7.70
  -2 -12  -1  105.49    6.20
   2 -12   1  121.69    7.50
  -2 -12  -1  135.29    7.80
  -2  12  -1  105.09    7.30
  -2  12  -1  114.99    7.20
   2  12   1  119.29    6.60
  -2  12  -1  109.19    6.10
  -4 -12  -1   11.60    3.70
  -4 -12  -1   11.60    3.70
  -4 -12  -1   10.70    2.70
   4 -12   1   14.40    3.90
   4  12   1   17.60    3.70
  -4  12  -1    6.50    3.10
  -4  12  -1   23.30    4.40
  -4  12  -1   10.20    3.10
  -6 -12  -1  161.18    8.90
  -6 -12  -1  160.48    8.80
   6 -12   1  159.68    9.30
  -6  12  -1  160.88    9.00
  -6  12  -1  160.98    9.50
  -6  12  -1  151.28    6.30
   6  12   1  152.78    8.20
  -8 -12  -1   52.39    8.50
  -8 -12  -1   71.09    9.00
   8 -12   1   74.29    7.60
  -8  12  -1   91.89    7.70
   8  12   1   71.69    6.60
  -8  12  -1   81.79    7.90
 -10 -12  -1   55.39    6.30
  10 -12   1   57.09    7.20
 -10 -12  -1   56.19    6.40
 -10  12  -1   40.00    6.10
  10  12   1   52.39    6.10
 -10  12  -1   50.89    6.80
 -12 -12  -1   52.29    6.50
 -12 -12  -1   56.09    6.80
  12 -12   1   47.10    7.10
 -12  12  -1   56.49    7.90
  12  12   1   54.79    6.70
 -12  12  -1   55.49    7.10
 -14 -12  -1    4.00    4.30
 -14 -12  -1    8.10    4.30
  14 -12   1   13.20    5.90
  14  12   1   12.20    5.00
 -14  12  -1    9.00    5.60
 -14  12  -1    5.40    4.90
  16 -12   1   12.00    6.00
 -16 -12  -1   12.80    5.10
 -16 -12  -1   21.70    5.70
 -16  12  -1   15.60    5.80
  16  12   1   24.00    5.90
 -16  12  -1    9.70    5.80
 -18 -12  -1   12.00    5.20
  18 -12   1   14.00    6.40
 -18 -12  -1    7.50    5.20
 -18  12  -1   10.80    5.50
 -18  12  -1    3.00    5.20
  18  12   1   22.50    6.40
 -17 -13   1    3.30    5.00
  17 -13  -1    9.90    6.30
 -17 -13   1    3.10    4.70
 -17  13   1    9.80    6.10
  17  13  -1    0.40    4.70
 -17  13   1    6.40    5.00
 -15 -13   1   74.69    8.10
 -15 -13   1   79.29    9.10
  15 -13  -1   78.79    9.40
 -15  13   1   70.49    8.70
  15  13  -1   73.89    8.40
 -15  13   1   78.09    9.60
 -13 -13   1   16.50    5.10
  13 -13  -1   13.10    5.60
 -13 -13   1   16.70    5.00
 -13  13   1    7.80    4.30
 -13  13   1   15.20    5.80
  13  13  -1   17.70    5.40
  11 -13  -1   66.29    8.50
 -11 -13   1   37.80    6.20
 -11 -13   1   44.20    6.10
 -11  13   1   54.49    7.40
 -11  13   1   54.49    7.20
  11  13  -1   48.60    6.90
  -9 -13   1    1.50    3.40
  -9 -13   1    6.90    4.40
   9 -13  -1    2.60    4.20
  -9  13   1    6.80    3.70
   9  13  -1    1.30    3.40
  -9  13   1    3.70    4.80
   7 -13  -1   23.90    5.10
  -7 -13   1   29.10    5.70
  -7  13   1   20.60    5.20
  -7  13   1   22.40    4.80
   7  13  -1   25.00    4.70
  -5 -13   1  108.79    5.90
  -5 -13   1  109.49    8.20
  -5 -13   1  101.49    7.60
   5 -13  -1  104.09    8.00
  -5  13   1  104.29    7.70
   5  13  -1  108.89    7.40
  -5  13   1   95.99    8.00
  -3 -13   1    8.80    3.00
   3 -13  -1    8.90    3.70
  -3 -13   1    2.10    3.70
  -3 -13   1    7.60    3.60
   3  13  -1    3.80    3.20
  -3  13   1    3.20    2.80
  -3  13   1    7.20    3.30
  -3  13   1    5.90    3.60
  -1 -13   1  204.48   10.00
  -1 -13   1  229.08   11.30
   1 -13  -1  228.78   10.00
  -1 -13   1  219.18    9.50
  -1  13   1  214.98    8.50
  -1  13   1  224.88   10.20
   1  13  -1  215.38    9.30
  -1 -13  -1  140.49    7.70
   1 -13   1  148.49    8.30
  -1 -13  -1  139.59    8.70
  -1  13  -1  145.59    8.50
   1  13   1  148.89    7.50
  -1  13  -1  143.39    7.30
   1  13   1  139.49    7.70
  -3 -13  -1  155.08    7.50
  -3 -13  -1  159.48    9.40
  -3 -13  -1  185.38    9.50
   3 -13   1  174.18    9.30
  -3  13  -1  170.88    9.10
  -3  13  -1  154.88    7.20
   3  13   1  164.38    8.20
  -3  13  -1  155.78    9.20
  -5 -13  -1    2.50    2.30
  -5 -13  -1    7.60    3.90
  -5 -13  -1   -2.00    3.40
   5 -13   1    3.70    4.00
  -5  13  -1    4.10    3.20
   5  13   1    0.90    3.00
  -5  13  -1    1.40    2.30
  -5  13  -1   -3.20    3.20
   7 -13   1   84.59    8.10
  -7 -13  -1   81.89    7.60
  -7 -13  -1   80.89    7.50
  -7  13  -1   84.79    8.10
   7  13   1   88.89    7.10
  -7  13  -1   79.79    7.80
   9 -13   1   35.40    6.00
  -9 -13  -1   46.10    5.90
  -9 -13  -1   37.10    5.40
  -9  13  -1   44.20    6.60
  -9  13  -1   38.90    6.70
   9  13   1   32.30    5.10
 -11 -13  -1  121.49    9.30
 -11 -13  -1  122.79    9.20
  11 -13   1  131.79   10.40
 -11  13  -1  109.39    9.90
 -11  13  -1  119.19   10.10
  11  13   1  115.59    8.90
  13 -13   1   25.60    6.50
 -13 -13  -1   31.90    5.90
 -13 -13  -1   22.90    5.70
  13  13   1   34.50    6.50
 -13  13  -1   28.90    6.40
 -13  13  -1   31.50    6.40
  15 -13   1   62.69    9.00
 -15 -13  -1   99.59    9.60
 -15 -13  -1   77.69    8.80
  15  13   1   61.09    8.00
 -15  13  -1   65.39    8.40
 -15  13  -1   60.79    8.30
  17 -13   1    1.60    5.50
 -17 -13  -1   -0.20    3.90
 -17 -13  -1    0.10    4.50
 -17  13  -1   10.40    6.30
  17  13   1   -2.20    4.30
 -17  13  -1    0.80    5.20
  16 -14  -1   12.10    7.20
 -16 -14   1   -0.40    4.50
 -16 -14   1    6.80    4.80
 -16  14   1    6.70    6.00
  16  14  -1    0.70    4.40
 -14 -14   1   51.69    7.50
 -14 -14   1   54.09    7.50
  14 -14  -1   56.29    8.70
 -14  14   1   36.70    7.40
  14  14  -1   40.10    6.70
 -14  14   1   33.70    7.10
  12 -14  -1  200.98   13.20
 -12 -14   1  198.28   12.00
 -12 -14   1  223.98   12.50
 -12  14   1  196.88   12.90
 -12  14   1  204.28   12.90
  12  14  -1  213.88   12.00
  10 -14  -1   40.20    6.80
 -10 -14   1   41.80    6.30
 -10 -14   1   46.00    6.80
 -10  14   1   69.99    8.00
  10  14  -1   58.99    6.90
 -10  14   1   55.89    7.50
  -8 -14   1   41.90    6.40
   8 -14  -1   33.10    6.40
  -8 -14   1   42.90    6.10
  -8  14   1   40.70    6.60
  -8  14   1   35.30    5.70
   8  14  -1   43.50    5.80
  -6 -14   1   27.10    5.60
  -6 -14   1   36.10    3.90
  -6 -14   1   33.30    5.20
   6 -14  -1   38.30    6.20
  -6  14   1   31.20    5.50
   6  14  -1   25.60    4.90
  -6  14   1   31.10    7.70
  -4 -14   1   82.89    8.90
  -4 -14   1   83.29    6.00
  -4 -14   1   93.29    8.50
  -4  14   1   84.39    5.10
  -4  14   1   92.79    8.20
   4  14  -1   93.69    7.20
  -4  14   1   88.69    7.40
  -2 -14   1  114.59    8.30
  -2 -14   1  114.59    7.20
   2 -14  -1  111.99    8.00
  -2 -14   1  107.29    8.80
  -2  14   1   99.09    7.40
   2  14  -1  119.29    7.40
  -2  14   1  108.69    6.20
  -2  14   1   95.99    8.00
   0 -14  -1   11.80    4.50
   0 -14   1   23.20    4.60
   0 -14  -1   15.00    4.00
   0  14  -1   17.80    3.80
   0  14  -1   22.00    4.50
   0  14   1   18.70    3.80
   0  14   1   13.60    3.40
  -2 -14  -1   14.00    5.10
  -2 -14  -1    4.20    3.20
   2 -14   1   11.20    3.90
   2  14   1   13.90    3.70
  -2  14  -1    9.80    3.80
  -2  14  -1    6.90    3.90
  -2  14  -1   11.10    3.30
   2  14   1    7.10    3.00
   4 -14   1  103.49    8.30
  -4 -14  -1  105.29    8.40
  -4 -14  -1  107.39    6.50
  -4 -14  -1  108.19    8.70
  -4  14  -1  107.19    8.40
  -4  14  -1  120.79    8.60
   4  14   1  115.89    7.50
  -4  14  -1  116.09    6.20
  -6 -14  -1   76.39    7.80
   6 -14   1   50.09    6.50
  -6 -14  -1   61.19    7.00
  -6  14  -1   60.49    4.60
   6  14   1   62.39    6.60
  -6  14  -1   66.49    7.20
  -6  14  -1   59.69    7.30
   8 -14   1   39.80    7.00
  -8 -14  -1   33.10    5.70
  -8 -14  -1   37.40    5.70
  -8  14  -1   35.40    6.30
   8  14   1   48.20    6.00
  -8  14  -1   39.90    6.40
  10 -14   1   43.40    7.10
 -10 -14  -1   51.99    6.90
 -10 -14  -1   55.49    6.90
  10  14   1   53.79    7.00
 -10  14  -1   57.99    7.60
 -10  14  -1   41.70    6.30
 -12 -14  -1   12.00    5.00
 -12 -14  -1   12.20    5.10
  12 -14   1    7.30    5.40
 -12  14  -1   13.10    5.30
  12  14   1    7.00    4.50
 -12  14  -1   11.10    5.60
 -14 -14  -1   63.89    7.90
  14 -14   1   80.89   10.70
 -14 -14  -1   66.59    8.00
  14  14   1   73.39    8.30
 -14  14  -1   56.99    8.30
 -14  14  -1   52.29    7.90
  16 -14   1   15.00    6.70
 -16 -14  -1   19.70    5.90
 -16 -14  -1   10.40    5.30
 -16  14  -1   20.80    6.70
  16  14   1   14.30    5.80
 -16  14  -1   18.90    7.10
 -15 -15   1   12.30    5.60
 -15 -15   1   11.50    5.60
  15 -15  -1   10.60    6.70
 -15  15   1   16.40    6.80
  15  15  -1   16.30    5.50
 -13 -15   1   24.00    6.10
  13 -15  -1   32.10    7.50
 -13 -15   1   33.60    6.30
 -13  15   1   30.80    7.40
  13  15  -1   21.40    5.50
 -11 -15   1   16.80    5.30
 -11 -15   1    5.80    4.50
  11 -15  -1   10.10    5.90
 -11  15   1   13.90    6.30
  11  15  -1   14.10    4.90
  -9 -15   1   81.49    9.00
   9 -15  -1   89.69    9.80
  -9 -15   1   92.09    8.90
  -9  15   1   83.29    8.70
   9  15  -1   97.79    8.70
  -9  15   1   87.99    9.20
  -7 -15   1   85.49    8.60
   7 -15  -1  114.69    9.80
  -7 -15   1  103.39    9.30
  -7  15   1   94.29    8.60
  -7  15   1  109.29   10.00
   7  15  -1   80.39    7.90
  -5 -15   1   69.99    5.60
  -5 -15   1   69.69    8.50
  -5 -15   1   62.19    7.20
   5 -15  -1   77.59    8.20
  -5  15   1   66.89    7.40
  -5  15   1   83.19    8.60
  -3 -15   1    9.30    4.50
   3 -15  -1   10.20    4.60
  -3 -15   1   10.00    3.60
  -3 -15   1    4.10    4.70
   3  15  -1   12.40    3.90
  -3  15   1    9.80    4.50
  -3  15   1   17.60    4.40
  -3  15   1   12.30    3.10
  -1 -15   1   35.40    5.90
  -1 -15   1   40.90    5.40
   1 -15  -1   29.60    5.20
  -1  15   1   31.00    5.00
   1  15  -1   38.60    5.20
   1  15  -1   45.50    5.70
  -1  15   1   41.30    4.70
  -1  15   1   39.80    5.90
  -1 -15  -1   18.60    4.40
  -1 -15  -1   28.90    5.60
   1 -15   1   23.90    5.80
   1  15   1   26.30    4.30
  -1  15  -1   33.50    4.90
  -1  15  -1   20.30    5.50
  -1  15  -1   28.80    4.40
  -3 -15  -1   65.09    5.90
  -3 -15  -1   56.89    6.60
   3 -15   1   68.39    7.40
  -3 -15  -1   57.69    6.70
  -3  15  -1   63.09    7.20
   3  15   1   57.99    6.30
  -3  15  -1   53.99    5.10
  -3  15  -1   57.89    6.80
  -5 -15  -1   89.99    5.80
   5 -15   1   68.49    8.10
  -5 -15  -1   83.39    8.30
  -5  15  -1   79.89    7.90
  -5  15  -1   61.69    7.40
  -5  15  -1   71.39    5.20
  -7 -15  -1   35.00    6.00
  -7 -15  -1   42.90    6.40
   7 -15   1   47.60    6.80
  -7  15  -1   35.20    5.80
  -7  15  -1   55.49    7.20
   7  15   1   50.19    6.30
   9 -15   1   54.39    8.40
  -9 -15  -1   38.90    6.30
  -9 -15  -1   47.60    7.00
  -9  15  -1   28.90    5.90
  -9  15  -1   45.40    7.40
   9  15   1   41.10    6.20
 -11 -15  -1   62.09    7.70
  11 -15   1   59.59    8.70
 -11 -15  -1   61.39    7.60
 -11  15  -1   65.99    9.40
 -11  15  -1   65.49    8.10
  11  15   1   62.89    7.60
  13 -15   1   33.80    8.90
 -13 -15  -1   33.60    6.70
 -13 -15  -1   27.80    6.10
  13  15   1   26.70    6.00
 -13  15  -1   22.50    6.90
 -13  15  -1   37.10    7.40
 -12 -16   1   78.99    9.40
 -12 -16   1   68.99    8.60
  12  16  -1   74.89    8.90
 -12  16   1   81.49    9.50
 -10 -16   1  328.77   15.60
  10 -16  -1  304.37   16.30
 -10 -16   1  299.17   14.80
  10  16  -1  320.07   14.80
 -10  16   1  338.87   16.40
  -8 -16   1   28.10    6.00
  -8 -16   1   21.20    6.10
   8 -16  -1   25.00    6.60
   8  16  -1   31.10    6.00
  -8  16   1   26.80    6.70
  -6 -16   1   45.50    7.30
  -6 -16   1   45.50    4.90
  -6 -16   1   43.80    6.40
   6 -16  -1   39.90    6.90
  -6  16   1   36.00    6.60
   6  16  -1   43.30    6.30
  -4 -16   1   83.59    8.80
  -4 -16   1   93.39    9.30
   4 -16  -1   92.89    8.80
  -4 -16   1   88.09    6.80
  -4  16   1  100.29    9.40
   4  16  -1   91.59    7.80
  -2 -16   1  123.49    9.70
  -2 -16   1  141.99    8.60
   2 -16  -1  131.69    9.30
   2  16  -1  134.39    8.50
  -2  16   1  122.49    7.00
  -2  16   1  118.29    9.70
   0 -16   1  174.38   10.00
   0 -16  -1  131.59    9.10
   0  16   1  155.68    8.30
   0  16  -1  149.09    8.40
   0  16  -1  150.98    9.90
   2 -16   1   52.09    7.00
  -2 -16  -1   49.60    7.10
  -2 -16  -1   50.29    5.80
   2  16   1   56.29    6.10
  -2  16  -1   52.59    6.60
  -2  16  -1   53.89    5.70
  -4 -16  -1   10.00    3.70
  -4 -16  -1    9.10    4.80
  -4 -16  -1   11.40    5.10
   4 -16   1    9.60    4.80
  -4  16  -1   12.70    5.10
   4  16   1   10.10    4.10
  -4  16  -1    8.10    5.00
  -4  16  -1    2.90    2.80
   6 -16   1  110.19   10.00
  -6 -16  -1  104.89    9.60
  -6 -16  -1   86.99    9.50
  -6  16  -1  110.99   10.20
   6  16   1  105.99    8.60
  -6  16  -1   92.49   13.10
  -8 -16  -1  161.38   11.30
   8 -16   1  147.89   11.60
  -8 -16  -1  158.48   11.00
  -8  16  -1  152.68   11.80
   8  16   1  148.29   10.20
 -10 -16  -1    9.60    5.40
  10 -16   1   17.10    6.30
 -10 -16  -1   11.10    5.40
  10  16   1   11.60    4.90
 -10  16  -1   24.80    6.60
 -12 -16  -1   19.80    5.90
  12 -16   1   23.70    7.50
 -12 -16  -1   26.50    7.40
 -12  16  -1   18.10    6.50
  12  16   1   25.70    6.20
 -11 -17   1    2.20    5.10
 -11 -17   1    5.80    5.40
  11 -17  -1   -1.10    5.00
  11  17  -1   12.60    5.30
 -11  17   1    1.30    6.20
   9 -17  -1   12.90    6.10
  -9 -17   1    1.40    4.90
  -9 -17   1    4.50    5.50
   9  17  -1    7.50    4.90
  -9  17   1    9.70    6.20
  -7 -17   1  120.99   11.30
   7 -17  -1  128.59   11.20
  -7 -17   1  118.99   10.40
  -7  17   1  106.39   11.40
   7  17  -1  123.79    9.70
  -5 -17   1   16.80    5.80
   5 -17  -1   13.10    5.20
  -5 -17   1   17.30    5.90
  -5 -17   1   14.80    3.90
   5  17  -1    9.10    4.50
  -5  17   1   14.10    6.30
  -3 -17   1   31.00    7.50
  -3 -17   1   27.30    6.20
   3 -17  -1   29.20    6.00
   3  17  -1   24.30    5.20
  -3  17   1   28.20    6.70
  -3  17   1   29.10    4.00
   1 -17  -1   11.60    4.60
  -1 -17   1    6.20    4.00
  -1  17   1    4.50    5.00
   1  17  -1    2.30    4.00
  -1  17   1    7.80    3.50
   1 -17   1    1.80    4.00
  -1 -17  -1    3.20    3.60
  -1  17  -1    2.90    3.40
  -1  17  -1   -3.80    3.90
   1  17   1    5.80    3.70
  -3 -17  -1   35.10    6.20
  -3 -17  -1   31.50    6.40
   3 -17   1   22.00    5.90
   3  17   1   32.50    5.40
  -3  17  -1   27.20    4.30
  -3  17  -1   41.50    7.00
   5 -17   1    1.80    4.60
  -5 -17  -1    5.40    3.40
  -5 -17  -1    5.60    5.10
  -5  17  -1    4.60    5.10
   5  17   1   10.70    4.60
  -7 -17  -1   37.60    7.10
   7 -17   1   27.90    6.80
  -7 -17  -1   39.50    7.10
  -7  17  -1   33.20    7.10
   7  17   1   30.20    6.00
  -9 -17  -1  387.16   17.10
   9 -17   1  378.46   18.60
  -9 -17  -1  395.46   18.20
   9  17   1  360.36   15.90
  -9  17  -1  406.56   17.90
 -11 -17  -1   35.40    6.90
  11 -17   1   18.50    7.00
 -11 -17  -1   18.50    6.60
 -11  17  -1   28.80    7.30
  11  17   1   22.80    6.80
   8 -18  -1   91.29   13.80
  -8 -18   1  125.09   11.50
  -8 -18   1  119.69   11.80
  -8  18   1   91.99   10.50
   8  18  -1   95.29    9.40
  -6 -18   1   15.60    6.50
   6 -18  -1   14.10    6.20
  -6 -18   1   12.80    4.10
  -6 -18   1   10.50    5.90
  -6  18   1   12.60    6.20
   6  18  -1    6.60    4.60
   4 -18  -1    3.40    4.90
  -4 -18   1    7.90    3.90
  -4 -18   1    3.50    5.20
  -4  18   1    2.90    5.40
   4  18  -1    8.20    4.50
  -2 -18   1    4.80    4.00
   2 -18  -1    6.80    4.90
   2  18  -1    2.80    3.90
  -2  18   1    4.70    3.10
  -2  18   1    4.90    5.20
   0 -18   1   61.79    7.40
   0 -18  -1   72.59    7.90
   0  18  -1   65.69    6.90
   0  18  -1   73.29    8.40
   0  18   1   50.09    5.80
   0  18   1   68.69    8.50
  -2 -18  -1   12.40    4.60
   2 -18   1   17.10    5.30
  -2  18  -1   16.10    4.00
  -2  18  -1   17.20    5.80
   2  18   1   11.80    4.40
  -4 -18  -1   67.89    6.70
   4 -18   1   67.39    8.20
  -4 -18  -1   54.19    7.60
   4  18   1   76.09    7.80
  -4  18  -1   57.89    5.50
  -4  18  -1   63.89    8.40
  -6 -18  -1    4.00    5.30
   6 -18   1   21.10    6.80
  -6  18  -1   12.60    6.20
   6  18   1   10.70    4.80
   8 -18   1   69.79    9.60
  -8 -18  -1   78.89    8.80
  -8 -18  -1   73.99    8.70
  -8  18  -1   91.09   10.00
   8  18   1   70.49    8.00
   5 -19  -1    4.90    8.50
  -5 -19   1   14.10    9.40
  -5 -19   1    6.50    4.00
   5  19  -1    8.50    4.60
  -5  19   1    7.70    6.10
  -3 -19   1  102.59    8.50
   3 -19  -1  100.89    9.60
  -3  19   1   84.89   10.20
   3  19  -1  105.09    8.50
   1 -19  -1  114.29    9.80
  -1 -19   1   96.29    9.10
   1  19  -1   91.49    7.90
  -1  19   1   91.39    7.30
   1  19  -1  102.79   10.20
  -1 -19  -1   27.40    6.10
   1 -19   1   46.40    6.90
  -1  19  -1   53.69    8.00
   1  19   1   41.40    7.50
   1  19   1   37.20    5.50
  -1  19  -1   32.60    5.00
   3 -19   1   25.00    6.30
  -3 -19  -1   20.30    5.10
   3  19   1   32.60    5.50
  -3  19  -1   29.50    7.10
  -3  19  -1   28.80    5.90
  -5 -19  -1   15.30    6.40
  -5 -19  -1   21.70    4.40
   5 -19   1   24.20    7.80
   5  19   1   22.90    5.30
  -5  19  -1    9.60    5.90
 -22   0   2    3.40    5.10
  22   0  -2   13.70    5.30
 -22   0   2   14.10    5.80
 -20   0   2   30.90    6.30
  20   0  -2   39.90    6.30
 -20   0   2   27.50    5.90
  18   0  -2   76.49    7.30
 -18   0   2   69.79    7.60
 -18   0   2   79.29    8.60
  16   0  -2  318.87   11.70
 -16   0   2  314.27   13.40
  16   0  -2  267.37   10.10
 -16   0   2  281.97   12.10
  14   0  -2  152.38    6.10
 -14   0   2  148.49    8.80
 -14   0   2  150.98    8.10
  14   0  -2  153.88    7.40
  12   0  -2  564.34   14.50
 -12   0   2  550.24   16.30
  12   0  -2  576.34   15.80
 -12   0   2  572.54   17.30
  10   0  -2 1787.72   41.00
 -10   0   2 1793.72   41.50
  10   0  -2 1767.22   39.90
 -10   0   2 1814.72   42.40
   8   0  -2  134.79    5.20
  -8   0   2  130.49    6.10
  -8   0   2  152.68    4.70
   8   0  -2  132.89    4.70
  -6   0   2  369.16   10.40
  -6   0   2  381.36   10.00
   6   0  -2  382.56   10.40
   6   0  -2  371.46    9.20
   6   0  -2  368.86    9.60
  -6   0   2  364.66    9.20
  -2   0   2 3476.05   72.69
   2   0  -2 3342.77   72.49
   0   0  -2  151.28    3.60
   0   0  -2  147.59    3.90
   0   0  -2  145.89    3.80
   0   0  -2  152.98    3.40
   2   0   2 2617.24   53.59
  -2   0  -2 2525.45   53.69
   2   0   2 2423.86   53.29
  -2   0  -2 2490.05   53.39
   2   0   2 2502.15   53.49
  -2   0  -2 2341.17   53.29
   2   0   2 2477.05   53.69
  -2   0  -2 2550.74   53.59
  -4   0  -2  925.11   21.10
  -4   0  -2  954.40   21.70
  -4   0  -2  923.91   21.40
   4   0   2  959.20   21.70
   4   0   2  961.70   21.20
  -4   0  -2  985.50   21.90
   4   0   2  932.91   21.60
   4   0   2  916.61   21.40
  -6   0  -2  453.15   11.90
  -6   0  -2  437.36   11.20
   6   0   2  466.55   11.30
  -6   0  -2  459.45   12.10
  -6   0  -2  484.95   12.50
  -8   0  -2   64.39    3.20
   8   0   2   68.39    3.40
  -8   0  -2   69.39    4.30
  -8   0  -2   67.69    4.10
  -8   0  -2   81.09    4.90
 -10   0  -2   48.10    4.40
  10   0   2   49.70    3.30
 -10   0  -2   52.09    5.00
 -12   0  -2  761.22   21.50
  12   0   2  742.33   18.60
 -12   0  -2  734.13   20.30
  12   0   2  741.43   20.40
 -14   0  -2  277.87   12.00
  14   0   2  285.57   11.20
 -14   0  -2  283.67   11.20
 -16   0  -2   88.79    7.60
 -16   0  -2   87.89    8.30
  16   0   2   78.49    5.70
  16   0   2   74.89    7.20
  18   0   2   21.20    5.10
 -18   0  -2   26.10    5.10
 -18   0  -2   28.70    5.60
  20   0   2    6.90    4.50
 -20   0  -2    0.90    4.40
 -20   0  -2    0.30    4.30
 -22   0  -2    0.70    4.50
 -22   0  -2   11.40    5.70
  22   0   2    5.30    4.80
 -23  -1   2    4.00    5.00
  23  -1  -2   -0.90    4.40
 -23   1   2    5.70    6.20
  23   1  -2    2.00    5.00
 -23   1   2   -0.30    4.90
  21  -1  -2  105.89    8.90
 -21  -1   2   93.29   10.60
 -21  -1   2   76.29    8.40
 -21   1   2   79.79    8.90
  21   1  -2   99.49    9.40
 -21   1   2   78.59   10.00
  19  -1  -2   52.79    4.90
 -19  -1   2   65.29    7.90
 -19  -1   2   57.29    7.00
  19  -1  -2   48.50    6.20
  19   1  -2   57.39    6.60
 -19   1   2   43.30    6.70
 -19   1   2   61.79    8.10
  17  -1  -2  304.87   11.70
  17  -1  -2  282.97   10.10
 -17  -1   2  297.97   12.60
 -17  -1   2  299.67   13.60
  17   1  -2  294.27   12.00
 -17   1   2  301.77   16.50
 -17   1   2  280.47   13.60
 -15  -1   2    3.00    2.80
 -15  -1   2    7.50    3.60
  15  -1  -2    5.00    2.50
  15  -1  -2    5.90    2.90
  15   1  -2    9.00    3.50
 -15   1   2    4.60    3.10
 -15   1   2    5.90    3.50
  13  -1  -2  640.74   17.40
 -13  -1   2  611.84   18.10
 -13  -1   2  634.04   19.10
  13  -1  -2  620.34   16.50
  13   1  -2  599.34   15.50
 -13   1   2  641.74   19.30
  13   1  -2  644.14   17.80
 -13   1   2  636.74   18.20
 -11  -1   2   43.20    2.90
  11  -1  -2   49.00    3.80
 -11  -1   2   50.69    4.60
 -11  -1   2   48.50    4.90
  11  -1  -2   52.09    3.60
 -11   1   2   47.40    4.60
  11   1  -2   47.80    4.10
  11   1  -2   47.40    2.90
 -11   1   2   45.70    5.10
  -9  -1   2  518.35   12.90
  -9  -1   2  513.55   15.50
   9  -1  -2  550.54   13.90
  -9  -1   2  562.54   15.40
   9  -1  -2  546.15   13.90
   9   1  -2  522.35   12.90
   9   1  -2  561.14   14.40
  -9   1   2  550.54   15.40
  -9   1   2  558.44   14.90
   7  -1  -2  304.37    8.40
   7  -1  -2  312.47    8.60
  -7  -1   2  326.57    9.20
   7  -1  -2  321.07    9.70
  -7  -1   2  322.67    9.60
   7  -1  -2  299.47    8.30
  -7   1   2  322.17    9.30
  -7   1   2  335.37    9.90
  -7   1   2  300.07    8.50
   7   1  -2  316.57    7.90
   7   1  -2  315.47    8.90
   5  -1  -2   27.80    1.80
   5  -1  -2   22.50    2.10
   5  -1  -2   23.70    1.70
  -5  -1   2   25.90    1.50
  -5  -1   2   27.20    2.40
   5  -1  -2   28.80    2.70
  -5  -1   2   25.60    1.90
  -5  -1   2   27.60    2.60
   5  -1  -2   28.30    2.60
  -5   1   2   27.00    2.70
   5   1  -2   25.40    2.40
  -5   1   2   27.60    2.00
   5   1  -2   31.60    2.40
   5   1  -2   25.40    2.40
   3  -1  -2   97.39    4.00
   3  -1  -2  101.09    3.70
   3  -1  -2   90.39    3.30
   3  -1  -2   87.89    2.60
  -3  -1   2   88.29    3.20
  -3  -1   2   94.89    2.80
  -3  -1   2   93.59    3.40
   3   1  -2   95.69    3.30
   3   1  -2   87.19    3.30
   3   1  -2   92.79    3.60
  -3   1   2   94.09    3.70
  -3   1   2   91.99    3.60
   3   1  -2   93.39    2.80
  -3   1   2   92.59    3.20
   1  -1  -2  996.40   22.40
   1  -1  -2 1056.59   21.90
  -1  -1   2  988.10   22.30
   1   1  -2 1011.80   22.30
   1   1  -2 1016.80   21.70
   1   1  -2  983.60   22.20
   1  -1   2  252.67    6.30
  -1  -1  -2  264.87    5.70
   1  -1   2  242.58    5.80
  -1  -1  -2  259.27    6.00
   1  -1   2  252.17    6.20
  -1  -1  -2  257.57    6.10
  -1   1  -2  258.77    5.70
   1   1   2  229.28    5.90
  -1   1  -2  263.47    6.30
   1   1   2  251.47    6.20
   1   1   2  236.68    6.10
  -1   1  -2  253.47    6.40
   3  -1   2 1429.16   31.60
  -3  -1  -2 1391.36   31.20
   3  -1   2 1368.06   30.90
   3  -1   2 1392.46   31.20
  -3  -1  -2 1420.96   31.40
  -3  -1  -2 1484.35   31.20
   3  -1   2 1388.26   31.20
   3   1   2 1399.66   31.20
  -3   1  -2 1450.35   31.60
   3   1   2 1425.96   31.10
  -3   1  -2 1417.86   31.30
  -3   1  -2 1396.36   30.90
   3   1   2 1423.46   30.90
   5  -1   2  425.96   10.90
   5  -1   2  395.36   10.80
  -5  -1  -2  432.46   11.10
  -5  -1  -2  427.76   10.10
  -5  -1  -2  459.75   11.40
  -5  -1  -2  431.36   11.20
  -5   1  -2  432.36   10.90
  -5   1  -2  428.36   10.80
  -5   1  -2  434.66   11.10
  -5   1  -2  456.45   11.70
  -7  -1  -2  490.65   13.30
  -7  -1  -2  473.15   12.80
   7  -1   2  488.15   12.40
  -7   1  -2  480.55   12.70
  -7   1  -2  486.45   13.50
  -7   1  -2  473.05   12.70
  -9  -1  -2   19.10    3.20
  -9  -1  -2   16.40    2.70
   9  -1   2   18.20    2.40
   9   1   2   20.90    2.80
  -9   1  -2   19.90    2.80
  -9   1  -2   22.40    3.60
  11  -1   2   73.49    4.50
 -11  -1  -2   68.19    5.20
 -11  -1  -2   66.09    5.70
 -11   1  -2   65.09    5.30
  11   1   2   73.99    5.30
 -11   1  -2   62.29    5.90
 -13  -1  -2   91.69    6.50
  13  -1   2  104.79    6.50
 -13  -1  -2   86.29    7.20
  13   1   2   97.19    6.60
 -13   1  -2  107.89    6.90
 -13   1  -2   92.69    7.60
 -15  -1  -2   88.59    7.10
 -15  -1  -2   71.99    7.50
  15  -1   2   78.29    5.30
  15  -1   2   85.89    6.90
  15   1   2   70.69    6.70
 -15   1  -2   67.79    7.60
 -15   1  -2   75.39    6.80
 -17  -1  -2   58.19    6.50
 -17  -1  -2   71.49    8.20
  17  -1   2   60.99    6.50
  17  -1   2   54.69    5.00
 -17   1  -2   63.69    8.20
  17   1   2   53.49    6.40
 -17   1  -2   57.29    6.40
 -19  -1  -2   33.50    6.10
 -19  -1  -2   33.30    6.20
  19  -1   2   29.70    5.60
 -19   1  -2   27.20    5.60
  19   1   2   32.00    5.90
 -19   1  -2   42.20    7.30
 -21  -1  -2   14.80    5.50
  21  -1   2   18.20    5.50
 -21  -1  -2   12.30    5.30
 -21   1  -2    7.70    4.80
 -21   1  -2   14.00    5.70
  21   1   2    5.80    4.90
 -22  -2   2   41.50    7.80
  22  -2  -2   39.80    6.50
  22  -2  -2   35.30    4.80
 -22  -2   2   41.80    7.00
 -22   2   2   31.40    7.50
 -22   2   2   31.40    6.70
  22   2  -2   37.10    7.10
  20  -2  -2   72.59    6.00
 -20  -2   2   64.29    7.60
 -20  -2   2   78.59    9.40
  20  -2  -2   73.99    7.60
  20   2  -2   83.89    8.60
 -20   2   2   68.59    7.70
 -20   2   2   71.99    8.70
  18  -2  -2   67.49    6.60
 -18  -2   2   78.79    7.90
 -18  -2   2   83.49    8.70
  18  -2  -2   65.19    5.70
 -18   2   2   82.09    8.60
 -18   2   2   60.39    6.80
  18   2  -2   73.79    8.70
  16  -2  -2   59.39    5.70
  16  -2  -2   61.29    5.30
 -16  -2   2   56.99    6.70
 -16  -2   2   54.79    6.00
 -16   2   2   66.59    6.70
  16   2  -2   72.29    6.40
 -16   2   2   57.79    6.90
 -14  -2   2   89.69    6.60
  14  -2  -2   86.99    5.70
  14  -2  -2   89.49    5.70
 -14  -2   2   90.79    7.30
 -14   2   2  101.19    7.10
  14   2  -2   91.89    6.40
 -14   2   2   93.79    7.80
  12  -2  -2  411.36   13.20
 -12  -2   2  415.16   14.00
 -12  -2   2  416.46   13.30
 -12   2   2  438.96   13.70
  12   2  -2  424.66   13.10
 -10  -2   2  235.78    8.40
  10  -2  -2  226.98    7.40
 -10  -2   2  234.78    9.00
  10  -2  -2  235.78    7.90
 -10   2   2  230.48    8.50
 -10   2   2  243.28    9.30
  10   2  -2  237.08    8.30
   8  -2  -2  963.70   22.70
  -8  -2   2  979.00   24.40
   8  -2  -2  968.50   24.40
  -8  -2   2  979.90   23.80
   8  -2  -2  994.30   23.50
  -8   2   2 1019.70   24.70
  -8   2   2  999.40   23.90
   8   2  -2  983.20   23.70
  -6  -2   2 3644.34   76.59
   6  -2  -2 3441.06   76.79
  -6  -2   2 3497.75   75.99
   6  -2  -2 3485.25   75.89
   6  -2  -2 3455.55   74.99
  -6   2   2 3532.85   76.69
   6   2  -2 3444.46   75.99
   6   2  -2 3412.76   76.49
  -6   2   2 3527.95   76.09
  -4  -2   2 1680.63   36.70
  -4  -2   2 1674.23   36.30
   4  -2  -2 1608.54   36.40
   4  -2  -2 1587.64   36.40
  -4  -2   2 1582.54   36.30
   4  -2  -2 1697.53   36.80
  -4   2   2 1719.53   36.80
   4   2  -2 1639.64   36.70
  -4   2   2 1653.43   36.50
  -4   2   2 1590.24   36.30
   4   2  -2 1633.34   36.40
   4   2  -2 1653.43   36.20
   2  -2  -2 4723.23  103.69
  -2   2   2 4944.01  103.69
   2   2  -2 4888.51  103.39
   2   2  -2 4857.91  103.29
   0  -2   2    7.40    1.30
   0  -2  -2    8.60    1.20
   0  -2  -2    5.60    0.90
   0  -2   2    6.40    1.20
   0  -2  -2    5.70    1.30
   0  -2   2    5.60    1.10
   0  -2   2    6.50    0.90
   0   2  -2    7.00    0.80
   0   2  -2    5.70    1.00
   0   2   2    5.60    1.00
   0   2   2    7.00    1.00
   0   2   2    7.50    0.90
   0   2  -2    4.80    1.20
   0   2  -2    6.30    1.30
   0   2   2    5.90    0.80
  -2  -2  -2 2630.14   55.79
   2  -2   2 2590.04   56.39
   2  -2   2 2455.15   56.49
  -2  -2  -2 2582.74   56.29
   2  -2   2 2611.74   55.79
   2  -2   2 2620.44   56.69
   2   2   2 2628.04   55.79
   2   2   2 2740.73   56.39
   2   2   2 2591.84   56.29
  -2   2  -2 2671.03   56.79
   2   2   2 2566.44   55.59
  -2   2  -2 2643.44   55.89
  -2   2  -2 2574.64   56.09
  -2   2  -2 2530.25   56.39
   4  -2   2  941.61   22.20
  -4  -2  -2  963.40   21.60
   4  -2   2  926.91   21.40
  -4  -2  -2  943.31   21.80
   4  -2   2  910.61   21.50
   4  -2   2  938.71   21.90
  -4   2  -2  913.61   21.70
  -4   2  -2  948.01   21.60
  -4   2  -2  953.50   21.40
  -4   2  -2  989.70   22.50
  -6  -2  -2  772.12   18.50
  -6  -2  -2  748.13   18.50
   6  -2   2  761.62   18.40
  -6   2  -2  742.03   18.20
   6   2   2  752.12   18.60
  -6   2  -2  759.82   18.20
  -6   2  -2  758.92   19.20
   8  -2   2  146.89    5.80
  -8  -2  -2  148.19    6.10
  -8  -2  -2  152.58    6.40
  -8   2  -2  146.29    6.00
  -8   2  -2  153.18    6.90
  -8   2  -2  140.29    5.70
 -10  -2  -2  283.87   10.00
 -10  -2  -2  261.67    9.40
  10  -2   2  278.27    9.00
 -10   2  -2  275.87   10.50
 -10   2  -2  268.37    9.10
 -10   2  -2  283.57    9.60
  10   2   2  265.87    9.60
 -12  -2  -2  110.29    6.70
  12  -2   2  126.99    6.20
 -12  -2  -2  123.29    7.40
 -12   2  -2  114.99    6.90
  12   2   2  112.29    6.80
 -12   2  -2  115.99    7.70
 -14  -2  -2  330.57   12.50
  14  -2   2  322.47   11.10
 -14  -2  -2  333.07   13.10
  14  -2   2  332.17   12.00
  14   2   2  332.87   12.50
 -14   2  -2  321.97   13.50
 -14   2  -2  338.47   12.40
  16  -2   2  110.89    7.80
 -16  -2  -2  100.89    8.60
  16  -2   2  113.69    6.70
  16   2   2  101.39    8.00
 -16   2  -2   98.79    9.00
 -16   2  -2  110.79    8.10
 -18  -2  -2   33.70    6.20
 -18  -2  -2   32.80    5.50
  18  -2   2   33.00    5.50
  18  -2   2   31.20    4.50
 -18   2  -2   37.10    6.50
 -18   2  -2   39.80    6.20
  18   2   2   33.90    5.60
  20  -2   2   43.90    5.30
  20  -2   2   36.30    6.20
 -20  -2  -2   49.10    7.20
 -20  -2  -2   42.40    7.40
  20   2   2   34.90    7.00
 -20   2  -2   44.50    6.50
 -20   2  -2   55.09    8.40
  22  -2   2   13.70    5.30
 -22  -2  -2   22.70    6.80
 -22  -2  -2   12.10    6.00
 -22   2  -2    8.50    6.10
 -22   2  -2   15.10    5.60
  22   2   2   14.60    6.40
 -23  -3   2  100.29   10.70
  23  -3  -2  103.89    7.30
 -23  -3   2   85.09   10.70
  23  -3  -2  103.69    9.00
  23   3  -2   96.29   10.70
 -23   3   2   92.19   11.00
 -21  -3   2   11.30    5.20
 -21  -3   2   16.40    5.90
  21  -3  -2   26.10    4.80
  21  -3  -2   27.20    5.30
 -21   3   2   18.90    5.80
  21   3  -2   21.80    6.00
 -21   3   2   18.60    6.00
  19  -3  -2    8.10    3.70
 -19  -3   2   11.30    4.60
 -19  -3   2   11.20    4.70
  19  -3  -2    7.30    3.70
  19   3  -2   10.20    4.50
 -19   3   2   12.30    5.00
 -19   3   2    9.60    4.80
  17  -3  -2  124.39    7.20
 -17  -3   2  121.09    8.50
 -17  -3   2  118.39    9.30
  17  -3  -2  113.99    7.30
  17   3  -2  118.59    8.40
 -17   3   2  113.69    9.50
 -17   3   2  112.09    8.70
 -15  -3   2  144.69    8.30
  15  -3  -2  147.79    7.50
 -15  -3   2  154.98    9.20
  15  -3  -2  144.49    7.20
 -15   3   2  151.58    9.40
 -15   3   2  144.09    8.60
  15   3  -2  151.88    8.20
 -13  -3   2  137.79    8.20
 -13  -3   2  139.79    7.60
  13  -3  -2  133.49    6.30
  13  -3  -2  145.69    7.00
 -13   3   2  140.79    8.00
 -13   3   2  131.09    8.30
  13   3  -2  138.19    7.40
 -11  -3   2  222.48    9.20
  11  -3  -2  217.38    8.20
  11  -3  -2  208.78    7.30
 -11  -3   2  229.98    8.70
  11   3  -2  214.98    8.50
 -11   3   2  222.98    8.90
 -11   3   2  220.68    9.50
  -9  -3   2 1026.60   25.00
   9  -3  -2  950.70   22.80
  -9  -3   2  978.70   24.20
   9  -3  -2  991.20   24.10
   9   3  -2  958.10   24.20
  -9   3   2 1001.90   25.20
  -9   3   2  969.30   24.30
   7  -3  -2  468.25   11.60
  -7  -3   2  502.55   13.10
   7  -3  -2  503.35   13.80
  -7  -3   2  489.15   13.40
   7  -3  -2  470.85   11.60
   7  -3  -2  480.45   12.90
   7   3  -2  471.65   13.00
  -7   3   2  500.45   13.30
  -7   3   2  479.45   13.70
   5  -3  -2  438.76   11.60
  -5  -3   2  445.56   11.90
  -5  -3   2  439.96   11.40
   5   3  -2  459.95   11.60
   5   3  -2  438.56   11.80
  -5   3   2  429.96   11.70
  -3  -3   2  121.09    3.50
  -3  -3   2  118.49    4.50
  -3  -3   2  117.69    4.10
   3  -3  -2  106.49    4.90
  -3  -3   2  124.59    4.10
   3  -3  -2  114.59    4.30
   3  -3  -2  113.29    4.20
   3   3  -2  123.69    4.00
  -3   3   2  128.69    4.50
  -3   3   2  107.79    4.10
  -3   3   2  128.69    4.50
   3   3  -2  117.39    4.40
   3   3  -2  123.19    3.50
   3   3  -2  121.09    4.30
   1  -3  -2 1490.55   33.00
  -1  -3   2 1484.95   33.30
  -1  -3   2 1514.35   32.80
   1  -3  -2 1490.55   33.00
  -1  -3   2 1468.15   32.80
  -1  -3   2 1496.05   32.50
   1   3  -2 1492.25   32.50
   1   3  -2 1496.85   32.90
  -1   3   2 1575.84   32.90
  -1   3   2 1475.35   32.80
   1   3  -2 1485.45   33.30
  -1   3   2 1457.55   32.10
  -1   3   2 1442.66   32.90
   1   3  -2 1518.55   33.20
   1  -3   2  694.83   16.30
   1  -3   2  701.83   16.00
  -1  -3  -2  679.73   15.30
  -1  -3  -2  670.03   15.80
  -1  -3  -2  688.93   15.30
   1  -3   2  613.24   15.80
  -1   3  -2  668.23   15.60
  -1   3  -2  684.83   15.20
   1   3   2  670.33   15.50
   1   3   2  664.63   15.30
  -1   3  -2  684.23   16.20
  -1   3  -2  653.13   15.80
   1   3   2  686.23   15.80
  -1   3  -2  700.83   15.30
   1   3   2  664.53   15.30
   3  -3   2  761.52   18.40
   3  -3   2  733.23   17.70
   3  -3   2  752.02   18.60
   3  -3   2  757.62   17.60
  -3  -3  -2  787.72   17.70
  -3  -3  -2  780.62   18.20
   3   3   2  787.52   18.20
  -3   3  -2  788.42   17.80
  -3   3  -2  773.82   17.80
  -3   3  -2  781.42   18.70
   5  -3   2 1291.07   30.00
  -5  -3  -2 1321.47   29.60
   5  -3   2 1255.67   31.60
  -5  -3  -2 1303.47   29.90
  -5   3  -2 1331.37   30.70
  -5   3  -2 1281.77   29.40
   5   3   2 1287.37   29.90
  -5   3  -2 1312.37   29.40
  -7  -3  -2   65.19    4.00
  -7  -3  -2   61.89    4.00
   7  -3   2   62.49    4.00
  -7   3  -2   62.39    3.50
  -7   3  -2   66.19    4.70
  -7   3  -2   52.89    3.90
   7   3   2   57.99    4.00
   9  -3   2  599.44   16.40
  -9  -3  -2  631.04   17.00
  -9  -3  -2  642.44   17.00
  -9   3  -2  621.14   16.10
  -9   3  -2  623.04   17.80
  -9   3  -2  588.74   17.80
   9   3   2  614.84   16.90
  11  -3   2  637.24   17.40
 -11  -3  -2  620.94   17.80
 -11  -3  -2  637.64   18.20
 -11   3  -2  634.84   19.10
 -11   3  -2  641.74   17.70
 -11   3  -2  622.24   17.10
  11   3   2  623.54   18.10
 -13  -3  -2   63.99    6.30
  13  -3   2   68.09    5.30
 -13  -3  -2   45.80    5.10
 -13   3  -2   49.99    5.70
  13   3   2   61.39    5.90
 -13   3  -2   55.89    6.00
  15  -3   2   17.70    3.90
 -15  -3  -2   21.60    5.10
 -15  -3  -2   11.60    3.80
  15  -3   2   10.80    3.40
  15   3   2    7.80    3.50
 -15   3  -2   13.70    4.20
 -15   3  -2   13.40    4.40
 -17  -3  -2   35.10    5.80
  17  -3   2   46.20    5.90
 -17  -3  -2   39.40    6.10
  17  -3   2   26.80    4.50
 -17   3  -2   29.40    5.70
  17   3   2   41.20    5.80
 -17   3  -2   28.80    5.30
  19  -3   2   27.80    4.70
  19  -3   2   31.50    5.60
 -19  -3  -2   40.10    6.50
 -19  -3  -2   32.60    6.20
  19   3   2   36.90    7.00
 -19   3  -2   28.30    6.50
 -19   3  -2   37.40    6.30
 -21  -3  -2   39.70    7.40
 -21  -3  -2   59.39    8.10
  21  -3   2   51.19    6.90
  21   3   2   43.50    7.50
 -21   3  -2   49.80    7.60
 -21   3  -2   40.50    8.20
 -22  -4   2   56.19    9.10
 -22  -4   2   53.79    7.60
  22  -4  -2   69.39    6.90
  22  -4  -2   50.89    6.60
  22   4  -2   61.69    8.50
 -22   4   2   52.09    8.00
 -22   4   2   47.60    8.20
  20  -4  -2  107.69    8.00
  20  -4  -2  116.09    9.00
 -20  -4   2  124.99    9.90
 -20  -4   2  113.99   10.70
  20   4  -2  118.59    9.90
 -20   4   2  120.49   11.20
 -20   4   2  109.49   10.20
  18  -4  -2  230.78    9.70
 -18  -4   2  215.68   11.50
  18  -4  -2  204.38   10.10
 -18  -4   2  209.68   12.00
  18   4  -2  211.28   11.40
 -18   4   2  223.48   11.90
 -18   4   2  218.88   12.60
  16  -4  -2   13.00    3.30
 -16  -4   2    5.50    3.70
  16  -4  -2    7.40    3.60
 -16   4   2   14.40    4.60
 -16   4   2    4.90    3.90
  16   4  -2   14.20    4.00
 -14  -4   2  252.47   11.40
  14  -4  -2  250.27    9.10
 -14  -4   2  271.87   10.90
  14  -4  -2  268.47   10.40
 -14   4   2  240.78   11.70
 -14   4   2  263.47   11.20
  14   4  -2  271.47   11.00
  12  -4  -2 1263.27   31.00
 -12  -4   2 1236.58   31.20
  12  -4  -2 1253.57   29.30
 -12  -4   2 1275.77   32.10
  12   4  -2 1218.88   31.30
 -12   4   2 1232.38   31.30
 -12   4   2 1246.38   32.50
  10  -4  -2  215.58    6.80
 -10  -4   2  212.28    8.70
  10  -4  -2  208.48    8.10
 -10  -4   2  220.98    8.30
 -10   4   2  208.48    8.60
  10   4  -2  219.58    8.40
 -10   4   2  213.98    9.00
  -8  -4   2 1486.05   34.90
  -8  -4   2 1390.96   35.50
   8  -4  -2 1485.15   34.50
   8  -4  -2 1428.96   32.50
   8  -4  -2 1435.56   35.10
  -8   4   2 1515.65   36.10
  -8   4   2 1543.55   35.50
   8   4  -2 1445.66   35.80
  -6  -4   2   50.39    3.50
   6  -4  -2   44.80    3.60
   6  -4  -2   49.80    3.90
  -6  -4   2   46.70    3.80
  -6   4   2   53.69    4.00
  -6   4   2   54.29    4.20
   6   4  -2   58.29    3.80
   4  -4  -2 1501.15   34.40
  -4  -4   2 1529.15   33.80
  -4  -4   2 1510.15   34.40
   4  -4  -2 1469.45   34.20
  -4   4   2 1481.55   34.10
  -4   4   2 1523.55   34.50
   4   4  -2 1509.05   34.00
   2  -4  -2  111.29    4.30
  -2  -4   2  115.89    3.90
  -2  -4   2  112.39    4.60
  -2  -4   2  108.99    4.00
  -2  -4   2  114.89    4.00
  -2   4   2  113.49    4.70
   2   4  -2  115.79    3.90
   2   4  -2  110.59    4.40
   2   4  -2  114.99    3.80
  -2   4   2  116.69    4.30
   2   4  -2  118.89    4.30
   0  -4   2  615.14   15.00
   0  -4  -2  604.74   14.50
   0  -4   2  586.54   14.10
   0  -4  -2  599.84   14.20
   0  -4  -2  615.34   14.30
   0  -4   2  606.44   14.00
   0  -4   2  607.54   14.50
   0  -4  -2  586.44   14.10
   0   4  -2  586.24   14.30
   0   4  -2  589.44   13.90
   0   4   2  587.34   14.10
   0   4   2  596.04   13.80
   0   4  -2  588.24   14.80
   0   4  -2  602.04   14.30
  -2  -4  -2 1544.45   34.20
   2  -4   2 1435.06   33.50
  -2  -4  -2 1540.55   33.60
   2  -4   2 1506.75   34.30
  -2  -4  -2 1514.65   33.20
   2   4   2 1519.15   33.90
  -2   4  -2 1506.65   33.60
  -2   4  -2 1528.35   33.60
  -2   4  -2 1539.65   33.50
  -2   4  -2 1555.54   34.80
   2   4   2 1514.35   33.20
  -2   4  -2 1519.35   34.70
   4  -4   2 2158.38   48.50
   4  -4   2 2007.90   47.40
   4  -4   2 2154.68   48.90
  -4  -4  -2 2193.28   48.30
  -4  -4  -2 2234.28   47.90
  -4   4  -2 2157.68   47.60
  -4   4  -2 2209.38   49.10
   4   4   2 2216.58   48.30
  -4   4  -2 2188.18   47.80
   6  -4   2  465.35   13.00
  -6  -4  -2  462.25   12.50
  -6  -4  -2  470.45   12.80
  -6   4  -2  479.85   12.10
   6   4   2  449.26   12.80
  -6   4  -2  473.85   12.50
  -6   4  -2  465.35   13.70
   8  -4   2  198.88    9.00
  -8  -4  -2  209.48    7.70
  -8  -4  -2  202.38    7.60
  -8   4  -2  200.28    7.60
  -8   4  -2  215.68    8.70
   8   4   2  207.88    7.80
  -8   4  -2  203.38    7.00
 -10  -4  -2  187.28    7.80
  10  -4   2  177.48    7.60
 -10  -4  -2  172.88    7.70
 -10   4  -2  172.18    8.70
 -10   4  -2  181.08    7.80
  10   4   2  162.38    7.70
 -12  -4  -2 1492.45   36.20
 -12  -4  -2 1417.46   35.80
  12  -4   2 1474.45   35.60
 -12   4  -2 1459.15   35.50
 -12   4  -2 1448.66   37.20
  12   4   2 1424.36   36.20
 -12   4  -2 1427.16   34.70
  14  -4   2   28.80    4.50
 -14  -4  -2   23.70    4.20
 -14  -4  -2   24.20    4.40
  14   4   2   20.10    4.10
 -14   4  -2   28.00    5.00
 -14   4  -2   23.50    4.30
 -16  -4  -2   54.79    6.40
  16  -4   2   54.49    6.00
 -16  -4  -2   64.09    7.30
  16  -4   2   60.99    6.40
 -16   4  -2   52.69    6.20
  16   4   2   67.59    7.20
 -16   4  -2   52.99    7.60
  18  -4   2   66.39    7.10
  18  -4   2   61.99    6.80
 -18  -4  -2   69.69    8.20
 -18  -4  -2   71.89    7.70
 -18   4  -2   60.99    8.00
 -18   4  -2   60.79    6.90
  18   4   2   76.99    8.50
 -20  -4  -2  206.48   13.10
 -20  -4  -2  210.68   12.70
  20  -4   2  211.48   10.70
  20  -4   2  213.98   11.40
  20   4   2  238.28   13.50
 -20   4  -2  214.58   12.40
 -20   4  -2  194.18   13.60
 -22  -4  -2   97.09   10.40
  22  -4   2   86.09    9.00
  22  -4   2   82.39    7.70
 -22  -4  -2  105.79   10.80
 -22   4  -2  104.69   10.30
 -22   4  -2   87.59   10.80
  22   4   2   87.99   13.50
 -23  -5   2   23.60    8.90
 -23   5   2   22.90    6.30
 -23   5   2   20.10    6.70
 -21  -5   2    9.90    5.30
 -21  -5   2   14.10    4.70
  21  -5  -2   14.40    4.70
  21  -5  -2   13.70    4.60
 -21   5   2   21.40    6.30
 -21   5   2   15.40    5.90
  21   5  -2   13.50    5.80
 -19  -5   2   60.89    7.30
  19  -5  -2   57.09    5.90
 -19  -5   2   58.89    7.60
  19  -5  -2   68.29    8.60
 -19   5   2   67.09    7.70
  19   5  -2   64.19    8.00
 -19   5   2   46.20    7.20
  17  -5  -2   15.50    4.30
 -17  -5   2   23.70    4.60
  17  -5  -2   17.90    3.60
 -17  -5   2   15.70    5.20
  17   5  -2   17.90    4.90
 -17   5   2   20.00    5.50
 -17   5   2   22.20    5.00
  15  -5  -2   55.89    6.00
  15  -5  -2   56.29    4.70
 -15  -5   2   45.00    5.40
 -15  -5   2   64.19    7.40
 -15   5   2   53.29    6.00
  15   5  -2   47.80    6.20
 -15   5   2   50.29    6.30
 -13  -5   2 1286.97   33.30
  13  -5  -2 1279.57   30.10
  13  -5  -2 1329.77   32.60
 -13  -5   2 1230.78   32.40
 -13   5   2 1278.77   32.60
  13   5  -2 1311.07   32.90
 -13   5   2 1235.08   37.10
 -11  -5   2  198.38    8.90
  11  -5  -2  208.28    8.70
  11  -5  -2  189.68    6.60
 -11  -5   2  189.38    8.40
  11   5  -2  198.28    8.60
 -11   5   2  196.58    9.10
 -11   5   2  193.68    9.40
  -9  -5   2 1612.84   37.80
  -9  -5   2 1661.53   38.50
   9  -5  -2 1448.76   35.40
   9  -5  -2 1629.14   38.10
   9   5  -2 1629.14   38.10
  -9   5   2 1613.64   39.00
  -9   5   2 1620.34   38.00
  -7  -5   2  281.97    9.20
  -7  -5   2  264.77    9.30
   7  -5  -2  246.98    9.30
   7  -5  -2  232.38   10.20
   7   5  -2  270.27    9.90
  -7   5   2  259.27    9.00
  -7   5   2  261.17    9.40
   5  -5  -2 5015.70  111.49
  -5  -5   2 5209.78  111.49
   5  -5  -2 4994.90  111.29
  -5  -5   2 5295.17  110.89
  -5   5   2 5014.70  110.99
   5   5  -2 5194.98  111.09
  -3  -5   2 1695.53   36.60
  -3  -5   2 1659.73   37.10
   3  -5  -2 1614.94   37.60
  -3  -5   2 1677.33   37.90
  -3   5   2 1681.53   37.70
  -3   5   2 1619.84   37.40
   3   5  -2 1657.93   37.30
   3   5  -2 1637.94   36.50
  -1  -5   2  780.22   19.10
  -1  -5   2  770.62   18.10
   1  -5  -2  786.92   18.60
   1  -5  -2  768.42   18.40
   1  -5  -2  736.63   17.80
  -1  -5   2  779.62   18.30
  -1   5   2  796.92   18.50
   1   5  -2  775.32   18.30
   1   5  -2  755.42   19.00
  -1   5   2  771.22   17.50
   1   5  -2  770.62   18.00
   1   5  -2  751.72   18.80
  -1  -5  -2 1145.29   26.70
  -1  -5  -2 1093.29   26.00
  -1  -5  -2 1191.28   26.40
   1  -5   2 1216.88   26.20
   1  -5   2 1165.18   26.80
   1  -5   2 1175.58   27.40
   1  -5   2 1096.19   26.00
  -1  -5  -2 1158.28   26.10
  -1   5  -2 1125.69   27.20
   1   5   2 1130.49   26.00
   1   5   2 1177.98   26.20
  -1   5  -2 1182.38   26.30
  -1   5  -2 1129.79   26.00
   3  -5   2 1338.37   32.30
  -3  -5  -2 1447.06   32.80
  -3  -5  -2 1463.45   32.00
   3  -5   2 1452.95   33.60
  -3  -5  -2 1452.75   33.30
  -3   5  -2 1420.76   33.90
  -3   5  -2 1511.85   34.20
  -3   5  -2 1475.85   32.80
  -3   5  -2 1478.65   32.60
   3   5   2 1495.05   33.10
  -5  -5  -2  517.25   14.00
  -5  -5  -2  528.15   13.60
   5  -5   2  512.85   14.30
   5   5   2  501.55   13.90
  -5   5  -2  529.55   14.90
  -5   5  -2  512.85   14.60
  -5   5  -2  534.45   13.70
  -5   5  -2  526.85   13.10
  -7  -5  -2  524.75   14.70
   7  -5   2  521.85   14.80
  -7  -5  -2  533.15   14.40
  -7   5  -2  534.95   15.70
  -7   5  -2  518.65   14.30
   7   5   2  526.85   14.70
  -7   5  -2  520.95   13.60
   9  -5   2  673.23   18.60
  -9  -5  -2  689.23   18.30
  -9  -5  -2  684.83   18.50
   9   5   2  665.03   18.60
  -9   5  -2  666.33   19.60
  -9   5  -2  672.73   17.30
  -9   5  -2  659.13   18.00
 -11  -5  -2  182.68    8.30
  11  -5   2  170.28    8.20
 -11  -5  -2  170.88    8.30
 -11   5  -2  182.08    8.50
  11   5   2  183.28    8.60
 -11   5  -2  165.68    9.20
 -11   5  -2  180.68    7.30
  13  -5   2  135.49    7.80
 -13  -5  -2  147.19    8.10
 -13  -5  -2  138.09    8.20
 -13   5  -2  125.69    8.80
  13   5   2  138.59    8.10
 -13   5  -2  132.79    8.10
 -13   5  -2  137.99    6.90
 -15  -5  -2  171.18    9.60
  15  -5   2  181.48    9.30
 -15   5  -2  163.18    9.60
  15   5   2  182.58   10.00
 -15   5  -2  188.08   11.20
  17  -5   2   62.89    7.10
  17  -5   2   62.39    6.70
 -17  -5  -2   74.49    7.80
 -17  -5  -2   66.89    7.90
 -17   5  -2   60.29    7.90
  17   5   2   45.80    6.70
 -17   5  -2   51.09    6.40
  19  -5   2   59.69    6.70
 -19  -5  -2   71.19    8.20
 -19  -5  -2   79.09    8.90
  19  -5   2   77.59    7.60
 -19   5  -2   65.19    7.80
  19   5   2   70.19    8.20
 -19   5  -2   55.29    8.10
  21  -5   2   26.50    5.70
 -21  -5  -2   36.40    7.00
 -21  -5  -2   26.10    6.00
  21  -5   2   22.40    5.40
 -21   5  -2   27.90    6.80
 -21   5  -2   26.10    6.30
  21   5   2   29.10    6.90
  22  -6  -2   41.40    6.50
  22  -6  -2   45.40    5.80
 -22  -6   2   47.80    7.70
 -22  -6   2   31.50    7.00
 -22   6   2   41.60    7.90
  22   6  -2   48.80    9.50
 -22   6   2   46.30    7.70
  20  -6  -2   11.70    3.80
 -20  -6   2    9.00    4.80
 -20  -6   2    8.10    5.20
  20  -6  -2   20.80    5.70
 -20   6   2    9.20    5.40
  20   6  -2   16.60    5.80
 -20   6   2    2.10    4.40
  18  -6  -2   12.10    4.20
  18  -6  -2    8.70    3.20
 -18  -6   2   13.60    4.50
 -18  -6   2   10.10    4.20
 -18   6   2    5.10    4.80
 -18   6   2    4.60    4.40
  18   6  -2    7.10    4.30
 -16  -6   2  142.29    9.70
 -16  -6   2  142.89    9.10
  16  -6  -2  172.08    9.40
  16  -6  -2  152.38    7.00
 -16   6   2  147.39   10.00
 -16   6   2  161.18   10.50
  16   6  -2  160.88    9.60
  14  -6  -2   89.89    7.10
 -14  -6   2   82.89    7.20
 -14  -6   2   86.09    7.00
  14  -6  -2   82.19    5.00
 -14   6   2   89.59    8.00
 -14   6   2   85.49    7.80
  14   6  -2   83.09    7.00
  12  -6  -2   80.49    6.50
  12  -6  -2   85.59    4.50
 -12  -6   2   71.79    6.10
 -12  -6   2   80.39    6.70
 -12   6   2   81.19    7.20
 -12   6   2   88.99    7.40
  12   6  -2   76.69    6.40
 -10  -6   2 1793.42   42.60
  10  -6  -2 1855.01   43.20
 -10  -6   2 1801.02   43.20
 -10   6   2 1782.12   42.80
  10   6  -2 1750.62   42.80
 -10   6   2 1818.92   44.10
   8  -6  -2   12.40    2.70
  -8  -6   2   12.00    2.80
  -8  -6   2    9.90    2.40
   8  -6  -2   13.40    3.10
  -8   6   2   10.60    3.00
   8   6  -2    7.40    2.40
  -8   6   2    5.30    2.90
  -6  -6   2  673.63   18.30
   6  -6  -2  640.54   17.90
  -6  -6   2  693.83   18.00
   6  -6  -2  665.13   17.90
  -6   6   2  677.83   18.30
  -6   6   2  665.53   18.90
   6   6  -2  678.23   17.80
  -4  -6   2   37.90    3.10
  -4  -6   2   38.50    2.50
  -4  -6   2   40.00    3.70
   4  -6  -2   36.20    3.50
   4   6  -2   38.50    2.40
  -4   6   2   40.70    3.50
  -4   6   2   37.10    3.80
   4   6  -2   39.30    3.60
   2  -6  -2 2346.37   52.69
  -2  -6   2 2387.96   52.09
   2  -6  -2 2361.26   52.69
  -2  -6   2 2373.26   52.19
  -2  -6   2 2388.56   53.19
  -2   6   2 2266.07   51.09
  -2   6   2 2406.06   52.89
   2   6  -2 2363.76   52.39
   0  -6  -2 1451.75   33.10
   0  -6  -2 1514.25   33.50
   0  -6  -2 1450.45   33.40
   0  -6   2 1458.05   33.40
   0  -6   2 1481.85   34.20
   0  -6  -2 1394.66   32.40
   0  -6   2 1471.15   32.90
   0   6  -2 1462.25   33.00
   0   6   2 1420.16   32.50
  -2  -6  -2  794.52   19.20
  -2  -6  -2  812.72   19.60
   2  -6   2  782.62   19.70
  -2  -6  -2  790.32   18.50
  -2   6  -2  776.12   20.10
   2   6   2  772.92   18.50
  -2   6  -2  778.72   18.70
   2   6   2  804.02   19.10
  -2   6  -2  786.12   18.90
  -4  -6  -2  489.75   13.00
  -4  -6  -2  505.95   13.60
   4  -6   2  466.35   13.70
  -4   6  -2  491.15   14.20
  -4   6  -2  485.05   12.50
   4   6   2  500.65   13.30
  -4   6  -2  497.35   13.10
  -6  -6  -2  507.55   14.40
   6  -6   2  506.55   14.70
  -6  -6  -2  512.45   14.00
  -6   6  -2  504.85   13.20
   6   6   2  524.65   14.50
  -6   6  -2  523.15   14.10
  -6   6  -2  510.15   15.30
  -8  -6  -2  376.06   11.70
   8  -6   2  364.56   12.20
  -8  -6  -2  382.36   12.10
  -8   6  -2  384.76   10.80
  -8   6  -2  396.36   13.30
  -8   6  -2  360.26   11.80
   8   6   2  373.56   12.00
  10  -6   2  343.17   11.80
 -10  -6  -2  308.27   11.10
 -10  -6  -2  294.57   11.20
 -10   6  -2  312.17   11.30
 -10   6  -2  308.77   10.00
  10   6   2  301.57   11.20
 -10   6  -2  316.77   12.50
  12  -6   2  344.67   12.60
 -12  -6  -2  337.47   12.50
 -12  -6  -2  336.57   12.30
  12   6   2  335.27   12.70
 -12   6  -2  321.47   12.20
 -12   6  -2  335.07   13.70
 -12   6  -2  331.17   10.80
 -14  -6  -2  189.98    9.80
 -14  -6  -2  189.08   11.50
  14  -6   2  188.88    9.70
 -14   6  -2  179.28    9.80
 -14   6  -2  180.68   10.80
  14   6   2  162.28   14.70
 -16  -6  -2  126.89    8.90
  16  -6   2  132.09    8.90
 -16  -6  -2  115.39    8.90
  16  -6   2  123.09    7.50
 -16   6  -2  123.99   10.20
  16   6   2  120.79    9.20
 -16   6  -2  109.99    9.20
  18  -6   2    0.90    3.60
 -18  -6  -2    0.40    3.80
  18  -6   2    4.40    4.30
 -18  -6  -2    4.40    4.20
  18   6   2    9.30    4.80
 -18   6  -2    3.60    4.40
 -18   6  -2   -0.30    4.30
  20  -6   2   67.39    7.80
 -20  -6  -2   71.39    8.50
  20  -6   2   71.19    7.30
 -20  -6  -2   47.20    7.60
  20   6   2   64.69    8.60
 -20   6  -2   56.19    7.80
 -20   6  -2   47.80    7.60
 -21  -7   2    3.10    4.60
 -21  -7   2    7.60    4.80
  21  -7  -2    3.30    4.70
  21  -7  -2    5.10    3.50
 -21   7   2    5.80    5.80
  21   7  -2   11.90    5.90
 -21   7   2    8.00    5.50
 -19  -7   2   17.70    5.50
  19  -7  -2   26.50    5.80
  19  -7  -2   18.60    3.80
 -19  -7   2   12.30    5.60
 -19   7   2   15.10    5.60
 -19   7   2   19.60    5.90
  19   7  -2   14.90    5.70
 -17  -7   2   87.29    8.30
 -17  -7   2   83.89    8.40
  17  -7  -2   81.79    5.50
  17  -7  -2  100.89    8.30
 -17   7   2   87.69    9.00
  17   7  -2   82.09    8.40
 -17   7   2   85.29    9.10
  15  -7  -2   65.99    7.00
 -15  -7   2   62.49    7.20
 -15  -7   2   66.89    6.90
 -15   7   2   44.80    6.40
 -15   7   2   63.89    6.90
  15   7  -2   61.29    7.40
  13  -7  -2   91.59    7.20
 -13  -7   2   78.69    6.70
 -13  -7   2   73.59    6.90
  13   7  -2   88.89    7.00
 -13   7   2   85.19    7.80
  11  -7  -2 1337.87   34.00
 -11  -7   2 1318.67   34.00
 -11  -7   2 1338.07   33.50
 -11   7   2 1380.36   35.20
  11   7  -2 1310.17   33.70
 -11   7   2 1327.07   33.70
  -9  -7   2  388.46   12.70
  -9  -7   2  411.46   13.50
   9  -7  -2  407.36   13.40
   9   7  -2  398.86   13.10
  -9   7   2  392.56   13.30
  -9   7   2  419.56   14.10
  -7  -7   2  249.78    8.80
  -7  -7   2  250.27    9.40
   7  -7  -2  250.27    9.40
   7  -7  -2  224.88   10.80
   7   7  -2  258.17    9.20
  -7   7   2  249.58    9.70
  -7   7   2  234.48    9.40
  -5  -7   2  561.54   13.50
   5  -7  -2  541.45   15.50
  -5  -7   2  529.05   16.00
  -5  -7   2  550.34   16.10
  -5   7   2  564.24   15.40
   5   7  -2  571.54   15.30
   3  -7  -2  516.45   14.30
  -3  -7   2  528.45   14.70
  -3  -7   2  513.25   13.80
  -3  -7   2  532.25   13.30
   3  -7  -2  459.85   12.10
   3   7  -2  532.05   14.00
  -3   7   2  514.95   14.10
  -3   7   2  541.75   14.50
   1  -7  -2   83.59    3.40
  -1  -7   2   92.99    5.20
  -1  -7   2   89.19    4.40
  -1  -7   2   86.19    4.40
   1  -7  -2   87.09    4.90
   1  -7  -2   86.69    4.50
  -1   7   2   89.89    3.80
   1   7  -2   89.89    4.50
  -1   7   2   89.19    4.50
   1  -7   2  345.67   11.10
   1  -7   2  346.37   10.00
   1  -7   2  359.86   10.60
  -1  -7  -2  339.87   10.40
  -1  -7  -2  348.87    9.80
  -1  -7  -2  339.27   10.30
   1   7   2  354.36    9.70
  -1   7  -2  340.17    9.80
  -3  -7  -2  194.68    6.10
   3  -7   2  196.18    7.60
  -3  -7  -2  188.98    7.30
  -3  -7  -2  204.38    7.10
  -3   7  -2  189.68    6.50
  -3   7  -2  205.08    7.10
   3   7   2  202.28    7.00
  -3   7  -2  194.78    7.90
  -5  -7  -2   68.89    4.70
   5  -7   2   76.79    5.10
  -5  -7  -2   69.59    4.50
   5   7   2   75.09    4.60
  -5   7  -2   66.29    5.30
  -5   7  -2   72.99    4.90
  -5   7  -2   70.19    3.80
  -7  -7  -2  581.64   16.60
  -7  -7  -2  577.84   16.10
   7  -7   2  581.64   17.00
  -7   7  -2  589.04   15.00
  -7   7  -2  609.94   17.90
  -7   7  -2  586.84   16.30
   7   7   2  570.24   16.50
  -9  -7  -2  340.77   11.60
  -9  -7  -2  315.07   11.10
   9  -7   2  313.57   11.70
  -9   7  -2  324.77   11.50
  -9   7  -2  319.77   12.60
   9   7   2  338.07   11.70
  -9   7  -2  308.17    9.70
 -11  -7  -2  674.43   19.50
  11  -7   2  687.03   20.30
 -11  -7  -2  684.03   20.00
 -11   7  -2  666.93   21.20
  11   7   2  676.93   20.10
 -11   7  -2  693.23   18.00
 -11   7  -2  671.33   19.40
 -13  -7  -2   71.39    6.50
 -13  -7  -2   68.79    6.70
  13  -7   2   81.29    7.20
 -13   7  -2   74.09    7.30
  13   7   2   77.39    6.90
 -13   7  -2   75.89    5.30
 -13   7  -2   77.49    8.00
 -15  -7  -2   40.40    5.40
 -15  -7  -2   35.10    5.50
  15   7   2   46.50    6.20
 -15   7  -2   36.70    5.80
 -15   7  -2   35.80    6.30
  17  -7   2   12.50    3.90
 -17  -7  -2   15.90    4.90
 -17  -7  -2   22.10    5.10
  17  -7   2    8.20    4.80
 -17   7  -2   12.20    6.10
 -17   7  -2   20.50    5.60
  17   7   2   15.70    5.30
 -19  -7  -2   12.20    4.80
 -19  -7  -2   30.40    6.20
  19  -7   2   13.40    5.20
  19  -7   2   11.50    5.30
 -19   7  -2   22.50    5.70
  19   7   2   25.30    6.40
 -19   7  -2   10.10    5.70
  21  -7   2   12.60    5.40
 -21  -7  -2   18.20    5.50
 -21  -7  -2    6.70    5.30
  21  -7   2   18.50    4.90
  21   7   2    7.30    5.80
 -21   7  -2   10.60    6.10
 -21   7  -2    2.80    5.00
 -20  -8   2   22.20    6.10
 -20  -8   2   10.40    5.10
  20  -8  -2   17.60    5.80
 -20   8   2   17.00    5.30
  20   8  -2   16.60    5.90
 -20   8   2   16.30    6.10
 -18  -8   2   10.00    4.80
 -18  -8   2    8.80    4.80
  18  -8  -2   10.90    5.00
  18   8  -2    5.10    4.60
 -18   8   2    6.60    5.20
 -18   8   2    7.00    5.10
 -16  -8   2   20.00    4.90
  16  -8  -2   25.50    5.40
 -16  -8   2   20.50    4.90
 -16   8   2   18.50    5.50
 -16   8   2   33.80    6.30
  16   8  -2   21.50    5.30
  14  -8  -2  455.25   16.20
 -14  -8   2  425.46   16.00
 -14  -8   2  443.46   15.70
 -14   8   2  425.36   16.90
 -14   8   2  463.35   16.30
  14   8  -2  424.26   15.90
  12  -8  -2  146.19    8.70
 -12  -8   2  141.49    8.10
 -12  -8   2  146.49    8.60
  12   8  -2  146.99    8.50
 -12   8   2  147.39    9.20
 -12   8   2  147.09    9.30
 -10  -8   2  186.98    9.10
 -10  -8   2  189.98    8.70
  10  -8  -2  189.78    9.30
 -10   8   2  187.28    9.60
  10   8  -2  199.88    9.20
 -10   8   2  194.18    9.70
   8  -8  -2   67.79    5.70
  -8  -8   2   59.09    5.20
  -8  -8   2   58.29    5.50
  -8   8   2   62.69    5.90
   8   8  -2   60.09    5.40
  -8   8   2   56.09    5.50
  -6  -8   2  142.29    6.60
   6  -8  -2  146.69    7.20
  -6  -8   2  151.38    7.30
   6   8  -2  143.69    6.90
  -6   8   2  131.79    7.20
  -6   8   2  153.58    7.40
   4  -8  -2   36.60    4.00
  -4  -8   2   39.00    4.40
  -4  -8   2   31.70    3.40
  -4  -8   2   35.30    3.00
  -4   8   2   36.50    4.00
  -4   8   2   36.20    3.90
   4   8  -2   40.20    4.00
   2  -8  -2 1097.09   26.20
   2  -8  -2  986.80   24.70
  -2  -8   2 1107.59   25.50
   2  -8  -2 1015.10   27.40
  -2  -8   2 1053.69   26.80
  -2  -8   2 1089.09   25.70
   2   8  -2 1085.69   25.70
  -2   8   2 1054.49   24.30
  -2   8   2 1074.29   26.40
   0  -8  -2   41.70    3.50
   0  -8  -2   40.30    4.10
   0  -8   2   39.10    4.50
   0  -8   2   49.10    3.90
   0  -8  -2   46.10    4.20
   0  -8   2   42.00    3.80
   0   8  -2   46.10    3.80
   0   8   2   46.00    3.40
  -2  -8  -2  537.25   14.80
   2  -8   2  531.65   15.10
  -2  -8  -2  534.55   13.90
  -2  -8  -2  541.95   15.10
  -2   8  -2  538.15   14.40
  -2   8  -2  527.35   14.00
   2   8   2  554.44   14.40
  -2   8  -2  535.45   15.70
  -4  -8  -2  156.78    7.00
  -4  -8  -2  156.68    5.40
  -4  -8  -2  157.88    6.70
   4  -8   2  158.58    7.20
  -4   8  -2  155.88    7.50
  -4   8  -2  156.88    6.80
  -4   8  -2  155.58    5.90
   4   8   2  153.48    6.50
  -6  -8  -2  412.66   13.10
   6  -8   2  416.36   13.50
  -6  -8  -2  412.56   12.60
   6   8   2  416.86   12.90
  -6   8  -2  408.16   12.90
  -6   8  -2  429.16   14.30
  -6   8  -2  420.26   11.50
   8  -8   2  305.77   11.70
  -8  -8  -2  329.47   11.10
  -8  -8  -2  316.67   11.40
  -8   8  -2  305.07   11.30
   8   8   2  308.27   11.30
  -8   8  -2  319.37    9.60
  -8   8  -2  314.47   12.50
  10  -8   2   99.29    7.20
 -10  -8  -2   88.79    6.60
 -10  -8  -2   94.89    6.60
 -10   8  -2   99.89    7.90
 -10   8  -2   96.89    7.30
  10   8   2   97.49    6.80
 -12  -8  -2  113.79    7.60
 -12  -8  -2  116.89    7.90
  12  -8   2  123.59    8.40
 -12   8  -2  112.49    8.30
 -12   8  -2  116.39    6.00
  12   8   2  115.39    7.90
 -12   8  -2  112.49    8.80
  14  -8   2  190.68   11.00
 -14  -8  -2  188.98   10.20
 -14  -8  -2  190.58   10.20
 -14   8  -2  186.88   11.60
 -14   8  -2  188.88   10.30
 -14   8  -2  190.68    8.20
  14   8   2  210.88   10.90
 -16  -8  -2  174.78   10.70
  16  -8   2  181.98   11.10
 -16  -8  -2  180.18   10.80
  16  -8   2  175.88    8.70
 -16   8  -2  174.68   12.20
 -16   8  -2  173.68   10.90
  16   8   2  171.48   11.10
  18  -8   2  187.58    9.40
 -18  -8  -2  189.18   11.70
 -18  -8  -2  194.38   11.80
  18  -8   2  168.38   11.50
 -18   8  -2  183.88   12.00
 -18   8  -2  167.28   13.00
  18   8   2  183.38   12.20
  20  -8   2   32.40    5.10
 -20  -8  -2   23.30    6.20
 -20  -8  -2   33.10   10.50
  20  -8   2   35.10    6.80
 -20   8  -2   34.60    6.80
  20   8   2   24.90    6.90
 -20   8  -2   21.10    6.90
 -21  -9   2   -2.30    4.10
 -21  -9   2   -8.00    4.20
  21  -9  -2    1.10    5.00
 -21   9   2   -2.10    4.20
  21   9  -2   -0.60    5.20
 -19  -9   2    4.00    4.60
  19  -9  -2    8.90    5.40
 -19  -9   2    4.60    5.20
 -19   9   2    7.40    5.30
 -19   9   2   10.80    6.00
  19   9  -2    2.50    4.80
 -17  -9   2  229.28   12.30
  17  -9  -2  222.28   12.70
 -17  -9   2  236.08   12.90
 -17   9   2  220.48   13.70
  17   9  -2  224.98   12.60
 -17   9   2  216.58   12.80
 -15  -9   2   59.59    7.10
  15  -9  -2   49.40    6.50
 -15  -9   2   66.19    7.10
  15   9  -2   59.79    6.80
 -15   9   2   54.69    7.00
 -15   9   2   43.50    6.40
  13  -9  -2   13.00    4.60
 -13  -9   2   14.30    4.10
 -13  -9   2   16.10    4.80
  13   9  -2   13.80    4.40
 -13   9   2   19.60    5.00
  11  -9  -2  104.59    7.90
 -11  -9   2   97.89    7.40
 -11  -9   2  107.99    7.20
  11   9  -2  117.09    7.70
 -11   9   2  104.09    8.00
 -11   9   2  112.09    8.40
  -9  -9   2  199.58    9.50
  -9  -9   2  215.48    9.20
   9  -9  -2  206.18    9.70
   9   9  -2  195.08    9.20
  -9   9   2  216.98   10.20
  -9   9   2  192.38   10.00
  -7  -9   2   73.99    6.10
   7  -9  -2   69.29    6.00
  -7  -9   2   80.89    5.70
  -7   9   2   74.79    6.20
  -7   9   2   69.89    6.70
   7   9  -2   70.59    5.90
  -5  -9   2  176.78    8.30
  -5  -9   2  194.38    7.90
   5  -9  -2  185.58    8.30
  -5  -9   2  180.68    6.40
   5   9  -2  165.38    7.70
  -5   9   2  177.38    8.20
  -3  -9   2  265.57    8.50
   3  -9  -2  248.18    9.30
  -3  -9   2  246.28    8.90
  -3  -9   2  253.57    9.80
  -3   9   2  247.18    9.30
  -3   9   2  247.08    7.40
   3   9  -2  264.87    9.10
  -3   9   2  245.48    9.30
   1  -9  -2  140.59    6.30
  -1  -9   2  133.09    7.30
  -1  -9   2  135.19    7.20
   1  -9  -2  128.29    6.70
  -1  -9   2  133.79    6.30
  -1   9   2  131.59    5.40
   1   9  -2  128.59    6.80
  -1   9   2  127.99    6.30
  -1  -9  -2  919.31   23.70
  -1  -9  -2  953.30   23.80
  -1  -9  -2  894.11   22.80
   1  -9   2  938.11   23.20
   1  -9   2  938.81   24.70
   1  -9   2  938.31   23.80
   1   9   2  918.81   22.60
  -1   9  -2  921.61   22.80
  -3  -9  -2   33.90    3.80
  -3  -9  -2   39.90    3.40
   3  -9   2   38.80    4.50
  -3  -9  -2   36.10    4.10
   3   9   2   44.60    4.20
  -3   9  -2   39.90    3.90
  -3   9  -2   43.20    4.70
  -3   9  -2   47.70    4.50
  -5  -9  -2  100.29    6.20
   5  -9   2  107.79    6.70
  -5  -9  -2  104.69    6.50
  -5   9  -2  115.09    6.70
  -5   9  -2  110.19    5.20
   5   9   2  110.09    6.10
  -5   9  -2  112.19    7.20
  -7  -9  -2  226.68    9.20
  -7  -9  -2  216.68    9.50
   7  -9   2  228.98   10.00
  -7   9  -2  220.88    7.70
  -7   9  -2  236.68    9.80
   7   9   2  222.98    9.40
  -7   9  -2  236.48   10.60
  -9  -9  -2   84.49    6.20
  -9  -9  -2   90.99    6.70
   9  -9   2   95.19    7.20
  -9   9  -2   88.79    7.70
   9   9   2   89.99    6.60
  -9   9  -2   79.89    4.80
  -9   9  -2   94.99    7.20
  11  -9   2    2.00    3.50
 -11  -9  -2   -0.70    2.70
 -11  -9  -2    3.70    3.00
  11   9   2    3.60    3.40
 -11   9  -2    3.50    3.60
 -11   9  -2    2.40    2.20
 -11   9  -2    2.90    3.20
 -13  -9  -2   18.30    4.50
  13  -9   2   10.00    4.70
 -13  -9  -2   18.20    4.40
  13   9   2   12.90    4.00
 -13   9  -2   17.10    4.80
 -13   9  -2   10.80    4.70
 -13   9  -2   10.80    2.80
 -15  -9  -2   41.60    6.40
  15  -9   2   29.30    6.20
 -15  -9  -2   40.20    6.10
  15   9   2   29.30    5.80
 -15   9  -2   39.30    7.60
 -15   9  -2   44.70    6.50
 -17  -9  -2  158.08   10.90
 -17  -9  -2  148.79   10.60
  17  -9   2  136.19   11.00
  17  -9   2  148.49    8.20
  17   9   2  169.98   11.60
 -17   9  -2  158.18   10.90
 -17   9  -2  161.18   12.60
  19  -9   2    9.00    5.20
  19  -9   2    8.40    3.90
 -19  -9  -2    5.60    5.30
 -19  -9  -2   13.20    5.70
  19   9   2   14.50    9.10
 -19   9  -2    6.50    5.90
 -19   9  -2   13.60    5.50
 -20 -10   2    1.70    6.60
  20 -10  -2    2.20    5.30
 -20 -10   2   -1.50    4.00
 -20  10   2   -0.20    5.30
  20  10  -2   13.10    5.80
 -18 -10   2   12.80    4.90
 -18 -10   2    9.20    4.90
  18 -10  -2   13.50    5.90
 -18  10   2   12.20    5.40
  18  10  -2    5.90    4.70
 -18  10   2    6.30    5.30
  16 -10  -2   22.00    6.10
 -16 -10   2   22.60    5.10
 -16 -10   2   27.30    5.80
 -16  10   2   14.40    5.80
 -16  10   2   24.00    5.60
  16  10  -2   26.20    5.50
 -14 -10   2   16.90    4.40
 -14 -10   2   17.70    4.70
  14 -10  -2    7.40    4.90
 -14  10   2   22.80    5.50
 -14  10   2   12.60    5.00
  14  10  -2   21.20    4.80
 -12 -10   2  201.08   11.80
 -12 -10   2  180.88   10.10
  12 -10  -2  171.58   10.60
 -12  10   2  181.48   10.60
  12  10  -2  182.58    9.90
 -12  10   2  201.28   10.90
 -10 -10   2   24.20    4.30
 -10 -10   2   23.70    4.10
  10 -10  -2   33.50    5.20
 -10  10   2   28.60    5.10
  10  10  -2   24.60    4.50
 -10  10   2   21.40    4.30
  -8 -10   2  114.99    7.50
  -8 -10   2   95.89    6.50
   8 -10  -2   90.59    7.00
  -8  10   2   87.49    7.60
  -8  10   2   93.69    7.10
   8  10  -2  103.19    6.90
   6 -10  -2  186.58    8.90
  -6 -10   2  187.78    8.50
  -6 -10   2  179.08    8.90
  -6 -10   2  192.98    6.60
  -6  10   2  179.68    9.10
  -6  10   2  181.98    8.90
   6  10  -2  191.48    8.70
  -4 -10   2  108.19    7.00
  -4 -10   2   91.89    6.10
   4 -10  -2   96.69    6.40
  -4 -10   2  102.89    5.20
  -4  10   2   99.79    6.80
  -4  10   2   84.09    6.10
   4  10  -2  101.49    6.40
   2 -10  -2  237.48    9.40
  -2 -10   2  251.47   10.40
  -2 -10   2  244.88    9.20
  -2 -10   2  247.08    8.80
  -2  10   2  243.88    9.40
   2  10  -2  241.68    9.10
  -2  10   2  234.68    7.80
   0 -10   2 1373.76   32.80
   0 -10   2 1356.86   32.40
   0 -10   2 1341.97   33.90
   0 -10  -2 1307.17   32.80
   0 -10  -2 1347.27   32.50
   0  10  -2 1343.17   32.00
   0  10   2 1323.87   32.90
   0  10   2 1330.47   31.40
  -2 -10  -2  224.78    9.50
   2 -10   2  247.88    9.70
  -2 -10  -2  231.58    9.40
  -2  10  -2  238.28    8.60
  -2  10  -2  245.18    9.10
  -2  10  -2  248.38   10.30
   2  10   2  222.88    8.50
   4 -10   2   58.69    5.80
  -4 -10  -2   60.89    4.10
  -4 -10  -2   62.79    5.60
  -4 -10  -2   67.19    6.00
  -4  10  -2   70.19    4.60
  -4  10  -2   69.09    6.20
   4  10   2   69.09    5.30
  -4  10  -2   61.09    5.70
   6 -10   2  200.48    9.60
  -6 -10  -2  201.38    8.80
  -6 -10  -2  196.18    9.20
  -6  10  -2  197.78    7.20
  -6  10  -2  196.68    9.90
  -6  10  -2  195.28    9.00
   6  10   2  213.58    9.00
  -8 -10  -2   33.70    4.50
   8 -10   2   27.50    4.70
  -8 -10  -2   36.50    4.60
  -8  10  -2   36.40    5.00
  -8  10  -2   36.10    5.10
   8  10   2   41.60    4.90
  -8  10  -2   34.50    3.60
  10 -10   2   16.10    4.40
 -10 -10  -2   10.40    3.60
 -10 -10  -2    9.10    3.60
 -10  10  -2   16.80    2.70
 -10  10  -2   13.00    4.50
  10  10   2    9.40    3.50
 -10  10  -2   12.40    4.30
 -12 -10  -2   68.79    6.90
  12 -10   2   74.79    7.80
 -12 -10  -2   82.39    7.50
 -12  10  -2   75.99    8.20
 -12  10  -2   78.79    5.00
  12  10   2   78.99    7.40
 -12  10  -2   70.39    8.20
 -14 -10  -2   17.60    4.70
 -14 -10  -2   33.70    5.50
  14 -10   2   33.70    6.20
 -14  10  -2   14.20    5.10
  14  10   2   22.20    5.50
 -14  10  -2   17.60    3.30
 -14  10  -2   26.00    6.00
 -16 -10  -2   48.10    6.90
  16 -10   2   45.60    4.80
 -16 -10  -2   31.60    5.80
  16 -10   2   39.10    6.90
 -16  10  -2   34.80    7.00
 -16  10  -2   24.20    5.90
  18 -10   2   16.10    4.10
 -18 -10  -2   10.50    5.00
  18 -10   2   26.90    6.80
 -18 -10  -2   12.90    5.30
  18  10   2   23.60    6.40
 -18  10  -2   24.30    6.40
 -18  10  -2   22.00    5.90
 -19 -11   2   26.10    6.00
 -19 -11   2   36.50   13.00
  19 -11  -2   36.50    7.30
 -19  11   2   17.40    5.60
  19  11  -2   27.80    7.00
 -19  11   2   24.30    6.70
 -17 -11   2    8.40    5.10
  17 -11  -2   29.50    6.70
 -17 -11   2   11.80    5.40
 -17  11   2   24.20    6.60
 -17  11   2   10.00    5.80
  17  11  -2   11.70    5.40
 -15 -11   2   13.30    5.60
 -15 -11   2    9.60    4.50
  15 -11  -2   16.10    5.50
  15  11  -2   16.70    5.50
 -15  11   2   14.20    5.70
 -15  11   2    8.00    4.70
 -13 -11   2  170.38   10.30
 -13 -11   2  166.78    9.90
  13 -11  -2  180.98   11.10
  13  11  -2  161.28   10.10
 -13  11   2  175.28   11.20
 -13  11   2  160.38   10.70
  11 -11  -2   32.70    5.80
 -11 -11   2   33.90    5.00
  11  11  -2   28.90    4.90
 -11  11   2   23.20    4.80
 -11  11   2   36.90    6.00
  -9 -11   2   21.80    4.50
  -9 -11   2   27.60    4.50
   9 -11  -2   31.60    5.10
  -9  11   2   33.60    5.40
   9  11  -2   33.20    5.20
  -9  11   2   23.00    4.90
  -7 -11   2   28.60    4.30
   7 -11  -2   32.10    5.30
  -7 -11   2   27.00    4.50
  -7  11   2   28.70    4.90
   7  11  -2   31.60    4.40
  -7  11   2   28.60    4.90
  -5 -11   2  201.18    9.80
   5 -11  -2  209.08    9.70
  -5 -11   2  215.38    7.90
  -5 -11   2  213.18    9.20
   5  11  -2  215.78    9.30
  -5  11   2  200.38    9.80
  -3 -11   2  948.21   23.70
  -3 -11   2  923.11   24.30
   3 -11  -2  938.21   25.00
  -3 -11   2  969.50   25.90
  -3  11   2  889.81   25.00
  -3  11   2  914.51   24.80
  -3  11   2  900.41   22.20
   3  11  -2  929.01   24.20
  -1 -11   2  256.77    9.90
   1 -11  -2  245.08    9.80
  -1 -11   2  259.67    9.90
  -1 -11   2  273.27   11.30
   1 -11  -2  255.07   10.50
  -1  11   2  251.37    9.90
   1  11  -2  255.97    9.60
  -1  11   2  250.47    8.70
  -1 -11  -2  283.77   10.10
  -1 -11  -2  301.27   11.30
  -1 -11  -2  274.07   11.00
   1 -11   2  294.47   10.90
  -1  11  -2  285.77   11.40
   1  11   2  282.07    9.80
  -1  11  -2  295.17   10.10
   3 -11   2  941.11   25.30
  -3 -11  -2  924.31   24.90
  -3 -11  -2  927.21   24.70
  -3 -11  -2  907.11   23.10
   3  11   2  935.61   23.90
  -3  11  -2  938.51   24.40
  -3  11  -2  908.41   23.20
  -5 -11  -2  166.08    8.30
  -5 -11  -2  161.18    8.60
   5 -11   2  172.88    9.10
  -5  11  -2  187.88    9.60
  -5  11  -2  170.18    8.60
   5  11   2  158.18    7.90
   7 -11   2   69.19    7.10
  -7 -11  -2   86.89    6.70
  -7 -11  -2   78.89    6.90
  -7  11  -2   88.39    7.30
  -7  11  -2   76.69    7.10
   7  11   2   81.79    6.30
  -9 -11  -2    7.20    4.40
  -9  11  -2    5.20    4.00
  -9  11  -2    7.20    3.60
   9  11   2    8.80    3.80
  -9  11  -2    9.50    2.60
 -11 -11  -2   11.40    4.00
  11 -11   2   14.40    4.60
 -11 -11  -2   15.70    4.30
 -11  11  -2    9.80    4.50
  11  11   2   15.50    4.30
 -11  11  -2   16.60    4.90
 -13 -11  -2  116.79    8.80
  13 -11   2  110.69    9.60
 -13 -11  -2  114.19    8.40
  13  11   2   99.39    8.80
 -13  11  -2  104.69    5.70
 -13  11  -2   98.29    9.70
 -13  11  -2   94.79    9.50
  15 -11   2   15.40    5.60
 -15 -11  -2   13.40    4.60
 -15 -11  -2   13.00    5.10
 -15  11  -2   17.70    5.50
  15  11   2   17.10    5.40
 -15  11  -2   10.60    5.30
 -17 -11  -2   -6.80    3.60
 -17 -11  -2    9.70    5.00
  17 -11   2    1.70    5.40
  17  11   2    7.90    5.50
 -17  11  -2   -1.70    4.60
 -18 -12   2   34.90    7.20
 -18 -12   2   38.80    8.90
  18 -12  -2   34.30    8.50
 -18  12   2   38.70    7.50
 -18  12   2   25.50    6.90
  18  12  -2   43.40    7.30
 -16 -12   2   64.59    8.60
 -16 -12   2   58.39    7.30
  16 -12  -2   57.39    8.20
 -16  12   2   55.29    8.40
  16  12  -2   73.89    8.70
 -16  12   2   54.19    8.40
 -14 -12   2  116.59    9.20
  14 -12  -2  109.79   10.10
 -14 -12   2  100.69    9.40
  14  12  -2  107.39    9.30
 -14  12   2  114.39   10.70
 -14  12   2   89.59    9.70
  12 -12  -2   66.39    7.70
 -12 -12   2   63.49    7.00
 -12 -12   2   44.40    5.90
  12  12  -2   67.69    7.50
 -12  12   2   59.09    7.40
 -12  12   2   57.99    7.40
 -10 -12   2   15.10    4.30
 -10 -12   2   14.50    4.10
  10 -12  -2   22.40    5.20
 -10  12   2   30.20    7.20
  10  12  -2   26.30    4.90
 -10  12   2   24.30    5.50
  -8 -12   2   25.50    4.70
   8 -12  -2   29.30    6.40
  -8 -12   2   17.90    4.50
   8  12  -2   26.70    4.70
  -8  12   2   24.20    4.70
  -8  12   2   26.00    5.20
  -6 -12   2   22.20    4.40
   6 -12  -2   28.30    4.70
  -6 -12   2   24.20    4.40
  -6  12   2   20.80    4.70
  -6  12   2   27.00    4.30
   6  12  -2   35.50    5.10
  -4 -12   2  105.79    7.10
  -4 -12   2  101.09    5.90
   4 -12  -2  101.89    7.30
  -4 -12   2  114.09    7.90
  -4  12   2  107.39    7.70
  -4  12   2  103.09    7.10
   4  12  -2  115.59    7.20
   2 -12  -2  384.26   13.40
  -2 -12   2  379.86   14.30
  -2 -12   2  388.26   13.10
  -2 -12   2  386.66   12.70
  -2  12   2  368.16   13.30
  -2  12   2  369.26   11.20
   2  12  -2  387.76   12.80
   0 -12   2  253.17   10.30
   0 -12   2  241.58   10.10
   0 -12  -2  258.77   10.80
   0 -12  -2  256.67   10.00
   0 -12   2  251.67   11.50
   0  12   2  252.57    9.10
   0  12  -2  245.48    9.60
   0  12  -2  249.68   10.90
   0  12   2  246.18   10.20
  -2 -12  -2  452.05   13.70
  -2 -12  -2  450.45   15.10
  -2 -12  -2  453.85   15.20
   2 -12   2  449.16   15.20
  -2  12  -2  444.06   13.50
  -2  12  -2  451.85   15.80
   2  12   2  449.46   13.80
  -2  12  -2  456.05   14.60
   4 -12   2  104.79    7.50
  -4 -12  -2   98.29    5.50
  -4 -12  -2   98.59    7.40
  -4 -12  -2   99.59    7.20
  -4  12  -2  101.39    7.50
  -4  12  -2   90.49    7.00
   4  12   2  102.59    6.60
  -4  12  -2   88.99    5.60
  -6 -12  -2   72.79    6.90
  -6 -12  -2   62.39    6.40
   6 -12   2   56.59    6.50
  -6  12  -2   68.69    7.00
  -6  12  -2   74.69    4.80
  -6  12  -2   66.89    7.00
   6  12   2   77.39    6.40
  -8 -12  -2   47.50    5.60
  -8 -12  -2   43.10    5.50
   8 -12   2   50.29    6.50
  -8  12  -2   61.49    6.40
   8  12   2   51.89    6.00
  -8  12  -2   47.60    4.10
  -8  12  -2   58.99    7.70
  10 -12   2   55.09    7.20
 -10 -12  -2   55.09    6.70
 -10 -12  -2   44.60    5.80
 -10  12  -2   57.29    6.50
 -10  12  -2   48.30    6.60
  10  12   2   55.29    6.40
  12 -12   2   51.59    7.20
 -12 -12  -2   49.20    6.40
 -12 -12  -2   51.49    6.40
 -12  12  -2   47.90    6.70
  12  12   2   53.99    6.70
 -12  12  -2   57.19    7.50
 -14 -12  -2   96.79    9.70
  14 -12   2   68.69    9.00
 -14 -12  -2   94.19    8.70
 -14  12  -2   67.39    8.60
 -14  12  -2   81.49    8.60
  14  12   2   91.59    9.30
 -16 -12  -2    3.70    4.50
 -16 -12  -2   -5.00    3.90
  16 -12   2   -3.40    5.20
  16  12   2    1.60    4.90
 -16  12  -2    4.60    4.60
 -16  12  -2   -3.30    4.50
 -17 -13   2    9.40    5.60
 -17  13   2    1.30    5.00
  17  13  -2   -8.00    4.50
 -17  13   2    5.70    6.10
  15 -13  -2   97.89   10.50
 -15 -13   2   96.89    9.80
 -15 -13   2  108.89    9.70
 -15  13   2   84.59   10.00
  15  13  -2   94.99    9.50
 -15  13   2   88.09    9.80
  13 -13  -2  229.28   13.30
 -13 -13   2  225.08   12.00
 -13 -13   2  227.98   12.40
 -13  13   2  201.98   13.30
 -13  13   2  214.78   12.70
  13  13  -2  214.28   12.10
  11 -13  -2  187.38   11.70
 -11 -13   2  211.18   11.40
 -11 -13   2  173.38   10.40
 -11  13   2  189.08   11.30
 -11  13   2  162.98   11.70
  11  13  -2  175.98   10.40
  -9 -13   2   10.10    4.40
  -9 -13   2   11.50    4.10
   9 -13  -2    9.30    4.90
  -9  13   2    4.50    4.30
   9  13  -2    6.60    4.00
  -9  13   2    4.30    3.40
  -7 -13   2   87.09   12.00
  -7 -13   2   76.59    7.20
   7 -13  -2   92.39    8.20
  -7  13   2   66.39    7.00
  -7  13   2   78.39    7.20
   7  13  -2   84.19    7.30
  -5 -13   2    3.10    3.50
  -5 -13   2    7.80    3.70
  -5 -13   2   -1.20    2.10
   5 -13  -2    3.70    3.60
   5  13  -2    0.90    3.10
  -5  13   2    2.30    4.00
  -3 -13   2  202.68    9.60
  -3 -13   2  205.08    8.80
   3 -13  -2  205.78   10.00
  -3 -13   2  192.48   10.60
  -3  13   2  208.08   10.10
  -3  13   2  184.38    9.50
   3  13  -2  185.88    9.10
  -3  13   2  195.88    7.30
   1 -13  -2  110.39    7.30
  -1 -13   2  106.29    7.00
  -1 -13   2   94.39    8.30
  -1 -13   2  101.49    7.50
   1  13  -2  111.79    6.90
  -1  13   2   93.59    6.60
  -1  13   2  104.49    6.00
  -1 -13  -2   74.29    7.20
   1 -13   2   66.09    6.30
  -1 -13  -2   70.19    6.00
  -1  13  -2   58.19    5.60
   1  13   2   67.39    5.60
   1  13   2   75.79    5.80
  -1  13  -2   65.19    6.40
  -1  13  -2   78.09    6.60
  -3 -13  -2   19.10    4.40
  -3 -13  -2   24.90    4.90
  -3 -13  -2   24.60    3.70
   3 -13   2   21.00    4.80
   3  13   2   29.00    4.20
  -3  13  -2   21.10    4.60
  -3  13  -2   19.40    3.50
  -3  13  -2   31.50    4.70
   5 -13   2    9.00    5.00
  -5 -13  -2    7.40    2.60
  -5 -13  -2    9.00    4.40
   5  13   2    4.90    3.20
  -5  13  -2   13.00    4.30
  -5  13  -2    6.90    2.70
  -5  13  -2   12.70    3.90
   7 -13   2  114.29    8.80
  -7 -13  -2  102.79    7.80
  -7 -13  -2  108.99    8.40
  -7  13  -2   97.09    8.40
   7  13   2  107.29    7.60
  -7  13  -2   93.89    8.40
  -7  13  -2   97.49    5.50
  -9 -13  -2    1.90    3.50
  -9 -13  -2    5.80    4.10
   9 -13   2   11.70    4.70
   9  13   2    1.30    3.50
  -9  13  -2    1.90    3.90
  -9  13  -2    5.40    4.60
  11 -13   2    5.40    4.90
 -11 -13  -2    5.10    4.20
 -11 -13  -2   12.30    4.60
  11  13   2    4.70    4.20
 -11  13  -2   14.80    4.70
 -11  13  -2    8.50    5.10
 -13 -13  -2  412.56   16.10
 -13 -13  -2  417.96   17.00
  13 -13   2  401.26   18.10
 -13  13  -2  386.56   18.30
 -13  13  -2  375.56   16.30
  13  13   2  406.56   16.80
  15 -13   2   58.89    9.00
 -15 -13  -2   44.40    7.10
 -15 -13  -2   54.89    7.40
 -15  13  -2   56.69    7.90
 -15  13  -2   49.40    9.20
  15  13   2   50.99    7.40
 -16 -14   2   73.19    9.50
  16 -14  -2   53.39    8.80
 -16 -14   2   64.89    8.60
  16  14  -2   69.89    9.10
 -16  14   2   79.99    9.70
 -14 -14   2  308.37   15.20
 -14 -14   2  294.67   14.60
  14 -14  -2  275.77   15.90
  14  14  -2  302.77   14.80
 -14  14   2  322.87   16.20
  12 -14  -2   47.20    7.60
 -12 -14   2   43.90    6.60
 -12 -14   2   59.39    7.40
  12  14  -2   49.40    6.90
 -12  14   2   57.39    8.30
 -12  14   2   47.70    7.70
 -10 -14   2    4.40    3.90
 -10 -14   2    0.00    3.60
  10 -14  -2   -0.40    4.50
 -10  14   2    4.40    5.10
 -10  14   2    3.20    3.60
  10  14  -2   -2.80    3.60
  -8 -14   2   54.79    6.40
  -8 -14   2   55.19    6.70
  -8  14   2   54.89    7.00
   8  14  -2   58.39    6.70
  -8  14   2   59.39    7.20
  -6 -14   2  110.29    8.30
  -6 -14   2  101.49    8.90
  -6 -14   2  111.79    6.10
   6 -14  -2   88.49    8.30
   6  14  -2  107.29    8.10
  -6  14   2  107.79    8.10
  -6  14   2  102.39    9.10
  -4 -14   2    9.00    4.20
  -4 -14   2   12.60    3.40
   4  14  -2    8.20    3.90
  -4  14   2   13.10    3.80
   2 -14  -2    4.60    3.50
  -2 -14   2   14.20    3.50
  -2 -14   2   -0.80    3.50
  -2 -14   2    6.80    4.70
  -2  14   2   15.40    3.30
   2  14  -2   12.60    3.90
  -2  14   2   10.10    4.20
  -2  14   2    6.00    2.80
   0 -14  -2   84.79    6.80
   0 -14   2   92.99    7.20
   0 -14  -2   84.69    8.80
   0  14  -2   91.79    6.70
   0  14   2   91.59    6.80
   0  14   2   82.99    6.00
   0  14  -2   95.69    7.50
  -2 -14  -2    8.70    4.40
   2 -14   2   25.20    5.10
  -2 -14  -2   17.80    3.70
  -2  14  -2   22.40    4.70
   2  14   2   23.90    4.20
  -2  14  -2   18.40    4.80
  -2  14  -2   17.30    3.60
   2  14   2   24.60    4.50
  -4 -14  -2   22.90    4.80
   4 -14   2   32.60    6.00
  -4 -14  -2   33.30    5.30
  -4 -14  -2   41.50    4.50
  -4  14  -2   35.40    5.80
   4  14   2   41.80    5.30
  -4  14  -2   29.90    5.20
  -4  14  -2   27.90    4.00
   6 -14   2   19.50    4.90
  -6 -14  -2   23.30    4.90
  -6 -14  -2   14.50    4.70
  -6  14  -2   26.10    5.40
   6  14   2   20.90    4.50
  -6  14  -2   21.80    4.80
  -6  14  -2   18.50    3.20
   8 -14   2   59.99    7.50
  -8 -14  -2   72.39    7.70
  -8 -14  -2   61.69    7.20
  -8  14  -2   76.99    8.10
   8  14   2   76.89    7.30
  -8  14  -2   76.89    9.10
 -10 -14  -2   15.50    5.20
  10 -14   2   25.60    6.10
 -10 -14  -2   25.20    5.40
  10  14   2   18.60    5.00
 -10  14  -2   12.60    5.00
 -10  14  -2   23.50    5.90
 -12 -14  -2   52.09    7.50
 -12 -14  -2   68.19    8.30
  12 -14   2   55.09    8.40
 -12  14  -2   59.69    7.80
  12  14   2   62.59    7.60
 -12  14  -2   59.99    8.10
 -14 -14  -2  159.88   11.80
 -14 -14  -2  151.38   10.80
  14 -14   2  117.69   11.70
 -14  14  -2  132.69   11.80
  14  14   2  126.89   10.80
 -14  14  -2  129.69   11.60
 -15 -15   2    9.50    5.20
 -15 -15   2    9.20    5.60
  15 -15  -2   16.80    6.70
  15  15  -2   19.10    6.00
 -15  15   2    6.80    6.30
 -13 -15   2   26.60    6.40
  13 -15  -2   20.00    6.80
 -13 -15   2    8.40    5.10
  13  15  -2   14.80    5.60
 -13  15   2   21.60    7.20
 -11 -15   2   76.49    8.80
 -11 -15   2   73.49    8.50
  11 -15  -2   61.99    8.70
 -11  15   2   72.09    9.10
  11  15  -2   62.99    7.70
  -9 -15   2   39.90    6.40
  -9 -15   2   56.19    7.30
   9 -15  -2   47.80    7.30
  -9  15   2   52.39    7.80
   9  15  -2   36.60    6.00
  -7 -15   2   59.49    7.50
   7 -15  -2   61.69    7.80
  -7 -15   2   52.69    7.00
  -7  15   2   61.19    8.00
  -7  15   2   47.50    8.40
   7  15  -2   62.29    6.90
  -5 -15   2  143.39    9.40
   5 -15  -2  138.19   10.00
  -5 -15   2  146.29    7.60
  -5 -15   2  142.09   10.50
  -5  15   2  164.48   12.70
   5  15  -2  144.09    9.10
  -5  15   2  143.19   10.10
   3 -15  -2   44.60    6.10
  -3 -15   2   47.10    7.10
  -3 -15   2   47.50    5.50
  -3 -15   2   53.39    6.50
  -3  15   2   42.10    4.20
   3  15  -2   43.10    5.60
  -3  15   2   46.10    6.60
  -3  15   2   37.50    7.30
   1 -15  -2   89.99    7.50
  -1 -15   2   88.09    7.50
   1  15  -2   81.09    6.90
  -1  15   2   92.59    6.10
   1  15  -2   98.49    7.70
  -1  15   2   92.79    8.50
  -1 -15  -2   55.49    6.10
   1 -15   2   42.20    8.00
  -1 -15  -2   48.90    6.50
   1  15   2   48.00    5.10
  -1  15  -2   52.69    7.10
  -1  15  -2   46.20    6.20
  -1  15  -2   53.39    5.80
  -3 -15  -2   78.89    6.40
  -3 -15  -2   94.19    8.60
   3 -15   2  106.89    8.40
  -3  15  -2   80.79    7.80
  -3  15  -2   79.29    6.00
  -3  15  -2   93.89   12.10
   3  15   2   86.09    6.90
  -5 -15  -2    5.20    2.70
  -5 -15  -2   10.40    4.60
   5 -15   2    3.10    4.40
  -5 -15  -2    2.30    4.10
  -5  15  -2    7.50    2.90
  -5  15  -2    8.60    4.60
  -5  15  -2    5.70    3.90
  -7 -15  -2   61.69    7.40
   7 -15   2   64.89    8.20
  -7 -15  -2   72.09    8.30
  -7  15  -2   71.69    8.30
  -7  15  -2   60.89    7.70
   7  15   2   71.59    7.50
  -9 -15  -2  150.18   10.90
   9 -15   2  146.39   11.40
  -9 -15  -2  158.18   10.50
  -9  15  -2  143.89   11.40
   9  15   2  159.98   10.20
  -9  15  -2  135.39   11.10
 -11 -15  -2   94.09    9.80
 -11 -15  -2   93.99    9.10
  11 -15   2  103.99   10.90
 -11  15  -2   85.19    8.80
  11  15   2  109.09    9.30
 -11  15  -2   85.89   10.20
 -13 -15  -2   17.10    9.60
 -13  15  -2   14.20    6.20
 -13  15  -2   14.90    5.70
  13  15   2   10.00    5.40
 -12 -16   2    2.40    4.90
  12 -16  -2   -1.90    7.50
 -12 -16   2    0.90    4.70
  12  16  -2    1.50    4.60
 -12  16   2    3.70    6.10
 -10 -16   2   39.30    7.30
  10 -16  -2   28.90    6.80
 -10 -16   2   34.70    6.30
 -10  16   2   24.60    7.30
  10  16  -2   33.80    6.60
  -8 -16   2  148.99   10.60
   8 -16  -2  151.68   11.40
  -8 -16   2  161.88   11.80
  -8  16   2  139.09   11.90
   8  16  -2  148.39   10.20
   6 -16  -2   64.49    8.50
  -6 -16   2   63.09    5.50
  -6 -16   2   70.59    8.40
  -6 -16   2   66.49    7.70
   6  16  -2   69.59    7.60
  -6  16   2   73.59    8.20
  -4 -16   2   22.80    4.60
  -4 -16   2   19.30    5.60
  -4 -16   2   23.10    5.80
   4 -16  -2   18.00    5.30
  -4  16   2   35.00    6.80
   4  16  -2   32.60    5.70
  -2 -16   2   83.29    8.70
   2 -16  -2  104.39    8.70
  -2 -16   2   91.89    7.50
  -2  16   2  101.59    9.30
  -2  16   2   88.19    6.00
   2  16  -2   83.59    7.60
   0 -16   2   12.90    4.40
   0 -16  -2   26.60    5.20
   0  16  -2   27.80    8.40
   0  16   2   21.80    4.00
   0  16  -2   27.50    4.60
   0  16  -2   25.40    5.20
   2 -16   2  110.29    9.00
  -2 -16  -2  107.49    7.70
  -2 -16  -2  102.69    9.50
  -2  16  -2   94.09    7.00
  -2  16  -2  103.79    8.80
   2  16   2  105.49    7.50
  -2  16  -2  109.69    9.20
   4 -16   2   96.99    9.10
  -4 -16  -2   88.59    9.50
  -4 -16  -2  100.19    6.80
  -4  16  -2   90.19    6.40
   4  16   2  103.39    8.10
  -4  16  -2   96.39    9.30
  -4  16  -2  106.79    9.10
   6 -16   2  111.59   10.10
  -6 -16  -2  104.29    9.90
  -6 -16  -2  114.79    9.90
   6  16   2  113.59    8.60
  -6  16  -2  108.89   10.10
  -6  16  -2   98.69    9.30
   8 -16   2   68.19    9.00
  -8 -16  -2   70.29    7.70
  -8 -16  -2   62.09    8.00
  -8  16  -2   70.69    8.30
  -8  16  -2   58.29    7.60
   8  16   2   66.39    7.40
  10 -16   2   48.60    8.10
 -10 -16  -2   66.29    7.80
 -10 -16  -2   78.69    9.00
 -10  16  -2   75.09    9.00
  10  16   2   71.29    8.00
 -12 -16  -2    5.90    5.20
  12 -16   2    4.70    5.90
 -12 -16  -2    3.50    4.40
  12  16   2    4.30    4.40
 -12  16  -2    1.70    5.60
  11 -17  -2   13.20    6.20
 -11 -17   2   21.40    9.60
 -11 -17   2   29.00    7.00
  11  17  -2   23.20    6.00
 -11  17   2   20.90    7.00
   9 -17  -2  236.88   14.40
  -9 -17   2  241.68   13.30
  -9 -17   2  248.78   14.50
  -9  17   2  213.18   14.50
   9  17  -2  251.97   13.20
  -7 -17   2  102.79   11.00
  -7 -17   2   98.09    9.70
   7 -17  -2  102.69   10.40
  -7  17   2   96.29   10.00
   7  17  -2   93.09    9.00
  -5 -17   2  156.98   11.90
  -5 -17   2  166.48   11.00
  -5 -17   2  147.39    8.30
   5 -17  -2  155.58   11.10
   5  17  -2  134.49    9.80
  -5  17   2  150.08   11.90
   3 -17  -2    7.70    4.90
  -3 -17   2   14.90    5.60
  -3 -17   2    9.00    4.00
   3  17  -2   17.90    4.90
  -3  17   2   26.50    6.40
   1 -17  -2   20.10    5.30
  -1 -17   2   32.70    5.80
   1  17  -2   22.40    5.50
  -1  17   2   25.20    4.20
  -1  17   2   31.30    6.40
   1  17  -2   19.40    5.40
   1 -17   2    5.20    4.50
  -1 -17  -2   12.10    4.40
  -1  17  -2   14.80    4.20
  -1  17  -2   20.80    5.50
   1  17   2    9.10    3.90
  -3 -17  -2   19.10    4.40
  -3 -17  -2   12.50    5.60
   3 -17   2   11.20    5.00
   3  17   2   12.90    4.10
  -3  17  -2    9.80    5.00
  -3  17  -2   13.80    3.90
   5 -17   2   69.59    9.20
  -5 -17  -2   60.59    8.60
  -5 -17  -2   62.89    5.90
   5  17   2   68.09    7.30
  -5  17  -2   55.19    7.90
  -5  17  -2   61.29    5.50
  -7 -17  -2  157.68   11.00
  -7 -17  -2  135.19   11.40
   7 -17   2  143.69   11.60
   7  17   2  129.79    9.70
  -7  17  -2  122.89   11.00
  -9 -17  -2   97.29   10.70
   9 -17   2   80.79   15.50
   9  17   2   99.69    9.20
  -9  17  -2   98.89   10.00
  -8 -18   2   97.89   13.60
  -8 -18   2   92.89    9.90
   8  18  -2   94.49    9.30
  -8  18   2  106.59   11.30
  -6 -18   2   31.00    4.60
  -6 -18   2   20.80    6.20
  -6 -18   2   33.10    7.30
   6 -18  -2   36.40    7.60
  -6  18   2   31.00    7.30
   6  18  -2   29.80    6.00
  -4 -18   2    6.70    5.20
   4 -18  -2    6.90    5.30
  -4 -18   2   19.30    4.80
  -4  18   2   13.60    6.10
   4  18  -2    6.90    4.40
   2 -18  -2   35.20    6.80
  -2 -18   2   39.40    6.10
   2  18  -2   24.70    5.10
  -2  18   2   26.00    6.70
   0 -18  -2  161.68   10.40
   0 -18   2  168.88   10.70
   0  18   2  164.68   12.20
   0  18  -2  178.88   11.50
   0  18   2  166.98    8.80
   0  18  -2  163.28    9.40
   2 -18   2   51.09    7.30
  -2 -18  -2   51.09    6.60
  -2  18  -2   61.29    6.30
   2  18   2   64.99    7.10
  -2  18  -2   68.69    8.20
  -4 -18  -2   28.40    6.80
   4 -18   2   33.60    6.70
  -4 -18  -2   32.90    5.10
   4  18   2   31.10    5.40
  -4  18  -2   20.40    6.30
  -4  18  -2   33.30    4.50
   6 -18   2   -2.50    4.90
  -6 -18  -2    8.20    5.30
   6  18   2   10.80    4.60
  -6  18  -2    6.40    5.80
  -8 -18  -2   73.99    9.70
   8 -18   2   71.89    9.90
  -8 -18  -2   73.29    8.60
  -8  18  -2   73.49    9.20
   8  18   2   79.79    8.60
   5 -19  -2   68.39   10.70
  -5 -19   2   52.99    8.30
  -5 -19   2   55.19    6.20
   5  19  -2   64.49    7.50
  -5  19   2   71.49   10.40
  -3 -19   2   19.10    5.30
   3 -19  -2   18.60    6.40
  -3  19   2   12.50    6.70
   3  19  -2    8.90    4.60
   1 -19  -2   18.00    5.90
  -1 -19   2   18.80    5.40
   1  19  -2   16.30    6.10
  -1  19   2   11.60    3.60
  -1  19   2   10.40    5.90
   1  19  -2    7.90    4.30
  -1 -19  -2    9.10    4.70
   1 -19   2   11.90    5.20
   1  19   2    9.70    4.00
   1  19   2   27.10    6.40
  -1  19  -2    9.80    4.20
  -1  19  -2   13.20    5.60
   3 -19   2   43.70    7.40
  -3 -19  -2   42.40    5.90
  -3  19  -2   49.30    7.90
   3  19   2   54.99    6.60
  22   0  -3    2.10    4.20
 -22   0   3    5.10    5.10
 -22   0   3    0.20    4.60
 -20   0   3   -3.20    4.10
 -20   0   3    2.30    3.90
  20   0  -3    3.80    4.10
  18   0  -3    1.60    3.30
 -18   0   3   -1.20    3.50
 -18   0   3   -2.90    3.20
  16   0  -3    4.50    3.00
 -16   0   3   -0.60    3.20
 -16   0   3    3.40    3.60
  14   0  -3    0.90    2.40
 -14   0   3   -0.10    2.80
  14   0  -3    3.00    1.90
 -14   0   3    1.40    2.70
  12   0  -3    1.30    1.90
 -12   0   3   -2.10    2.30
  12   0  -3    0.00    1.60
 -12   0   3    0.10    2.10
 -10   0   3   -0.60    2.00
  10   0  -3    3.50    1.50
 -10   0   3    1.00    2.00
  10   0  -3    0.80    1.70
  -8   0   3    1.10    1.90
  -8   0   3    1.90    1.10
   8   0  -3    1.70    1.30
   8   0  -3    1.60    1.40
  -8   0   3   -0.80    1.70
   8   0  -3    5.10    2.00
  -6   0   3    0.80    1.40
  -6   0   3    1.00    0.90
   6   0  -3    0.00    1.00
  -6   0   3   -0.60    0.70
  -6   0   3    1.20    1.40
   6   0  -3    0.80    1.10
   4   0  -3    1.20    1.60
  -4   0   3   -0.10    1.50
   4   0  -3    0.90    1.20
  -4   0   3    0.80    1.00
  -4   0   3    2.80    1.10
  -4   0   3    1.30    1.50
   4   0  -3    3.40    1.20
   4   0  -3    3.20    1.50
   2   0  -3   -0.50    0.90
  -2   0   3    1.00    0.70
  -2   0   3    1.20    0.70
  -2   0   3    2.20    0.90
  -2   0   3    0.30    1.00
   2   0  -3    0.60    0.90
   2   0  -3    0.00    0.90
   0   0   3   14.30    0.80
   0   0  -3   11.60    1.30
   0   0  -3   13.40    1.10
   0   0   3   14.70    1.30
   0   0  -3   15.40    0.90
   0   0   3   14.20    1.30
   0   0  -3   18.30    1.40
   0   0   3   12.30    1.10
  -2   0  -3    5.80    1.30
  -2   0  -3    4.20    1.10
   2   0   3    1.90    1.10
   2   0   3    2.80    1.30
   2   0   3    0.80    1.20
  -2   0  -3    3.00    1.40
  -4   0  -3   -0.10    1.30
   4   0   3    4.00    1.10
   4   0   3    2.10    1.10
  -4   0  -3   -1.20    1.10
  -4   0  -3    1.30    1.00
  -4   0  -3   -0.20    0.90
  -6   0  -3    2.10    1.40
  -6   0  -3    2.20    1.70
  -6   0  -3    0.20    1.10
  -6   0  -3    2.10    1.50
   6   0   3    2.10    1.40
   8   0   3    3.30    1.50
  -8   0  -3   -2.10    1.80
  -8   0  -3    0.00    1.50
  -8   0  -3    1.50    1.70
 -10   0  -3    0.10    2.00
  10   0   3    4.50    1.90
 -10   0  -3    2.60    2.40
 -12   0  -3   -0.60    2.60
  12   0   3    2.40    2.00
  12   0   3    5.60    3.20
 -12   0  -3    1.30    2.90
  14   0   3    4.40    3.40
 -14   0  -3    3.20    2.90
 -14   0  -3    1.60    3.40
  14   0   3   -0.30    2.10
  16   0   3    0.40    2.10
 -16   0  -3    1.00    3.50
 -16   0  -3   -3.00    3.50
  16   0   3    3.40    3.40
 -18   0  -3    0.80    4.10
  18   0   3    3.00    4.20
 -18   0  -3   -2.90    3.30
  20   0   3   -6.20    3.70
 -20   0  -3    7.60    4.50
 -20   0  -3    2.90    5.20
 -22   0  -3    1.00    4.40
  22   0   3    1.80    4.70
 -22   0  -3   -0.30    5.00
 -23  -1   3   11.50    5.80
 -23  -1   3   12.00    6.70
  23  -1  -3   14.80    5.30
  23   1  -3    2.20    4.70
 -23   1   3    3.20    5.00
 -23   1   3    6.30    5.10
  21  -1  -3   12.70    4.70
 -21  -1   3   23.30    6.40
 -21  -1   3   21.30    5.50
  21   1  -3   22.30    5.60
 -21   1   3   15.50    5.50
 -21   1   3   19.10    5.80
 -19  -1   3    7.60    4.60
  19  -1  -3    8.30    3.90
 -19  -1   3    6.30    4.00
  19  -1  -3   10.00    3.00
 -19   1   3    9.80    4.60
 -19   1   3    4.40    4.50
  19   1  -3   12.60    4.60
 -17  -1   3   25.10    5.10
  17  -1  -3   21.80    3.60
 -17  -1   3   20.70    4.90
  17  -1  -3   21.20    4.20
 -17   1   3   28.80    5.80
  17   1  -3   20.00    4.40
  15  -1  -3   46.30    5.10
  15  -1  -3   49.20    4.40
 -15  -1   3   44.20    5.80
 -15  -1   3   57.99    6.00
 -15   1   3   48.60    5.60
 -15   1   3   51.09    6.40
  15   1  -3   57.69    5.40
 -13  -1   3    6.30    3.00
  13  -1  -3   11.70    2.90
 -13  -1   3    8.30    3.60
  13  -1  -3    5.90    2.30
  13   1  -3   12.20    3.00
 -13   1   3   15.20    3.80
 -13   1   3   10.70    3.40
  13   1  -3    9.80    2.10
  11  -1  -3   96.19    4.70
 -11  -1   3   98.19    6.20
 -11  -1   3   93.89    5.60
  11  -1  -3  105.49    4.90
  11   1  -3   95.09    5.20
 -11   1   3   97.09    5.90
  11   1  -3   90.79    3.90
 -11   1   3   92.19    6.10
  -9  -1   3   41.90    4.30
   9  -1  -3   25.10    2.70
   9  -1  -3   27.80    2.80
  -9  -1   3   24.40    2.70
  -9  -1   3   30.90    2.10
   9   1  -3   29.40    3.10
  -9   1   3   33.10    3.80
   9   1  -3   27.60    2.30
  -9   1   3   25.30    2.90
   7  -1  -3   34.10    2.70
   7  -1  -3   38.40    2.50
  -7  -1   3   40.30    3.50
  -7  -1   3   37.50    2.10
   7  -1  -3   36.00    3.30
  -7  -1   3   40.50    3.20
   7  -1  -3   35.50    2.30
  -7   1   3   40.90    3.60
   7   1  -3   38.10    2.20
   7   1  -3   37.70    2.80
  -7   1   3   40.90    3.60
   7   1  -3   38.10    3.20
   5  -1  -3  475.45   11.30
  -5  -1   3  492.05   12.50
  -5  -1   3  475.05   11.70
  -5  -1   3  480.55   11.30
   5  -1  -3  483.05   11.80
   5   1  -3  489.35   11.90
  -5   1   3  469.25   11.70
  -5   1   3  496.65   12.10
  -5   1   3  459.55   11.20
   5   1  -3  507.75   11.30
   5   1  -3  473.75   12.30
   3  -1  -3 5934.61  128.09
  -3   1   3 5863.91  127.99
   3   1  -3 6322.87  129.19
   1  -1  -3 3101.19   64.79
  -1  -1   3 2995.10   65.19
   1  -1  -3 3010.70   65.29
  -1  -1   3 2935.91   65.19
  -1  -1   3 3095.59   65.39
   1  -1  -3 3055.99   64.89
  -1  -1   3 3040.10   64.59
  -1  -1   3 3055.49   65.29
  -1   1   3 3043.40   64.79
  -1   1   3 3053.79   64.89
   1   1  -3 3104.89   64.59
  -1   1   3 3031.60   65.29
  -1   1   3 3055.99   65.09
   1  -1   3  447.26   11.60
   1  -1   3  509.75   11.40
   1  -1   3  463.55   11.30
  -1  -1  -3  506.15   11.30
  -1  -1  -3  471.25   11.00
  -1  -1  -3  467.95   11.00
   1  -1   3  476.85   10.40
  -1   1  -3  448.96   10.40
   1   1   3  493.15   11.20
   1   1   3  462.15   10.90
  -1   1  -3  485.45   11.30
  -1   1  -3  467.45   11.30
   1   1   3  461.95   10.90
  -3  -1  -3  738.73   17.00
   3  -1   3  726.83   17.20
  -3  -1  -3  791.32   16.90
  -3  -1  -3  756.52   17.40
   3  -1   3  741.93   17.40
   3  -1   3  731.43   17.20
   3  -1   3  712.73   16.70
  -3   1  -3  767.42   17.50
   3   1   3  745.23   17.30
   3   1   3  736.13   17.00
  -3   1  -3  712.73   16.70
   3   1   3  733.33   16.60
   3   1   3  766.12   16.90
  -3   1  -3  752.32   17.30
   3   1   3  700.93   16.60
  -3   1  -3  718.43   17.10
   5  -1   3   51.99    2.90
  -5  -1  -3   40.00    2.80
  -5  -1  -3   43.30    2.30
  -5  -1  -3   49.40    3.10
  -5  -1  -3   47.00    3.10
   5  -1   3   44.60    2.90
  -5   1  -3   46.70    2.80
  -5   1  -3   46.50    3.40
  -5   1  -3   43.80    2.60
   5   1   3   46.20    2.30
  -5   1  -3   45.30    3.00
   7  -1   3   81.69    4.00
  -7  -1  -3   87.29    4.50
  -7  -1  -3   77.09    4.60
  -7  -1  -3   76.09    4.20
  -7   1  -3   82.09    4.30
  -7   1  -3   71.29    4.10
  -7   1  -3   75.49    4.70
   7   1   3   81.29    3.40
  -9  -1  -3   48.30    4.40
   9  -1   3   30.80    3.20
  -9  -1  -3   35.30    2.40
  -9  -1  -3   29.90    3.30
  -9   1  -3   35.60    3.80
  -9   1  -3   35.70    4.30
 -11  -1  -3   78.79    6.10
 -11  -1  -3   68.79    5.50
  11  -1   3   72.39    4.60
 -11   1  -3   62.59    5.30
  11   1   3   67.89    5.40
 -11   1  -3   77.89    5.40
 -11   1  -3   65.99    6.10
  13  -1   3   28.70    4.50
 -13  -1  -3   32.20    4.40
  13  -1   3   34.60    3.80
 -13  -1  -3   22.20    4.40
 -13   1  -3   16.70    3.50
 -13   1  -3   24.10    4.50
  13   1   3   24.10    4.10
 -15  -1  -3   48.60    5.60
  15  -1   3   48.60    4.70
 -15  -1  -3   61.79    6.70
  15  -1   3   61.89    6.40
 -15   1  -3   56.09    6.70
 -15   1  -3   49.10    5.70
  15   1   3   56.29    6.60
  17  -1   3    6.70    2.80
 -17  -1  -3    3.40    3.60
  17  -1   3    2.00    4.70
 -17  -1  -3    1.50    3.80
 -17   1  -3    1.80    3.30
 -17   1  -3   11.00    4.70
  17   1   3   -0.60    3.40
 -19  -1  -3   26.60    6.50
  19  -1   3   35.50    6.20
 -19  -1  -3   17.20    5.30
 -19   1  -3   26.40    5.50
  19   1   3   28.70    6.10
 -19   1  -3   20.90    6.00
 -21  -1  -3   30.00    6.40
 -21  -1  -3   34.40    7.00
  21  -1   3   31.30    6.40
  21   1   3   32.30    7.10
 -21   1  -3   33.10    7.20
 -21   1  -3   36.90    6.60
  22  -2  -3  116.59    9.30
  22  -2  -3  106.39    7.40
 -22  -2   3  120.79   11.30
 -22  -2   3  126.79   10.70
 -22   2   3  102.69   10.40
  22   2  -3  128.59   10.70
 -22   2   3  121.69   11.40
  20  -2  -3    3.40    4.00
  20  -2  -3    4.10    3.00
 -20  -2   3    1.40    3.80
 -20  -2   3    5.70    4.30
 -20   2   3   -0.40    4.00
  20   2  -3    0.90    4.30
 -20   2   3    1.90    5.00
  18  -2  -3   46.90    5.20
 -18  -2   3   49.50    6.50
  18  -2  -3   54.39    6.00
 -18  -2   3   52.19    7.10
 -18   2   3   49.20    6.30
 -18   2   3   53.69    7.10
  18   2  -3   62.79    7.10
 -16  -2   3  135.09    8.40
 -16  -2   3  142.99    9.30
  16  -2  -3  141.19    7.50
  16  -2  -3  141.59    7.10
 -16   2   3  140.29    8.80
 -16   2   3  139.29    9.40
  16   2  -3  152.38    8.30
 -14  -2   3  106.39    6.90
  14  -2  -3  104.79    6.00
 -14  -2   3   85.49    7.20
  14  -2  -3   99.99    5.80
  14   2  -3  106.59    6.60
 -14   2   3   98.99    7.10
 -14   2   3  107.29    7.80
 -12  -2   3  221.58    9.50
 -12  -2   3  216.18    8.80
  12  -2  -3  210.28    7.60
 -12   2   3  215.68    9.10
  12   2  -3  211.28    8.40
 -12   2   3  209.38    9.50
 -10  -2   3  118.79    6.50
  10  -2  -3  128.39    5.50
  10  -2  -3  121.89    5.00
 -10  -2   3  130.49    6.10
 -10   2   3  134.19    6.80
 -10   2   3  123.99    6.30
  10   2  -3  132.09    6.00
   8  -2  -3 1933.81   44.50
   8  -2  -3 1923.81   43.40
   8  -2  -3 1824.22   42.40
   8  -2  -3 1892.31   42.50
  -8  -2   3 1997.70   44.60
  -8  -2   3 1933.21   43.70
   8   2  -3 1979.70   43.80
  -8   2   3 1945.31   43.90
  -8   2   3 1959.50   44.60
   6  -2  -3 1064.19   24.90
  -6  -2   3 1061.79   24.80
   6  -2  -3  985.70   23.10
   6  -2  -3 1007.30   23.00
  -6  -2   3 1066.49   24.20
   6  -2  -3 1030.10   24.10
  -6   2   3 1073.29   24.50
  -6   2   3 1062.89   24.90
   6   2  -3 1037.00   24.20
   6   2  -3 1039.70   24.80
   4  -2  -3 1412.46   30.90
  -4  -2   3 1379.56   29.80
   4  -2  -3 1365.06   30.60
   4  -2  -3 1320.27   30.60
  -4  -2   3 1408.36   30.40
  -4  -2   3 1322.87   30.40
  -4  -2   3 1384.96   31.00
  -4   2   3 1390.76   30.80
   4   2  -3 1373.96   31.00
   4   2  -3 1387.76   29.80
   4   2  -3 1359.46   30.50
   4   2  -3 1353.16   30.30
  -4   2   3 1371.26   30.80
  -4   2   3 1287.07   30.50
  -2  -2   3 2927.61   64.49
   2  -2  -3 3101.49   64.39
   2  -2  -3 3021.60   64.59
  -2  -2   3 2944.61   65.49
  -2  -2   3 3033.10   63.99
  -2  -2   3 3031.30   64.29
  -2   2   3 3129.99   64.39
   2   2  -3 3012.70   64.89
  -2   2   3 2825.22   64.49
   2   2  -3 3033.50   63.99
  -2   2   3 2908.11   64.49
   2   2  -3 2941.01   64.29
   0  -2  -3  143.59    4.60
   0  -2  -3  147.89    4.50
   0  -2  -3  153.88    4.30
   0  -2   3  152.88    3.70
   0  -2   3  141.29    5.00
   0  -2   3  153.08    4.90
   0   2  -3  149.79    3.60
   0   2  -3  147.19    4.80
   0   2   3  154.38    4.20
   0   2  -3  152.58    5.00
   0   2  -3  147.59    4.80
   0   2   3  142.09    4.30
  -2  -2  -3  276.47    6.80
  -2  -2  -3  278.77    7.40
   2  -2   3  273.17    6.70
   2  -2   3  262.77    7.30
  -2  -2  -3  270.67    6.60
  -2  -2  -3  277.27    7.30
   2   2   3  275.77    6.60
   2   2   3  265.17    6.70
  -2   2  -3  275.67    7.40
  -2   2  -3  290.07    7.80
   2   2   3  271.27    7.20
  -2   2  -3  268.07    6.70
   2   2   3  280.37    7.40
   4  -2   3 1823.42   40.60
  -4  -2  -3 1795.52   40.60
  -4  -2  -3 1878.31   40.10
  -4  -2  -3 1803.22   40.40
   4  -2   3 1765.82   39.90
  -4   2  -3 1885.11   41.20
  -4   2  -3 1795.62   39.90
  -4   2  -3 1840.12   40.50
   6  -2   3  682.13   16.90
  -6  -2  -3  705.63   17.00
  -6  -2  -3  664.33   16.90
  -6   2  -3  674.83   16.60
  -6   2  -3  668.03   16.90
  -6   2  -3  692.43   17.80
  -8  -2  -3  706.83   18.00
   8  -2   3  689.03   17.50
  -8   2  -3  692.23   18.60
  -8   2  -3  674.93   17.50
  -8   2  -3  658.93   17.30
 -10  -2  -3  197.98    8.20
 -10  -2  -3  187.58    7.70
  10  -2   3  184.88    7.30
 -10   2  -3  179.28    8.60
 -10   2  -3  191.98    7.60
 -10   2  -3  179.88    7.50
  10   2   3  184.68    7.90
  12  -2   3    3.30    2.60
 -12  -2  -3   -2.60    2.60
 -12  -2  -3   -0.60    2.50
 -12   2  -3    4.00    2.70
 -12   2  -3   -1.10    2.60
 -12   2  -3    4.80    3.20
  12   2   3    8.00    3.30
  14  -2   3  316.77   12.00
  14  -2   3  320.07   11.00
 -14  -2  -3  291.07   12.40
 -14  -2  -3  310.07   12.10
 -14   2  -3  310.47   11.90
  14   2   3  315.57   12.40
 -14   2  -3  317.67   13.30
  16  -2   3    7.40    3.80
 -16  -2  -3   10.40    4.10
 -16  -2  -3    6.40    4.10
  16  -2   3    7.90    3.10
 -16   2  -3   10.30    4.60
 -16   2  -3    9.60    3.80
  16   2   3   15.00    4.60
  18  -2   3   10.20    4.40
 -18  -2  -3   13.70    4.50
 -18  -2  -3   12.60    4.90
  18  -2   3   12.70    3.60
 -18   2  -3   10.40    5.00
  18   2   3   15.10    5.40
 -18   2  -3    8.70    4.20
  20  -2   3   21.90    4.30
 -20  -2  -3   20.30    5.40
  20  -2   3   28.90    6.20
 -20  -2  -3   19.10    6.20
  20   2   3   14.10    5.80
 -20   2  -3   30.50    6.10
 -20   2  -3   14.80    5.80
 -22  -2  -3   16.40    8.00
  22  -2   3   39.20    7.00
 -22  -2  -3   18.30    8.20
 -22   2  -3   48.20    7.40
  22   2   3   40.40    7.80
 -22   2  -3   19.40    6.40
 -23  -3   3   27.20    6.70
  23  -3  -3   34.80    6.10
 -23  -3   3   29.20    7.10
  23  -3  -3   23.80    5.00
  23   3  -3   23.40    6.70
 -23   3   3   26.20    5.80
 -23   3   3   29.20   11.50
  21  -3  -3   37.30    6.60
 -21  -3   3   27.70    6.00
  21  -3  -3   32.30    5.10
 -21  -3   3   22.30    5.80
 -21   3   3   34.30    6.60
 -21   3   3   26.00    6.50
  21   3  -3   31.30    6.80
  19  -3  -3   23.00    4.40
 -19  -3   3   26.20    5.50
  19  -3  -3   23.20    4.50
 -19  -3   3   27.60    6.50
 -19   3   3   24.50    5.80
  19   3  -3   20.70    5.10
 -19   3   3   35.10    6.10
  17  -3  -3  129.79    7.20
 -17  -3   3  127.39    9.40
  17  -3  -3  111.39    7.00
 -17  -3   3  113.39    8.40
  17   3  -3  115.09    8.10
 -17   3   3  116.19    8.80
 -17   3   3  124.89    9.60
 -15  -3   3   85.79    7.50
  15  -3  -3   91.09    5.80
 -15  -3   3   86.49    7.00
  15  -3  -3   89.69    6.20
 -15   3   3   89.69    7.80
 -15   3   3  111.99    7.90
  15   3  -3   88.99    6.80
  13  -3  -3   42.20    4.10
  13  -3  -3   45.70    4.80
 -13  -3   3   49.50    5.80
 -13  -3   3   51.99    5.40
 -13   3   3   53.19    6.30
 -13   3   3   38.10    4.70
  13   3  -3   50.79    5.30
 -11  -3   3   34.20    4.60
  11  -3  -3   38.00    4.00
  11  -3  -3   23.90    2.70
 -11  -3   3   36.00    4.00
 -11   3   3   35.80    4.30
 -11   3   3   31.00    4.50
  11   3  -3   24.50    3.30
   9  -3  -3 1329.47   32.50
  -9  -3   3 1363.66   32.40
   9  -3  -3 1302.37   30.00
  -9  -3   3 1356.16   31.60
   9  -3  -3 1328.77   31.40
   9  -3  -3 1257.67   29.90
  -9   3   3 1384.06   32.70
   9   3  -3 1314.17   33.20
  -9   3   3 1359.06   31.80
   7  -3  -3  164.98    6.10
   7  -3  -3  153.28    6.40
  -7  -3   3  173.48    6.10
  -7  -3   3  162.58    6.50
   7  -3  -3  144.69    4.50
  -7   3   3  161.58    6.50
  -7   3   3  165.48    6.60
   7   3  -3  165.88    6.20
   5  -3  -3  249.97    7.60
   5  -3  -3  264.67    8.00
  -5  -3   3  256.17    7.30
  -5  -3   3  251.57    7.90
   5   3  -3  251.27    7.60
  -5   3   3  258.77    7.90
  -5   3   3  248.68    7.80
   5   3  -3  245.08    7.80
  -3  -3   3  791.82   18.70
  -3  -3   3  796.12   17.80
  -3  -3   3  795.62   17.60
  -3  -3   3  746.03   18.10
   3  -3  -3  761.32   18.30
  -3   3   3  781.12   18.30
  -3   3   3  747.63   18.20
   3   3  -3  790.22   17.80
  -3   3   3  805.02   18.30
   3   3  -3  773.72   18.30
   3   3  -3  761.92   17.60
  -1  -3   3  584.04   14.40
  -1  -3   3  613.84   13.90
  -1  -3   3  614.34   14.90
   1  -3  -3  605.04   14.50
  -1  -3   3  601.34   14.40
   1  -3  -3  617.64   14.60
   1   3  -3  607.54   14.40
  -1   3   3  627.84   14.10
   1   3  -3  616.14   13.90
   1   3  -3  599.94   14.90
   1   3  -3  625.54   14.60
  -1   3   3  634.44   13.70
  -1   3   3  651.63   14.10
  -1   3   3  595.14   14.40
  -1   3   3  609.04   14.50
   1  -3   3  196.48    7.00
   1  -3   3  190.98    5.80
  -1  -3  -3  204.68    5.50
  -1  -3  -3  197.98    5.10
   1  -3   3  194.88    6.00
  -1  -3  -3  194.78    5.90
   1   3   3  195.48    5.30
   1   3   3  197.08    5.00
  -1   3  -3  204.08    6.30
  -1   3  -3  200.88    5.10
   1   3   3  213.18    5.70
   1   3   3  198.78    5.80
  -1   3  -3  200.18    5.20
  -1   3  -3  197.28    5.90
  -3  -3  -3   14.10    1.80
   3  -3   3   17.60    2.10
   3  -3   3   16.40    1.70
   3  -3   3   17.40    1.90
  -3  -3  -3   15.80    1.70
  -3   3  -3   15.90    2.10
  -3   3  -3   23.30    2.20
  -3   3  -3   15.80    1.70
  -3   3  -3   18.20    2.30
   5  -3   3  414.16   11.60
  -5  -3  -3  425.06   11.50
  -5  -3  -3  425.76   11.10
   5   3   3  437.76   11.70
  -5   3  -3  419.16   11.00
  -5   3  -3  437.56   11.30
  -5   3  -3  434.66   12.30
  -7  -3  -3  151.68    6.10
   7  -3   3  155.08    6.20
  -7   3  -3  154.98    5.90
  -7   3  -3  146.79    6.80
  -7   3  -3  154.78    5.90
  -9  -3  -3  344.37   11.00
  -9  -3  -3  349.96   11.10
  -9   3  -3  341.47   12.20
   9   3   3  351.46   11.30
 -11  -3  -3  278.07   10.60
  11  -3   3  292.97   10.10
 -11  -3  -3  280.77   10.40
  11   3   3  274.47   10.60
 -11   3  -3  272.37   10.10
 -11   3  -3  278.47    9.90
 -11   3  -3  272.37   11.20
 -13  -3  -3   83.19    6.80
 -13  -3  -3   78.29    6.40
  13  -3   3   68.09    5.70
 -13   3  -3   80.69    5.90
 -13   3  -3   75.29    6.30
 -13   3  -3   70.89    7.10
  13   3   3   84.89    6.70
  15  -3   3   16.20    3.90
 -15  -3  -3    8.80    3.70
  15  -3   3   11.60    3.80
 -15  -3  -3    5.50    4.00
 -15   3  -3    7.30    3.70
  15   3   3   17.30    4.70
 -15   3  -3   16.20    4.90
  17  -3   3    6.40    3.40
 -17  -3  -3    6.90    4.30
  17  -3   3    8.20    4.00
 -17  -3  -3    2.40    3.40
 -17   3  -3    6.40    4.90
 -17   3  -3   11.50    4.20
  17   3   3    8.30    4.30
 -19  -3  -3   17.90    5.30
  19  -3   3   19.90    5.20
 -19  -3  -3   16.90    6.10
  19  -3   3   17.00    4.20
  19   3   3   19.30    5.70
 -19   3  -3   23.40    6.10
 -19   3  -3   21.00    5.30
  21  -3   3   38.00    5.50
  21  -3   3   34.20    6.60
 -21  -3  -3   37.60    6.80
 -21  -3  -3   40.20    7.20
 -21   3  -3   31.90    6.90
 -21   3  -3   43.20    7.50
  21   3   3   48.80    7.70
 -22  -4   3   72.89    8.60
 -22  -4   3   77.89    9.50
  22  -4  -3   79.29    7.70
  22  -4  -3   62.09    7.10
 -22   4   3   69.29    8.90
  22   4  -3   78.09    9.30
 -22   4   3   73.09    9.90
 -20  -4   3   23.60    6.30
  20  -4  -3   23.30    5.00
  20  -4  -3   25.80    4.80
 -20  -4   3   19.70    5.40
 -20   4   3   23.40    9.20
  20   4  -3   15.60    5.40
 -20   4   3   22.40    5.80
  18  -4  -3  199.38    8.80
 -18  -4   3  183.88   13.60
  18  -4  -3  186.18    9.30
 -18  -4   3  169.18   10.30
 -18   4   3  161.28   11.40
 -18   4   3  171.88   10.80
  18   4  -3  181.58   10.30
 -16  -4   3   91.49    8.10
  16  -4  -3   88.39    5.90
 -16  -4   3   84.29    8.50
  16  -4  -3   87.99    6.70
 -16   4   3   85.59    8.10
 -16   4   3   76.39    7.80
  16   4  -3   95.59    7.50
 -14  -4   3   68.39    6.20
  14  -4  -3   81.29    6.20
  14  -4  -3   68.59    5.80
 -14  -4   3   72.09    6.90
  14   4  -3   68.39    6.30
 -14   4   3   79.59    7.40
 -14   4   3   65.39    6.80
  12  -4  -3  332.27    9.90
 -12  -4   3  341.67   12.50
 -12  -4   3  335.77   11.70
  12  -4  -3  332.87   11.50
  12   4  -3  344.37   11.90
 -12   4   3  345.87   12.90
 -12   4   3  340.17   12.20
 -10  -4   3  142.09    6.50
 -10  -4   3  140.49    7.00
  10  -4  -3  133.89    6.40
  10  -4  -3  134.39    4.90
 -10   4   3  144.59    7.10
  10   4  -3  133.79    6.60
 -10   4   3  127.49    7.20
   8  -4  -3 1148.79   28.40
   8  -4  -3 1130.09   27.60
  -8  -4   3 1123.79   28.80
  -8  -4   3 1168.08   28.30
  -8   4   3 1163.98   28.50
   6  -4  -3  562.54   15.00
   6  -4  -3  553.44   15.30
  -6  -4   3  585.84   15.40
  -6  -4   3  587.74   14.80
  -6   4   3  564.14   15.20
   6   4  -3  585.74   15.00
  -6   4   3  593.74   16.70
  -4  -4   3  369.86    9.60
  -4  -4   3  363.36   10.30
  -4  -4   3  360.56    8.90
   4  -4  -3  351.96   10.00
  -4   4   3  360.16   10.00
   4   4  -3  349.27   10.10
  -4   4   3  351.46   10.00
   4   4  -3  364.16    9.90
  -2  -4   3 1180.28   26.20
   2  -4  -3 1122.49   26.50
  -2  -4   3 1174.78   27.00
  -2  -4   3 1170.78   26.00
   2  -4  -3 1108.09   26.20
   2   4  -3 1164.38   25.90
  -2   4   3 1194.88   26.40
   2   4  -3 1173.58   26.10
   2   4  -3 1137.89   26.90
   2   4  -3 1171.88   26.50
   0  -4   3  673.43   16.30
   0  -4  -3  721.73   16.10
   0  -4  -3  681.63   16.60
   0  -4   3  703.73   15.90
   0  -4   3  691.33   16.60
   0  -4  -3  678.13   16.30
   0  -4   3  712.63   17.20
   0   4  -3  690.63   16.50
   0   4   3  717.63   16.40
   0   4   3  682.23   15.90
   0   4   3  679.43   16.20
   2  -4   3 2122.19   46.00
  -2  -4  -3 2056.29   45.70
   2  -4   3 1935.71   45.20
  -2  -4  -3 2066.79   44.90
  -2  -4  -3 2080.79   44.80
  -2   4  -3 2053.29   45.40
  -2   4  -3 2111.79   44.90
   2   4   3 2016.30   45.00
  -2   4  -3 2063.09   44.80
   2   4   3 2078.39   45.40
  -2   4  -3 2058.99   46.30
  -2   4  -3 2084.39   46.40
  -4  -4  -3  745.43   17.40
   4  -4   3  683.73   17.20
   4  -4   3  722.23   18.30
  -4  -4  -3  732.33   18.10
  -4   4  -3  728.53   19.80
  -4   4  -3  767.22   18.90
  -4   4  -3  739.33   17.40
   4   4   3  736.53   18.00
  -4   4  -3  722.73   17.50
   6  -4   3  257.07    8.60
  -6  -4  -3  257.97    8.50
  -6  -4  -3  251.07    7.90
  -6   4  -3  271.37    9.40
   6   4   3  245.48    8.40
  -6   4  -3  254.57    7.90
  -6   4  -3  265.77    8.10
  -8  -4  -3   42.40    4.10
  -8  -4  -3   52.99    4.00
   8  -4   3   45.10    4.20
   8   4   3   43.60    4.10
  -8   4  -3   44.00    4.30
  -8   4  -3   41.90    3.50
  -8   4  -3   43.40    4.70
 -10  -4  -3  399.16   12.70
  10  -4   3  397.06   12.70
 -10  -4  -3  418.06   13.00
 -10   4  -3  398.86   13.90
  10   4   3  396.26   13.00
 -10   4  -3  402.86   12.10
 -10   4  -3  404.66   12.50
 -12  -4  -3    9.50    3.40
 -12  -4  -3   10.70    3.30
  12  -4   3   10.70    3.30
 -12   4  -3    4.50    3.60
 -12   4  -3   13.40    3.30
  12   4   3   14.20    3.40
 -12   4  -3   12.70    3.70
 -14  -4  -3   77.89    6.80
  14  -4   3   81.19    6.40
 -14  -4  -3   60.89    6.60
  14   4   3   57.99    6.40
 -14   4  -3   80.69    6.80
 -14   4  -3   71.09    7.80
  16  -4   3   12.10    4.10
 -16  -4  -3   13.00    4.50
 -16  -4  -3   16.90    4.60
  16  -4   3   24.00    4.50
  16   4   3    9.80    4.00
 -16   4  -3   16.60    5.00
 -16   4  -3   14.30    4.20
  18  -4   3   31.90    5.60
  18  -4   3   31.70    5.30
 -18  -4  -3   42.00    6.70
 -18  -4  -3   28.50    5.60
  18   4   3   37.00    6.90
 -18   4  -3   32.30    5.80
 -18   4  -3   33.60    6.50
  20  -4   3    5.60    4.50
  20  -4   3   13.60    4.40
 -20  -4  -3   16.40    5.90
 -20  -4  -3   12.10    5.40
 -20   4  -3   11.00    4.90
  20   4   3   19.60    5.90
 -20   4  -3    9.20    5.50
 -23  -5   3    2.50    4.60
  23  -5  -3    1.60    4.20
 -23  -5   3    4.50    4.80
  23  -5  -3    4.60    4.10
 -23   5   3    5.30    5.80
 -23   5   3    7.00    5.30
 -21  -5   3   48.70    7.60
 -21  -5   3   47.80    7.10
  21  -5  -3   44.50    6.30
  21  -5  -3   58.69    6.10
  21   5  -3   50.79    7.50
 -21   5   3   51.69    7.40
 -21   5   3   36.50    7.40
  19  -5  -3   55.69   10.80
 -19  -5   3   41.80    6.20
 -19  -5   3   59.99    7.00
  19  -5  -3   61.29    6.00
 -19   5   3   49.20    7.70
  19   5  -3   58.39    7.70
 -19   5   3   65.39    7.80
 -17  -5   3   34.70    5.20
  17  -5  -3   41.20    4.40
 -17  -5   3   45.70    6.80
  17  -5  -3   52.99    6.10
  17   5  -3   40.60    5.70
 -17   5   3   44.50    7.10
 -17   5   3   43.70    6.20
  15  -5  -3   12.00    3.90
 -15  -5   3    7.40    3.90
 -15  -5   3    4.80    3.30
  15  -5  -3   10.40    2.60
 -15   5   3   18.80    4.50
  15   5  -3    7.10    3.60
 -15   5   3    8.80    3.90
  13  -5  -3  340.27   10.00
 -13  -5   3  322.77   12.20
 -13  -5   3  339.27   13.00
  13  -5  -3  348.97   12.30
  13   5  -3  360.86   12.70
 -13   5   3  333.07   13.50
 -13   5   3  340.27   12.80
 -11  -5   3  448.86   14.70
  11  -5  -3  457.95   14.20
 -11  -5   3  455.65   14.00
 -11   5   3  451.35   15.10
 -11   5   3  433.46   14.30
  11   5  -3  456.65   14.20
   9  -5  -3  365.46   11.60
  -9  -5   3  365.16   11.30
  -9  -5   3  369.36   12.20
   9  -5  -3  354.96   12.10
  -9   5   3  360.96   12.20
  -9   5   3  360.66   11.80
   9   5  -3  360.46   11.50
   7  -5  -3  595.64   16.60
  -7  -5   3  605.64   15.80
  -7  -5   3  621.94   16.60
   7   5  -3  584.34   17.20
  -7   5   3  593.24   16.60
   5  -5  -3 2076.29   47.50
  -5  -5   3 2146.79   46.90
   5  -5  -3 2066.69   47.40
  -5  -5   3 2077.39   47.70
  -5   5   3 2150.98   47.70
  -5   5   3 2049.70   47.20
   5   5  -3 2101.59   47.20
   3  -5  -3 2505.15   62.49
  -3  -5   3 2913.31   62.19
  -3  -5   3 2965.90   61.89
   3  -5  -3 2826.62   62.79
  -3  -5   3 2884.81   63.19
  -3   5   3 2941.41   62.79
  -3   5   3 2812.22   62.59
   3   5  -3 2886.61   62.59
   3   5  -3 2875.31   61.89
   1  -5  -3   20.00    2.30
   1  -5  -3   20.60    2.20
  -1  -5   3   25.60    2.30
  -1  -5   3   29.40    2.70
  -1  -5   3   26.80    3.00
   1   5  -3   22.00    2.30
   1   5  -3   24.30    2.00
  -1   5   3   20.00    2.10
  -1   5   3   21.90    1.80
   1   5  -3   19.00    2.10
  -1  -5  -3  481.35   11.90
   1  -5   3  490.25   13.30
  -1  -5  -3  489.25   12.00
   1  -5   3  480.25   12.70
  -1  -5  -3  476.15   12.50
   1   5   3  469.35   11.90
  -1   5  -3  480.35   13.10
   1   5   3  468.75   11.80
  -1   5  -3  476.55   11.70
  -1   5  -3  477.25   12.20
  -3  -5  -3 1429.76   32.10
  -3  -5  -3 1426.46   31.60
  -3  -5  -3 1447.26   33.00
   3  -5   3 1411.96   33.20
  -3   5  -3 1425.36   32.30
   3   5   3 1416.76   31.50
   3   5   3 1450.85   32.70
  -3   5  -3 1435.66   32.50
  -3   5  -3 1429.36   33.70
  -3   5  -3 1441.46   33.80
  -3   5  -3 1413.86   32.20
  -5  -5  -3  792.82   20.30
  -5  -5  -3  803.62   19.60
   5  -5   3  810.72   20.60
   5   5   3  813.72   20.20
  -5   5  -3  797.02   21.00
  -5   5  -3  822.72   19.70
  -5   5  -3  834.32   21.20
  -5   5  -3  804.02   19.50
  -7  -5  -3   41.70    4.00
   7  -5   3   47.10    4.30
  -7  -5  -3   48.90    3.80
  -7   5  -3   43.70    3.40
  -7   5  -3   39.80    4.10
  -7   5  -3   43.50    4.80
   7   5   3   41.50    3.90
  -9  -5  -3   95.29    5.60
  -9  -5  -3   90.09    5.90
   9  -5   3   83.79    5.80
  -9   5  -3   93.39    5.80
  -9   5  -3   90.19    5.90
   9   5   3   94.59    5.90
  -9   5  -3  100.69    7.10
  11  -5   3   17.00    3.70
 -11  -5  -3    8.20    3.10
 -11  -5  -3   14.70    3.30
  11   5   3   13.60    3.60
 -11   5  -3   12.70    3.00
 -11   5  -3   10.10    3.40
 -11   5  -3   10.70    3.40
 -13  -5  -3  141.49    8.30
  13  -5   3  136.99    8.10
 -13  -5  -3  143.49    8.40
 -13   5  -3  142.29    8.20
 -13   5  -3  142.69    7.20
  13   5   3  143.39    8.30
 -13   5  -3  148.09    9.50
 -15  -5  -3   19.00    4.80
  15  -5   3   25.20    4.90
 -15  -5  -3   25.40    4.90
 -15   5  -3   20.30    5.50
  15   5   3   24.70    4.80
 -15   5  -3   23.70    5.00
 -17  -5  -3   42.70    6.10
 -17  -5  -3   31.80    5.70
  17  -5   3   41.10    5.90
  17  -5   3   37.70    5.50
 -17   5  -3   40.30    7.60
 -17   5  -3   31.30    5.50
  17   5   3   46.00    6.50
 -19  -5  -3   54.29    7.50
  19  -5   3   34.30    5.90
  19  -5   3   48.10    6.70
 -19  -5  -3   37.10    7.10
  19   5   3   34.40    6.50
 -19   5  -3   21.90    6.20
 -19   5  -3   35.30    6.60
  21  -5   3    7.50    4.70
  21  -5   3    2.50    4.10
  21   5   3   13.60    9.70
 -21   5  -3    1.30    5.30
 -21   5  -3    3.80    4.90
 -22  -6   3   29.40    7.60
 -22  -6   3   48.40    8.00
  22  -6  -3   24.70    5.80
  22  -6  -3   21.00    4.70
 -22   6   3   25.70    6.90
  22   6  -3   31.10    7.00
 -22   6   3   20.50    6.10
  20  -6  -3   74.39    6.50
 -20  -6   3   83.89    9.10
 -20  -6   3   79.69    9.60
  20  -6  -3   90.79    8.50
  20   6  -3   80.79    9.40
 -20   6   3   94.29   13.90
 -20   6   3   65.79    8.30
 -18  -6   3   11.90    4.50
  18  -6  -3    8.10    3.00
  18  -6  -3    0.50    3.90
 -18  -6   3    9.70    4.30
  18   6  -3   14.70    4.90
 -18   6   3    7.10    4.80
 -18   6   3   12.60    5.10
  16  -6  -3  211.18   10.40
  16  -6  -3  196.08    7.80
 -16  -6   3  198.78   11.00
 -16  -6   3  199.88   10.40
  16   6  -3  211.58   10.80
 -16   6   3  207.88   11.90
 -16   6   3  213.98   11.30
 -14  -6   3   26.90    4.30
  14  -6  -3   25.40    4.60
  14  -6  -3   25.10    3.00
 -14  -6   3   17.20    4.50
 -14   6   3   16.90    4.30
 -14   6   3   17.60    4.60
  14   6  -3   24.40    5.00
 -12  -6   3 1315.77   33.80
  12  -6  -3 1301.67   33.10
 -12  -6   3 1306.77   32.80
 -12   6   3 1291.07   34.20
  12   6  -3 1311.27   33.20
 -12   6   3 1296.37   33.10
 -10  -6   3  246.48   10.00
 -10  -6   3  236.68    9.20
  10  -6  -3  249.88    9.80
 -10   6   3  243.38   10.30
 -10   6   3  240.58   10.10
  10   6  -3  244.68    9.70
  -8  -6   3   47.80    4.20
   8  -6  -3   49.30    4.40
  -8  -6   3   52.39    4.80
   8  -6  -3   43.60    4.70
  -8   6   3   45.10    4.40
  -8   6   3   49.80    4.70
   8   6  -3   50.29    4.40
  -6  -6   3  265.07    8.40
   6  -6  -3  241.88    8.90
  -6  -6   3  254.47    9.00
   6  -6  -3  253.27    8.90
   6   6  -3  252.87    8.70
  -6   6   3  247.78    9.90
  -6   6   3  266.67   10.10
   4  -6  -3  100.59    5.00
  -4  -6   3  102.59    4.00
  -4  -6   3  105.59    5.40
  -4  -6   3  102.79    4.50
  -4   6   3   87.79    5.00
   4   6  -3   97.19    4.90
  -4   6   3  103.69    5.00
   4   6  -3   98.09    3.80
   2  -6  -3  188.58    6.80
   2  -6  -3  201.08    7.10
  -2  -6   3  191.38    6.30
  -2  -6   3  196.08    7.40
  -2  -6   3  192.88    6.40
  -2   6   3  196.48    6.70
   2   6  -3  199.18    6.80
  -2   6   3  193.78    5.40
   0  -6   3  911.91   20.90
   0  -6   3  886.81   22.30
   0  -6  -3  891.41   21.60
   0  -6  -3  857.71   21.00
   0  -6  -3  901.41   21.20
   0  -6   3  883.61   21.50
   0   6   3  895.11   20.60
   0   6  -3  876.51   21.20
  -2  -6  -3  314.37    8.90
   2  -6   3  310.97    9.70
  -2  -6  -3  312.57    8.50
  -2  -6  -3  301.57    9.40
   2   6   3  295.97    8.80
  -2   6  -3  311.37    8.70
   2   6   3  320.87    9.00
  -2   6  -3  315.07    9.00
  -2   6  -3  318.47   10.20
  -4  -6  -3    7.20    2.10
  -4  -6  -3   10.30    2.80
   4  -6   3   10.00    2.70
  -4   6  -3   10.60    2.60
  -4   6  -3   10.30    2.10
  -4   6  -3   12.40    2.30
   4   6   3   10.70    2.20
   6  -6   3   12.70    3.00
  -6  -6  -3   11.80    2.50
  -6  -6  -3   13.10    2.30
  -6   6  -3   13.40    2.70
  -6   6  -3   13.20    3.30
   6   6   3   17.20    3.00
  -6   6  -3   18.50    2.60
  -8  -6  -3    1.40    2.00
  -8  -6  -3    1.60    2.20
   8  -6   3    3.20    2.60
  -8   6  -3   -1.70    2.50
  -8   6  -3    3.20    1.90
  -8   6  -3    3.60    2.70
   8   6   3   -0.10    1.90
  10  -6   3  367.16   13.00
 -10  -6  -3  369.96   12.80
 -10  -6  -3  390.66   12.50
  10   6   3  375.06   13.00
 -10   6  -3  371.96   11.60
 -10   6  -3  382.76   14.20
 -10   6  -3  393.66   12.60
 -12  -6  -3  231.78    9.90
  12  -6   3  225.58   10.10
 -12  -6  -3  232.58   10.20
 -12   6  -3  211.78   11.10
  12   6   3  221.58   10.10
 -12   6  -3  212.68    8.60
 -12   6  -3  221.48    9.80
  14  -6   3  390.26   13.90
 -14  -6  -3  308.47   15.30
 -14  -6  -3  326.27   14.50
 -14   6  -3  352.76   12.10
 -14   6  -3  338.47   13.00
 -14   6  -3  362.56   15.10
  14   6   3  329.57   13.70
 -16  -6  -3   49.50    6.40
 -16  -6  -3   39.60    6.00
  16   6   3   36.00    5.90
 -16   6  -3   49.30    7.40
 -16   6  -3   48.40    6.50
 -18  -6  -3  121.69   10.00
 -18  -6  -3  113.49    9.60
  18  -6   3  130.09    9.40
 -18   6  -3  129.99   10.00
 -18   6  -3  118.79   11.50
  18   6   3  104.59    9.90
  20  -6   3   57.09    7.10
 -20  -6  -3   50.39    7.70
 -20  -6  -3   54.49    8.10
  20  -6   3   58.09    7.10
 -20   6  -3   41.10    7.20
 -20   6  -3   55.99    9.30
  20   6   3   56.19    9.00
 -21  -7   3   18.20    5.50
 -21  -7   3   16.30    5.50
  21  -7  -3    9.20    4.90
  21   7  -3   17.30    6.30
 -21   7   3   23.80    6.90
 -21   7   3   14.00    6.20
 -19  -7   3   60.49    7.20
 -19  -7   3   48.70    7.30
  19  -7  -3   62.79    7.80
 -19   7   3   38.70    6.50
 -19   7   3   65.19    8.00
  19   7  -3   55.09    7.60
 -17  -7   3   33.20    5.50
 -17  -7   3   30.30    5.80
 -17   7   3   27.50    5.60
 -17   7   3   33.00    6.30
  17   7  -3   37.60    6.10
 -15  -7   3  174.08   10.10
 -15  -7   3  166.28    9.50
  15  -7  -3  164.68    9.60
  15   7  -3  176.68   10.00
 -15   7   3  199.38   12.60
 -15   7   3  171.88   10.80
 -13  -7   3  101.49    7.70
  13  -7  -3  105.89    7.60
 -13  -7   3  111.89    7.40
 -13   7   3  106.69    8.30
 -13   7   3  114.39    8.30
  13   7  -3  113.99    7.60
 -11  -7   3 1667.13   40.60
  11  -7  -3 1622.64   40.30
 -11  -7   3 1642.34   39.70
  11   7  -3 1667.23   40.30
 -11   7   3 1613.84   41.10
 -11   7   3 1588.14   40.00
  -9  -7   3  186.88    8.50
  -9  -7   3  188.88    8.00
   9  -7  -3  181.78    8.60
   9  -7  -3  181.78    8.50
   9   7  -3  183.58    8.30
  -9   7   3  179.38    8.90
  -9   7   3  193.78    8.90
  -7  -7   3   62.89    4.50
  -7  -7   3   59.49    5.00
   7  -7  -3   60.09    4.80
   7  -7  -3   56.89    4.90
  -7   7   3   68.89    5.60
   7   7  -3   65.49    4.90
  -7   7   3   57.79    5.00
  -5  -7   3   13.60    2.80
  -5  -7   3   18.40    2.10
   5  -7  -3    9.60    2.70
  -5  -7   3   13.70    2.40
  -5   7   3   17.60    2.70
   5   7  -3   13.50    2.70
  -5   7   3    6.50    2.40
  -3  -7   3  234.28    8.60
  -3  -7   3  246.48    7.40
  -3  -7   3  224.38    7.50
   3  -7  -3  235.28    8.20
   3   7  -3  217.18    7.80
  -3   7   3  232.38    8.10
   1  -7  -3  913.11   22.20
   1  -7  -3  873.31   21.80
   1  -7  -3  836.22   20.40
  -1  -7   3  896.21   22.80
  -1  -7   3  938.11   21.90
  -1  -7   3  919.71   21.40
  -1   7   3  861.11   20.60
   1   7  -3  887.11   21.70
  -1   7   3  901.81   21.80
   1  -7   3   77.69    5.10
   1  -7   3   75.49    4.30
  -1  -7  -3   74.79    3.90
   1  -7   3   79.69    4.60
   1   7   3   70.79    3.80
  -1   7  -3   77.39    4.30
  -3  -7  -3   33.40    3.30
  -3  -7  -3   33.80    2.70
  -3  -7  -3   31.20    3.30
   3  -7   3   22.90    3.10
  -3   7  -3   33.30    3.90
  -3   7  -3   35.00    3.30
   3   7   3   39.50    3.30
  -3   7  -3   34.30    3.30
  -5  -7  -3  239.28    8.70
   5  -7   3  224.88    8.80
  -5  -7  -3  223.88    7.80
   5   7   3  231.48    8.30
  -5   7  -3  243.28    9.60
  -5   7  -3  234.28    8.20
  -5   7  -3  224.58    7.50
   7  -7   3  147.59    7.30
  -7  -7  -3  138.99    7.00
  -7  -7  -3  134.99    6.30
  -7   7  -3  143.49    7.90
   7   7   3  147.89    6.90
  -7   7  -3  135.49    6.80
  -7   7  -3  133.39    5.80
  -9  -7  -3  337.37   12.00
  -9  -7  -3  337.67   11.40
   9  -7   3  346.27   12.40
  -9   7  -3  352.86   11.60
  -9   7  -3  338.47   11.70
   9   7   3  334.47   12.00
  -9   7  -3  337.77   13.20
 -11  -7  -3   64.89    5.70
 -11  -7  -3   59.09    6.00
  11  -7   3   63.29    6.30
 -11   7  -3   63.59    4.90
 -11   7  -3   59.49    5.70
  11   7   3   53.29    5.80
 -11   7  -3   50.79    5.80
 -13  -7  -3   28.20    5.20
  13  -7   3   46.50    6.00
 -13  -7  -3   32.50    6.60
 -13   7  -3   35.10    4.10
 -13   7  -3   29.20    4.80
 -13   7  -3   29.00    5.50
  15  -7   3   26.10    5.50
 -15  -7  -3   27.30    5.00
 -15  -7  -3   22.80    4.70
 -15   7  -3   35.60    6.40
 -15   7  -3   28.50    5.10
  15   7   3   22.80    4.90
 -17  -7  -3   22.60    5.30
  17  -7   3   15.30    5.10
 -17  -7  -3   20.40    5.00
  17  -7   3   21.10    4.60
  17   7   3   25.00    5.70
 -17   7  -3   24.80    6.60
 -17   7  -3   11.40    4.70
  19  -7   3    9.00    4.20
 -19  -7  -3    1.20    4.50
 -19  -7  -3    5.20    4.40
  19  -7   3    4.00    4.40
  19   7   3   15.10    6.10
 -19   7  -3    7.00    6.10
 -19   7  -3   10.10    5.40
  20  -8  -3   17.60    5.90
 -20  -8   3   27.80    6.60
 -20  -8   3   17.80    5.30
 -20   8   3   26.90    6.30
  20   8  -3   14.80    5.80
 -20   8   3   15.30    6.70
 -18  -8   3  181.18   11.20
 -18  -8   3  162.38   11.70
  18  -8  -3  196.18   11.80
 -18   8   3  182.68   12.10
  18   8  -3  195.98   11.90
 -18   8   3  204.08   13.00
  16  -8  -3   21.90    5.20
 -16  -8   3   25.20    5.00
 -16  -8   3   16.10    4.70
 -16   8   3   18.30    5.50
 -16   8   3   27.20    5.70
  16   8  -3   39.10    6.30
 -14  -8   3  226.88   11.30
  14  -8  -3  231.38   11.10
 -14   8   3  199.28   11.10
  14   8  -3  223.18   11.00
 -14   8   3  209.48   11.60
 -12  -8   3  486.75   15.80
 -12  -8   3  484.35   16.50
  12  -8  -3  492.15   16.50
 -12   8   3  490.15   17.10
  12   8  -3  483.35   16.10
 -12   8   3  478.35   16.40
 -10  -8   3  224.58    9.30
  10  -8  -3  216.88   10.00
 -10  -8   3  237.48   10.20
 -10   8   3  217.08   10.20
 -10   8   3  183.58    9.90
  10   8  -3  231.48    9.70
  -8  -8   3  195.38    8.30
  -8  -8   3  205.58    9.10
   8  -8  -3  190.88   14.10
   8  -8  -3  194.38    8.80
   8   8  -3  218.68    8.90
  -8   8   3  189.08    9.00
  -8   8   3  195.78    9.30
  -6  -8   3 1092.39   27.50
  -6  -8   3 1101.49   26.60
  -6  -8   3 1092.99   24.80
   6  -8  -3 1052.49   27.20
   6   8  -3 1034.00   26.80
  -6   8   3 1068.99   27.70
  -6   8   3 1048.60   27.00
  -4  -8   3   34.70    3.50
  -4  -8   3   41.20    3.20
   4  -8  -3   30.20    3.50
  -4  -8   3   34.20    4.10
  -4   8   3   33.40    3.80
   4   8  -3   32.10    3.50
  -4   8   3   30.10    3.70
   2  -8  -3  164.38    6.80
   2  -8  -3  167.28    7.20
  -2  -8   3  170.98    6.50
  -2  -8   3  164.78    6.40
   2  -8  -3  154.98    5.00
  -2  -8   3  165.58    7.50
   2   8  -3  165.68    6.80
  -2   8   3  157.18    5.40
  -2   8   3  168.58    6.70
   0  -8   3   75.09    4.50
   0  -8  -3   72.19    4.70
   0  -8   3   76.09    5.40
   0  -8  -3   65.59    4.90
   0  -8  -3   76.59    4.40
   0   8   3   69.79    3.80
   0   8  -3   70.39    4.50
   0   8   3   78.49    4.30
  -2  -8  -3   40.80    4.10
  -2  -8  -3   32.90    3.70
   2  -8   3   39.70    4.10
  -2  -8  -3   37.60    3.20
  -2   8  -3   36.30    3.60
   2   8   3   31.50    3.30
  -2   8  -3   41.10    4.30
  -2   8  -3   38.90    3.80
   4  -8   3  113.49    6.40
  -4  -8  -3  113.09    5.70
  -4  -8  -3  115.09    6.30
  -4   8  -3  125.29    6.00
  -4   8  -3  113.49    5.30
  -4   8  -3  130.89    7.00
   4   8   3  120.49    5.80
  -6  -8  -3  318.27   10.30
   6  -8   3  307.97   11.30
  -6  -8  -3  305.37   11.00
  -6   8  -3  304.47    9.50
  -6   8  -3  297.17   10.50
  -6   8  -3  319.07   11.90
   6   8   3  303.07   10.50
  -8  -8  -3   62.59    5.70
  -8  -8  -3   63.49    5.20
   8  -8   3   63.59    5.90
  -8   8  -3   64.19    6.20
   8   8   3   63.99    5.50
  -8   8  -3   63.69    6.60
  -8   8  -3   53.59    4.90
 -10  -8  -3   64.69    5.70
  10  -8   3   65.39    6.40
 -10  -8  -3   66.99    6.10
  10   8   3   60.59    5.90
 -10   8  -3   69.59    4.80
 -10   8  -3   68.39    6.50
 -10   8  -3   70.69    7.30
 -12  -8  -3  205.28    9.60
 -12  -8  -3  207.98   10.30
  12  -8   3  202.98   10.50
  12   8   3  200.88   10.20
 -12   8  -3  210.18   10.00
 -12   8  -3  195.98    8.10
 -12   8  -3  187.08   10.90
 -14  -8  -3    7.80    3.60
 -14  -8  -3    9.60    3.90
  14  -8   3    5.50    4.10
  14   8   3    3.80    3.60
 -14   8  -3    9.40    4.00
 -14   8  -3    0.50    4.00
 -14   8  -3    4.10    2.70
  16  -8   3    8.90    4.80
 -16  -8  -3    7.20    4.10
 -16  -8  -3    4.20    3.90
 -16   8  -3    9.20    5.20
  16   8   3    8.70    5.00
 -16   8  -3    3.30    4.30
  18  -8   3   81.89    8.50
 -18  -8  -3   63.29    7.50
  18  -8   3   82.79    9.10
 -18  -8  -3   68.39    7.60
 -18   8  -3   54.59    8.30
 -18   8  -3   66.89    8.00
  18   8   3   56.79    8.00
 -20  -8  -3   99.19    9.80
  20  -8   3   85.49    7.90
  20  -8   3   88.89    9.20
 -20  -8  -3   96.19    9.90
 -20   8  -3   97.49    9.90
  20   8   3   86.19   10.20
 -20   8  -3   80.99   11.20
  21  -9  -3   14.20    5.70
 -21  -9   3    7.80    5.10
  21   9  -3    7.20    5.50
 -21   9   3    1.90    4.50
  19  -9  -3  120.79   10.70
 -19  -9   3  151.48   11.60
 -19  -9   3  141.59   10.50
  19   9  -3  116.69   10.60
 -19   9   3  123.19   11.30
 -19   9   3  134.79   11.60
  17  -9  -3   94.79    9.50
 -17  -9   3  115.79    9.30
 -17  -9   3  116.99   10.00
 -17   9   3  111.79   10.40
  17   9  -3  105.89    9.50
 -17   9   3  103.69   10.40
  15  -9  -3   48.20    6.50
 -15  -9   3   61.89    7.40
 -15  -9   3   54.99    6.60
  15   9  -3   54.49    6.90
 -15   9   3   47.90    6.80
 -15   9   3   56.69    7.00
 -13  -9   3   39.30    5.50
  13  -9  -3   32.20    5.60
 -13  -9   3   34.40    6.00
 -13   9   3   36.80    6.10
 -13   9   3   46.70    6.60
  13   9  -3   39.00    5.40
 -11  -9   3   16.30    3.60
 -11  -9   3   11.90    4.20
  11  -9  -3   14.50    4.10
 -11   9   3   19.10    4.30
 -11   9   3   19.10    5.00
  11   9  -3   20.90    4.20
  -9  -9   3  337.97   11.90
   9  -9  -3  293.57   12.30
   9  -9  -3  325.37   12.70
  -9  -9   3  358.36   12.90
  -9   9   3  344.47   13.10
   9   9  -3  338.17   12.40
  -9   9   3  347.97   13.10
  -7  -9   3  114.19    7.20
  -7  -9   3  117.39    6.40
   7  -9  -3  113.59    7.00
  -7   9   3  106.29    7.50
   7   9  -3  106.39    6.80
  -7   9   3  105.29    6.90
  -5  -9   3  314.17   10.50
  -5  -9   3  307.87    9.20
  -5  -9   3  312.67   11.40
   5  -9  -3  309.87   11.10
  -5   9   3  289.37   11.00
  -5   9   3  305.37   11.00
   5   9  -3  316.37   10.90
  -3  -9   3   90.49    5.30
   3  -9  -3   98.59    5.70
  -3  -9   3   85.79    6.10
  -3  -9   3   90.99    4.90
   3   9  -3   89.09    5.60
  -3   9   3   85.69    5.70
  -3   9   3   84.49    5.30
  -1  -9   3 1389.06   34.00
  -1  -9   3 1328.77   32.30
   1  -9  -3 1320.77   32.90
  -1  -9   3 1358.96   32.60
   1  -9  -3 1370.46   32.70
   1   9  -3 1410.96   32.60
  -1   9   3 1352.76   31.20
  -1   9   3 1364.96   32.80
  -1  -9  -3  307.97    9.80
  -1  -9  -3  312.37   10.80
  -1  -9  -3  317.87   10.50
   1  -9   3  306.37   13.20
   1  -9   3  329.67   10.90
  -1   9  -3  320.97   10.20
   1   9   3  328.77    9.70
  -3  -9  -3  240.08    8.70
   3  -9   3  236.68    9.30
  -3  -9  -3  244.08    9.30
  -3  -9  -3  226.78    7.60
  -3   9  -3  238.78    9.90
   3   9   3  235.58    8.40
  -3   9  -3  228.48    8.10
  -3   9  -3  226.48    8.60
  -5  -9  -3  135.79    6.60
   5  -9   3  126.19    7.20
  -5  -9  -3  130.69    7.20
  -5   9  -3  130.29    5.90
  -5   9  -3  124.39    7.70
  -5   9  -3  123.29    7.00
   5   9   3  115.89    6.50
  -7  -9  -3   32.60    4.20
   7  -9   3   50.99    5.70
  -7  -9  -3   47.30    4.90
  -7   9  -3   34.90    4.60
  -7   9  -3   48.00    4.90
   7   9   3   49.00    5.00
  -7   9  -3   53.19    4.70
   9  -9   3  129.99    8.20
  -9  -9  -3  114.59    7.50
  -9  -9  -3  126.59    7.10
  -9   9  -3  132.19    7.80
  -9   9  -3  121.69    6.00
   9   9   3  136.19    7.70
  -9   9  -3  122.49    8.60
 -11  -9  -3   40.70    5.40
  11  -9   3   30.80    5.40
 -11  -9  -3   27.20    4.50
  11   9   3   45.20    6.00
 -11   9  -3   32.60    3.70
 -11   9  -3   27.30    5.30
 -11   9  -3   28.20    4.90
  13  -9   3   39.50    5.80
 -13  -9  -3   42.00    5.60
 -13  -9  -3   40.20    5.70
  13   9   3   51.89    6.50
 -13   9  -3   35.20    6.40
 -13   9  -3   41.70    5.70
 -13   9  -3   39.90    4.40
 -15  -9  -3   18.40    4.80
  15  -9   3   31.90    6.20
 -15  -9  -3   29.80    5.40
 -15   9  -3   31.80    5.80
 -15   9  -3   23.60    5.70
  15   9   3   13.20    4.90
 -15   9  -3   22.50    4.10
  17  -9   3   51.59    5.80
  17  -9   3   56.09    7.90
 -17  -9  -3   60.79    7.60
 -17  -9  -3   49.20    6.90
 -17   9  -3   51.99    7.20
 -17   9  -3   54.49    8.40
  17   9   3   48.00    7.30
 -19  -9  -3    1.10    5.30
  19  -9   3   -1.10    4.70
  19  -9   3    5.80    4.00
 -19  -9  -3   -3.40    5.30
 -19   9  -3    7.00    5.80
 -19   9  -3    4.60    4.90
  19   9   3    6.80    6.20
 -20 -10   3   18.60    6.30
  20 -10  -3    1.00    5.30
 -20 -10   3   14.10    5.20
 -20  10   3    1.00    5.10
 -20  10   3    4.70    5.00
  20  10  -3    9.30    5.30
 -18 -10   3   30.30    6.10
  18 -10  -3   30.90    6.70
 -18 -10   3   26.40    5.50
 -18  10   3   27.90    6.40
 -18  10   3   17.00    6.10
  18  10  -3   23.30    5.80
 -16 -10   3  150.28    9.90
 -16 -10   3  165.68   10.80
  16 -10  -3  146.99   10.80
 -16  10   3  139.69   10.80
 -16  10   3  149.99   11.40
  16  10  -3  145.79   10.50
  14 -10  -3  257.17   12.80
 -14 -10   3  254.57   12.50
 -14 -10   3  260.97   12.00
 -14  10   3  255.87   12.90
  14  10  -3  265.17   12.40
 -14  10   3  257.77   13.20
 -12 -10   3  109.19    8.40
  12 -10  -3  117.79    9.10
 -12 -10   3  109.39   11.50
 -12  10   3  121.09    9.30
 -12  10   3  100.59    8.30
  12  10  -3  106.29    8.00
 -10 -10   3  590.34   18.00
  10 -10  -3  588.04   19.00
 -10 -10   3  581.64   18.70
  10  10  -3  567.34   18.20
 -10  10   3  584.24   19.30
 -10  10   3  575.34   18.70
  -8 -10   3   57.59    6.10
  -8 -10   3   45.00    4.80
   8 -10  -3   43.30    5.20
  -8  10   3   45.60    5.60
  -8  10   3   44.00    5.30
   8  10  -3   57.49    6.00
  -6 -10   3  199.78    7.00
   6 -10  -3  188.48    9.10
  -6 -10   3  212.18    8.70
  -6 -10   3  198.18    9.40
  -6  10   3  181.48    9.30
   6  10  -3  192.18    8.90
  -6  10   3  192.28    9.10
  -4 -10   3   46.30    4.50
  -4 -10   3   44.50    4.40
  -4 -10   3   57.89    5.90
   4 -10  -3   38.80    4.50
  -4  10   3   48.30    5.30
   4  10  -3   51.29    5.40
  -4  10   3   46.50    4.70
  -2 -10   3  769.32   21.90
  -2 -10   3  780.72   20.30
  -2 -10   3  763.92   20.20
   2 -10  -3  779.02   20.90
   2  10  -3  779.12   20.50
  -2  10   3  763.82   18.80
  -2  10   3  757.92   20.80
   0 -10   3  449.36   15.10
   0 -10   3  461.05   13.50
   0 -10   3  446.06   13.90
   0 -10  -3  439.46   13.40
   0 -10  -3  454.65   14.20
   0  10  -3  454.35   13.40
   0  10   3  452.55   12.60
   0  10   3  439.26   13.50
   2 -10   3  919.11   24.70
  -2 -10  -3  914.11   24.50
  -2 -10  -3  960.10   24.30
   2  10   3  914.51   23.30
  -2  10  -3  943.31   23.70
  -2  10  -3  944.31   25.70
  -2  10  -3  929.61   23.40
  -4 -10  -3 1283.07   32.00
  -4 -10  -3 1308.27   32.70
   4 -10   3 1287.17   33.10
  -4 -10  -3 1294.77   30.40
  -4  10  -3 1325.47   32.00
  -4  10  -3 1310.27   34.00
   4  10   3 1327.17   32.00
  -6 -10  -3  103.89    7.10
   6 -10   3  106.89    7.40
  -6 -10  -3  105.69    6.40
  -6  10  -3  100.89    7.50
  -6  10  -3   98.09    6.10
  -6  10  -3   97.59    6.90
   6  10   3   96.29    6.40
  -8 -10  -3  207.78    9.80
  -8 -10  -3  218.68    9.20
   8 -10   3  208.18   10.10
  -8  10  -3  200.58   16.10
  -8  10  -3  191.58    9.30
   8  10   3  189.58    9.20
  -8  10  -3  189.88    7.50
 -10 -10  -3  277.47   15.50
  10 -10   3  270.97   13.30
 -10  10  -3  268.27   11.50
  10  10   3  286.57   11.90
 -10  10  -3  258.47    9.20
 -10  10  -3  271.77   13.00
  12 -10   3   72.79    7.90
 -12 -10  -3   83.09    7.10
 -12 -10  -3   76.99    7.40
 -12  10  -3   84.79    8.30
 -12  10  -3   79.59    8.70
  12  10   3   78.09    7.60
 -12  10  -3   78.19    5.40
  14 -10   3   19.20    5.60
 -14 -10  -3   24.70    5.00
 -14 -10  -3   34.50    5.80
 -14  10  -3   35.30    6.50
 -14  10  -3   29.60    4.10
  14  10   3   32.90    5.80
 -14  10  -3   31.10    5.70
 -16 -10  -3   17.50    5.20
 -16 -10  -3   19.70    5.40
  16 -10   3    6.00    5.50
  16  10   3   19.20    6.10
 -16  10  -3   11.10    5.20
 -16  10  -3   12.10    5.00
 -18 -10  -3    1.50    5.50
  18 -10   3    7.30    4.00
 -18 -10  -3    0.20    6.30
  18 -10   3    5.50    5.20
 -18  10  -3    4.40    4.80
  18  10   3    3.80    8.30
 -18  10  -3   -2.30    4.30
  19 -11  -3  164.08   12.60
 -19 -11   3  147.29   12.90
 -19 -11   3  154.18   11.80
 -19  11   3  148.09   12.40
 -19  11   3  106.89   11.60
  19  11  -3  163.58   12.20
 -17 -11   3  136.79   10.50
  17 -11  -3  145.29   11.50
 -17 -11   3  142.29   11.00
 -17  11   3  154.08   12.20
  17  11  -3  158.98   11.20
 -17  11   3  160.48   12.10
 -15 -11   3  273.27   13.10
 -15 -11   3  287.57   14.10
  15 -11  -3  289.57   14.40
 -15  11   3  293.37   14.40
  15  11  -3  270.37   13.60
 -15  11   3  270.47   14.50
 -13 -11   3   80.29    7.90
 -13 -11   3   71.09    7.30
  13 -11  -3   72.79    8.20
 -13  11   3   78.89    8.30
  13  11  -3   83.89    8.00
 -13  11   3   66.19    7.90
 -11 -11   3   48.00    6.20
  11 -11  -3   40.40    5.90
 -11  11   3   48.60    6.80
 -11  11   3   42.70    6.50
  11  11  -3   55.99    6.70
  -9 -11   3   71.89    7.10
  -9 -11   3   78.99    6.60
   9 -11  -3   52.59    6.20
  -9  11   3   69.29    6.90
  -9  11   3   81.89    7.90
   9  11  -3   59.99    6.50
   7 -11  -3   99.79    7.60
  -7 -11   3  113.69    7.10
  -7 -11   3  123.29    8.10
  -7  11   3  111.19    7.40
   7  11  -3  111.49    7.30
  -7  11   3  109.59    8.20
  -5 -11   3  772.92   22.50
  -5 -11   3  775.12   21.10
   5 -11  -3  763.92   22.00
  -5 -11   3  773.52   20.00
  -5  11   3  756.32   21.90
   5  11  -3  782.42   21.50
  -5  11   3  756.52   22.00
  -3 -11   3   73.39    5.20
   3 -11  -3   74.79    6.20
  -3 -11   3   66.99    5.90
  -3 -11   3   67.39    6.70
  -3  11   3   70.09    5.60
  -3  11   3   67.49    6.30
   3  11  -3   82.99    6.20
  -1 -11   3 1122.19   27.50
   1 -11  -3 1077.09   28.20
  -1 -11   3 1088.19   27.70
   1 -11  -3 1058.99   27.70
  -1 -11   3 1092.79   29.30
   1  11  -3 1108.19   27.50
  -1  11   3 1060.49   26.00
  -1  11   3 1086.59   28.10
  -1 -11  -3  586.14   17.40
  -1 -11  -3  585.64   17.70
   1 -11   3  587.24   17.50
  -1 -11  -3  587.24   16.50
  -1  11  -3  607.04   18.60
  -1  11  -3  587.84   16.50
   1  11   3  578.34   16.90
   1  11   3  574.84   16.00
  -3 -11  -3  298.27   11.00
  -3 -11  -3  276.77   11.20
   3 -11   3  275.27   11.30
  -3 -11  -3  275.37    9.40
  -3  11  -3  301.27   12.20
   3  11   3  291.27   10.20
  -3  11  -3  266.57    9.70
  -3  11  -3  297.17   10.70
  -5 -11  -3   57.29    5.60
  -5 -11  -3   59.09    6.20
   5 -11   3   46.40    5.60
  -5  11  -3   52.79    5.30
  -5  11  -3   64.99    6.60
  -5  11  -3   61.59    4.80
   5  11   3   50.89    5.20
   7 -11   3   72.89    7.00
  -7 -11  -3   72.39    6.10
  -7 -11  -3   77.09    6.90
  -7  11  -3   64.79    4.80
   7  11   3   74.19    6.40
  -7  11  -3   76.09    7.10
   9 -11   3   75.99    7.50
  -9 -11  -3   67.59    6.90
  -9 -11  -3   62.09    6.20
  -9  11  -3   59.99    6.40
  -9  11  -3   66.69    7.60
  -9  11  -3   56.99    4.70
   9  11   3   65.99    6.60
  11 -11   3   30.10    6.10
 -11 -11  -3   35.10    5.10
 -11 -11  -3   35.60    5.50
 -11  11  -3   30.00    5.80
 -11  11  -3   38.50    4.20
  11  11   3   43.50    6.10
 -11  11  -3   38.50    5.60
  13 -11   3   42.60    6.80
 -13 -11  -3   42.70    5.80
 -13 -11  -3   27.10    5.30
 -13  11  -3   41.10    6.40
  13  11   3   57.89    7.50
 -13  11  -3   36.70    6.10
 -13  11  -3   43.00    4.60
  15 -11   3  135.39   11.10
 -15 -11  -3  136.49   10.20
 -15 -11  -3  125.09    9.40
 -15  11  -3  118.79   10.10
 -15  11  -3  124.69   11.10
 -15  11  -3  127.49    7.00
  15  11   3  145.59   10.80
  17 -11   3   46.20    8.20
  17 -11   3   46.00    5.30
 -17 -11  -3   59.69    8.10
 -17 -11  -3   64.99    7.80
 -17  11  -3   52.69    8.60
  17  11   3   74.69    9.80
 -17  11  -3   58.19    7.60
 -18 -12   3   62.19    8.30
  18 -12  -3   47.50    8.90
 -18  12   3   59.99    8.70
  18  12  -3   78.19   12.30
 -18  12   3   48.60    8.20
 -16 -12   3   45.40    6.90
  16 -12  -3   41.60    7.40
 -16 -12   3   53.69    7.40
 -16  12   3   49.90    8.10
 -16  12   3   36.20    6.50
  16  12  -3   50.29    7.60
 -14 -12   3  269.37   12.90
  14 -12  -3  286.37   14.50
 -14 -12   3  274.57   13.70
  14  12  -3  278.07   13.50
 -14  12   3  286.47   14.50
 -14  12   3  252.47   14.20
 -12 -12   3   67.99    8.00
 -12 -12   3   94.29    7.90
  12 -12  -3   86.99    8.80
 -12  12   3   69.59    7.90
 -12  12   3   73.69    8.00
  12  12  -3   91.99    8.20
  10 -12  -3   36.40    6.50
 -10 -12   3   31.50    4.80
 -10 -12   3   28.20    6.90
  10  12  -3   35.70    5.50
 -10  12   3   33.50    5.30
 -10  12   3   48.50    9.30
  -8 -12   3  103.09    7.40
   8 -12  -3   86.19    8.70
  -8 -12   3  107.69    8.30
  -8  12   3   99.99    7.70
   8  12  -3  112.79    7.90
  -8  12   3   86.59    8.40
   6 -12  -3   98.89    7.60
  -6 -12   3  101.29    7.90
  -6 -12   3  108.99    5.50
  -6 -12   3   98.99    7.00
   6  12  -3  107.39    7.40
  -6  12   3   88.09    7.00
  -6  12   3   93.59    7.80
   4 -12  -3  242.48   10.60
  -4 -12   3  232.78    9.80
  -4 -12   3  223.28   10.90
  -4 -12   3  238.48    9.00
  -4  12   3  228.98   10.50
   4  12  -3  232.28   10.00
  -4  12   3  224.48   10.00
  -2 -12   3  183.18   10.00
  -2 -12   3  191.08    8.50
   2 -12  -3  184.98    8.80
  -2 -12   3  169.88    8.50
  -2  12   3  179.78    8.50
  -2  12   3  180.88    7.00
   2  12  -3  183.08    8.70
   0 -12   3   75.49    6.20
   0 -12  -3   72.09    6.90
   0 -12   3   66.79    7.40
   0 -12  -3   77.89    5.90
   0 -12   3   79.39    6.50
   0  12   3   71.49    5.40
   0  12   3   78.09    5.30
   0  12  -3   82.09    6.10
  -2 -12  -3  196.68    9.30
  -2 -12  -3  184.68    8.00
  -2 -12  -3  187.08    9.50
   2 -12   3  187.88    9.30
   2  12   3  191.98    8.10
  -2  12  -3  184.28    9.70
  -2  12  -3  192.78    8.80
  -2  12  -3  184.88    8.20
   4 -12   3  404.96   14.70
  -4 -12  -3  404.46   12.10
  -4 -12  -3  390.56   14.30
  -4 -12  -3  414.06   13.90
  -4  12  -3  397.56   12.50
  -4  12  -3  416.76   13.80
   4  12   3  397.26   13.30
  -4  12  -3  402.16   15.30
  -6 -12  -3   37.50    4.80
  -6 -12  -3   29.10    5.00
   6 -12   3   37.50    5.60
  -6  12  -3   42.20    4.30
  -6  12  -3   29.30    4.80
  -6  12  -3   35.00    5.50
   6  12   3   43.00    5.00
  -8 -12  -3  166.88    9.50
  -8 -12  -3  168.08    8.80
   8 -12   3  159.58   10.00
  -8  12  -3  168.38    7.20
  -8  12  -3  162.58   10.30
  -8  12  -3  156.38    9.50
   8  12   3  185.28    9.40
 -10 -12  -3  113.39    8.10
  10 -12   3  121.19    9.40
 -10 -12  -3  105.99    8.60
 -10  12  -3  123.19    9.80
  10  12   3  115.59    8.50
 -10  12  -3   99.89    5.70
 -10  12  -3  106.69    8.80
  12 -12   3   53.09    7.10
 -12 -12  -3   49.70    6.10
 -12 -12  -3   45.90    6.70
 -12  12  -3   58.99    4.80
  12  12   3   53.19    6.80
 -12  12  -3   52.39    8.10
 -12  12  -3   45.40    6.50
  14 -12   3   66.09    8.60
 -14 -12  -3   64.29    7.30
 -14 -12  -3   77.49    8.00
  14  12   3   61.49    7.80
 -14  12  -3   56.39    7.40
 -14  12  -3   57.89    9.10
 -14  12  -3   52.19    5.10
  16 -12   3  105.09   10.90
 -16 -12  -3  109.99    9.30
 -16 -12  -3   82.79    9.00
 -16  12  -3  103.29   10.10
  16  12   3   93.29   10.10
 -16  12  -3  100.19   11.10
 -17 -13   3   20.60    6.00
 -17  13   3    7.00    6.10
  17  13  -3   18.20    7.70
 -15 -13   3  117.49   10.00
 -15 -13   3  132.79   10.90
  15 -13  -3  145.49   11.80
 -15  13   3  140.09   12.00
  15  13  -3  120.39   10.10
 -15  13   3  113.89   10.70
  13 -13  -3    3.80    4.90
 -13 -13   3    6.60    4.20
 -13 -13   3   13.20    5.20
  13  13  -3    9.60    4.50
 -13  13   3    5.30    4.60
 -13  13   3   11.30    5.80
  11 -13  -3   49.30    7.40
 -11 -13   3   58.79    6.70
 -11 -13   3   66.29    8.00
  11  13  -3   47.30    6.30
 -11  13   3   57.69    7.90
 -11  13   3   65.79    7.60
   9 -13  -3   21.60    5.00
  -9 -13   3   15.10    4.90
  -9 -13   3   24.00    4.70
  -9  13   3   24.20    5.80
  -9  13   3   10.00    4.20
   9  13  -3   25.90    5.20
  -7 -13   3  281.37   11.90
  -7 -13   3  274.27   12.70
   7 -13  -3  279.27   12.80
  -7  13   3  291.57   13.30
  -7  13   3  281.67   12.60
   7  13  -3  309.47   12.40
  -5 -13   3   90.69    7.10
   5 -13  -3   72.29    7.30
  -5 -13   3   77.09    7.60
  -5 -13   3   77.29    5.50
  -5  13   3   74.99    7.80
   5  13  -3   82.49    6.90
  -5  13   3   84.69    6.80
  -3 -13   3    9.50    4.30
   3 -13  -3    7.80    3.70
  -3 -13   3    7.10    3.30
  -3 -13   3    8.40    3.10
  -3  13   3    8.00    3.00
   3  13  -3    8.50    3.60
  -3  13   3    4.80    3.60
  -1 -13   3  531.15   16.90
   1 -13  -3  577.24   17.40
  -1 -13   3  569.94   17.30
  -1 -13   3  536.45   18.90
   1  13  -3  562.64   16.80
  -1  13   3  534.15   17.30
  -1  13   3  537.45   15.20
  -1 -13  -3   18.70    4.40
   1 -13   3   17.30    4.00
  -1 -13  -3   20.90    3.80
   1  13   3   18.90    3.60
  -1  13  -3   20.30    4.20
  -1  13  -3   15.60    4.00
  -1  13  -3   18.80    3.70
   1  13   3   14.80    3.90
  -3 -13  -3  155.18    7.40
  -3 -13  -3  151.48    9.30
  -3 -13  -3  161.88    9.00
   3 -13   3  176.68    9.50
  -3  13  -3  173.88    8.90
   3  13   3  158.58    7.90
  -3  13  -3  149.59    7.60
  -3  13  -3  154.88    9.30
  -5 -13  -3   57.79    4.50
  -5 -13  -3   63.49    6.70
  -5 -13  -3   50.59    5.90
   5 -13   3   56.39    8.00
  -5  13  -3   59.39    7.10
   5  13   3   67.69    6.10
  -5  13  -3   60.99    5.20
  -5  13  -3   64.59    6.60
  -7 -13  -3  101.89    8.40
  -7 -13  -3  109.99    7.80
   7 -13   3   89.49    8.50
  -7  13  -3  112.09   10.70
   7  13   3   98.19    7.40
  -7  13  -3   89.19    8.10
  -7  13  -3  100.69    5.80
  -9 -13  -3   89.49    8.50
  -9 -13  -3   86.89    7.40
   9 -13   3   79.19    8.60
   9  13   3   89.09    7.50
  -9  13  -3   78.59    8.30
  -9  13  -3   85.29    5.40
  -9  13  -3   89.29    8.50
 -11 -13  -3  133.59    9.20
  11 -13   3  136.89   10.80
 -11 -13  -3  148.79   10.40
 -11  13  -3  133.29   10.40
 -11  13  -3  137.79   11.20
  11  13   3  146.99    9.90
  13 -13   3  114.89   10.90
 -13 -13  -3   72.19    8.20
 -13 -13  -3   96.29    8.80
 -13  13  -3  104.59   10.20
 -13  13  -3   65.49    9.50
  13  13   3   77.69    8.70
 -15 -13  -3   46.40    7.90
  15 -13   3   46.70    8.40
 -15 -13  -3   51.09    7.80
 -15  13  -3   52.59    8.80
 -15  13  -3   52.09    7.50
  15  13   3   58.89    7.90
 -16 -14   3   47.10   13.30
 -16 -14   3   40.30    9.00
  16 -14  -3   45.20    8.70
 -16  14   3   37.40    7.70
  16  14  -3   34.30    6.70
 -14 -14   3  127.79   11.10
 -14 -14   3  132.39   10.60
  14 -14  -3  142.79   12.20
  14  14  -3  132.39   10.70
 -14  14   3  116.09   12.10
  12 -14  -3   48.70    7.90
 -12 -14   3   76.39    9.00
 -12 -14   3   61.29    7.40
 -12  14   3   66.09    8.70
  12  14  -3   57.19    7.40
 -12  14   3   42.30    7.40
  10 -14  -3   49.99    7.00
 -10 -14   3   49.70    6.30
 -10 -14   3   52.89    7.00
  10  14  -3   62.89    7.80
 -10  14   3   63.09    8.30
 -10  14   3   47.50    6.40
  -8 -14   3   39.30    6.10
   8 -14  -3   32.00    6.30
  -8 -14   3   44.40    6.20
  -8  14   3   26.70    6.10
   8  14  -3   52.79    6.60
  -8  14   3   32.30    5.60
   6 -14  -3   78.49    7.90
  -6 -14   3   57.79    7.90
  -6 -14   3   74.29    5.20
  -6 -14   3   66.29    8.00
  -6  14   3   46.60    6.10
  -6  14   3   64.59    7.20
   4 -14  -3   38.10    7.40
  -4 -14   3   37.00    5.30
  -4 -14   3   48.00    5.10
  -4 -14   3   49.10    6.70
   4  14  -3   40.00    5.40
  -4  14   3   33.00    4.80
  -4  14   3   43.10    6.00
  -2 -14   3    2.50    4.10
  -2 -14   3   10.20    3.60
   2 -14  -3    6.50    3.70
  -2 -14   3    4.70    3.70
  -2  14   3   12.80    3.60
  -2  14   3   14.40    3.00
   2  14  -3   13.00    3.90
   0 -14  -3   13.40    5.60
   0 -14   3   25.00    4.70
   0 -14  -3   17.80    4.10
   0  14  -3   14.30    3.80
   0  14   3   12.10    3.20
   0  14  -3   11.00    3.90
   0  14   3   11.70    3.30
  -2 -14  -3   50.49    5.40
   2 -14   3   48.60    6.30
  -2 -14  -3   37.00    5.60
  -2  14  -3   37.70    5.90
  -2  14  -3   52.39    5.90
   2  14   3   41.60    4.80
  -2  14  -3   43.60    4.80
   4 -14   3  360.96   14.80
  -4 -14  -3  357.96   14.50
  -4 -14  -3  366.26   14.10
  -4 -14  -3  358.56   11.90
   4  14   3  370.66   13.10
  -4  14  -3  353.06   15.10
  -4  14  -3  383.66   14.10
  -4  14  -3  353.46   12.10
  -6 -14  -3   81.59    7.70
  -6 -14  -3   68.09    7.40
   6 -14   3   75.69    8.10
  -6  14  -3   57.29    5.10
   6  14   3   79.59    6.90
  -6  14  -3   91.69    8.60
  -6  14  -3   80.79    8.10
  -8 -14  -3  119.89    8.60
  -8 -14  -3   91.59    9.10
   8 -14   3  111.79    9.70
   8  14   3  102.49    8.10
  -8  14  -3  105.49    6.00
  -8  14  -3  108.09    9.50
  -8  14  -3  103.99   10.90
  10 -14   3   66.09    8.40
 -10 -14  -3   87.29    8.90
 -10 -14  -3   77.29    8.00
  10  14   3   85.89    8.20
 -10  14  -3   76.99    9.30
 -10  14  -3   97.79    9.30
 -12 -14  -3  278.87   13.20
 -12 -14  -3  301.17   14.80
  12 -14   3  298.77   16.10
  12  14   3  280.47   14.00
 -12  14  -3  285.57   14.30
 -12  14  -3  309.67   16.50
  14  14   3  122.59   10.50
 -14  14  -3  103.69   11.00
 -14  14  -3  104.89   11.80
 -15 -15   3   52.49    8.30
 -15 -15   3   71.19    8.50
  15 -15  -3   48.90    9.30
  15  15  -3   42.70    7.70
 -15  15   3   48.70    8.70
  13 -15  -3   30.60    7.50
 -13 -15   3   16.40    5.30
 -13 -15   3   35.00    7.00
  13  15  -3   29.60    6.90
 -13  15   3   22.30    6.80
  11 -15  -3   10.00    5.50
 -11 -15   3   18.00    5.50
 -11 -15   3    6.10    4.30
  11  15  -3   12.60    5.00
 -11  15   3   11.60    6.30
   9 -15  -3  178.48   11.90
  -9 -15   3  188.78   12.10
  -9 -15   3  187.18   11.00
  -9  15   3  183.88   12.60
   9  15  -3  164.28   10.80
  -7 -15   3   18.80    5.30
   7 -15  -3   22.10    5.70
  -7 -15   3   24.90    5.20
  -7  15   3   17.70    5.60
   7  15  -3   19.20    5.00
  -5 -15   3   10.90    5.10
  -5 -15   3    6.30    4.20
  -5 -15   3   13.60    3.40
   5 -15  -3   11.00    4.80
   5  15  -3    5.00    4.00
  -5  15   3   14.60    5.10
  -3 -15   3   21.60    5.30
   3 -15  -3   17.70    4.80
  -3 -15   3   17.40    5.20
  -3 -15   3   20.20    4.20
   3  15  -3   18.50    4.70
  -3  15   3   22.10    5.20
   1 -15  -3   62.19    6.60
  -1 -15   3   65.79    6.80
  -1  15   3   56.49    5.40
   1  15  -3   59.39    6.10
   1  15  -3   54.79    6.40
   1 -15   3  133.99    9.00
  -1 -15  -3  141.79    8.20
  -1 -15  -3  143.69   10.00
  -1  15  -3  143.09    8.10
  -1  15  -3  132.39    9.30
  -1  15  -3  133.09    8.80
   1  15   3  136.09    7.60
  -3 -15  -3    8.80    3.40
  -3 -15  -3   18.20    5.40
   3 -15   3    7.70    4.50
   3  15   3   15.60    4.00
  -3  15  -3   11.70    3.60
  -3  15  -3   15.00    4.60
  -3  15  -3   11.20    3.90
  -5 -15  -3  104.09    8.50
   5 -15   3   92.89    9.10
  -5 -15  -3  104.79    9.20
  -5 -15  -3   86.09    5.80
  -5  15  -3   92.59    8.80
  -5  15  -3   80.79    5.90
  -7 -15  -3  104.29    9.00
   7 -15   3  111.19   10.10
  -7 -15  -3  100.99    9.50
  -7  15  -3  115.09   10.10
  -7  15  -3  102.79    9.40
   7  15   3  105.99    8.40
  -7  15  -3   91.99    6.00
   9 -15   3   86.39   10.10
  -9 -15  -3   75.49    8.50
  -9 -15  -3   79.09    8.40
  -9  15  -3   58.89    7.70
   9  15   3   61.89    7.20
  -9  15  -3   92.29   10.00
 -11 -15  -3   59.69    7.20
 -11 -15  -3   54.29    7.60
  11 -15   3   35.40    7.20
  11  15   3   55.09    7.20
 -11  15  -3   50.29    8.30
 -11  15  -3   74.59    8.40
  13 -15   3   26.20    7.40
 -13 -15  -3   33.00    6.10
 -13 -15  -3   26.50    6.60
  13  15   3   33.90    6.80
 -13  15  -3   29.60    7.60
 -13  15  -3   16.80    6.00
 -12 -16   3   22.20    5.90
  12 -16  -3   28.50    7.90
 -12 -16   3   24.20    6.40
 -12  16   3   24.50    7.20
  12  16  -3   27.70    6.20
  10 -16  -3  230.28   14.10
 -10 -16   3  215.08   13.30
 -10 -16   3  208.68   12.30
 -10  16   3  220.98   14.40
  10  16  -3  203.78   12.30
  -8 -16   3   38.40    6.70
  -8 -16   3   26.20    5.60
   8 -16  -3   41.30    7.50
   8  16  -3   38.90    6.50
  -8  16   3   25.10    6.70
  -6 -16   3   30.40    6.20
  -6 -16   3   20.50    3.90
   6 -16  -3   19.30    5.60
  -6 -16   3   18.90    5.40
  -6  16   3   17.20    6.00
   6  16  -3   24.50    5.50
  -4 -16   3   79.29    6.70
  -4 -16   3   71.89    7.40
  -4 -16   3   85.99    9.80
   4 -16  -3   96.29    8.90
   4  16  -3   93.79    8.10
  -4  16   3   76.49    8.90
   2 -16  -3   50.39    6.50
  -2 -16   3   53.79    6.90
  -2  16   3   53.39    5.00
  -2  16   3   45.20    7.00
   2  16  -3   50.79    7.20
   0 -16   3   28.40    5.20
   0 -16  -3   25.50    5.20
   0  16  -3   30.10    5.10
   0  16   3   32.20    4.60
   0  16  -3   31.20    5.40
   0  16  -3   34.60    5.70
  -2 -16  -3   87.19    9.40
  -2 -16  -3   91.59    7.20
   2 -16   3   79.29    8.30
  -2  16  -3   78.69    8.30
  -2  16  -3   80.29    7.90
  -2  16  -3   78.19    6.80
   2  16   3   87.39    7.00
   4 -16   3   94.09    8.90
  -4 -16  -3   81.69    6.40
  -4 -16  -3   92.89    9.40
   4  16   3   73.69    7.40
  -4  16  -3   76.89    8.50
  -4  16  -3   74.59    6.40
  -4  16  -3   93.19    9.00
   6 -16   3    8.90    5.10
  -6 -16  -3   20.70    5.40
  -6 -16  -3    2.70    4.70
   6  16   3    9.80    4.30
  -6  16  -3   12.30    3.30
  -6  16  -3   10.20    4.70
  -6  16  -3   16.50    5.60
  -8 -16  -3   68.09    7.80
  -8 -16  -3   57.59    7.70
   8 -16   3   58.99    8.30
  -8  16  -3   57.69    8.60
  -8  16  -3   64.79    8.00
   8  16   3   57.59    7.20
  10 -16   3   62.89    9.50
 -10 -16  -3   60.09    8.10
 -10 -16  -3   62.69    7.60
 -10  16  -3   44.40    7.40
  10  16   3   71.79    7.90
 -10  16  -3   58.09    7.80
 -12 -16  -3    5.40    4.90
 -12 -16  -3    4.20    5.20
  12 -16   3   16.30    6.50
 -12  16  -3    9.60    5.70
  12  16   3    6.10    7.90
 -11 -17   3    2.60    4.60
 -11 -17   3    9.50    7.10
  11 -17  -3    1.10    5.40
 -11  17   3   -1.60    5.60
  11  17  -3   -6.10    4.40
  -9 -17   3   64.29    8.90
   9 -17  -3   63.89    9.40
  -9 -17   3   88.29    9.40
  -9  17   3   76.89    9.40
   9  17  -3   80.59    8.50
   7 -17  -3  202.58   13.20
  -7 -17   3  209.18   13.60
  -7 -17   3  201.38   12.10
   7  17  -3  214.78   12.00
  -7  17   3  197.48   13.60
   5 -17  -3   34.50    6.70
  -5 -17   3   32.50    7.20
  -5 -17   3   31.90    6.20
  -5 -17   3   24.00    4.50
  -5  17   3   18.70    6.20
   5  17  -3   26.80    5.70
  -3 -17   3   42.20    6.60
  -3 -17   3   25.10    5.00
   3 -17  -3   37.70    6.70
  -3  17   3   28.80    6.80
   3  17  -3   33.90    5.70
   1 -17  -3   79.99    8.00
  -1 -17   3   73.39    7.60
   1  17  -3   77.89    7.60
  -1  17   3   69.99    6.00
   1  17  -3   95.69    8.70
  -1 -17  -3    9.80    4.00
   1 -17   3   13.20    5.10
   1  17   3    9.70    3.70
  -1  17  -3    3.00    4.40
  -1  17  -3   11.00    4.20
  -3 -17  -3   31.80    4.90
  -3 -17  -3   23.00    6.60
  -3  17  -3   28.20    4.70
  -3  17  -3   30.50    6.20
   3  17   3   31.20    5.20
  -5 -17  -3   20.40    6.20
   5 -17   3   31.50    6.50
  -5 -17  -3   39.50    4.80
  -5  17  -3   34.80    4.70
   5  17   3   41.20    5.80
  -5  17  -3   43.60    7.10
   7 -17   3  234.98   14.50
  -7 -17  -3  264.77   13.20
  -7 -17  -3  252.27   14.20
   7  17   3  237.98   12.20
  -7  17  -3  262.17   13.90
   9 -17   3   16.70    9.10
  -9 -17  -3   18.40    5.80
  -9 -17  -3   13.20   10.70
  -9  17  -3   29.30    6.90
   9  17   3   27.10    5.90
  -8 -18   3   12.70    5.50
   8  18  -3   15.60    5.70
  -8  18   3   14.30    7.00
  -6 -18   3    3.30    6.00
   6 -18  -3    2.30    5.20
  -6 -18   3   12.10    5.80
  -6  18   3    0.50    5.70
   6  18  -3    4.80    4.40
   4 -18  -3   27.60    6.40
  -4 -18   3   43.60    7.00
  -4 -18   3   35.90    5.70
  -4  18   3   40.30    7.80
   4  18  -3   31.70    5.80
   2 -18  -3   46.60    7.20
  -2 -18   3   44.90    6.30
   2  18  -3   43.50    6.40
   2  18  -3   51.99    7.00
  -2  18   3   49.60    7.60
   0 -18   3   28.40    5.60
   0 -18  -3   32.80    5.80
   0  18  -3   23.50    5.00
   0  18   3   26.90    4.60
   0  18   3   33.90    7.30
   0  18  -3   27.50    5.80
  -2 -18  -3   25.90    5.00
   2 -18   3   24.90    5.80
  -2  18  -3   41.00    6.90
  -2  18  -3   21.60    4.60
   2  18   3   24.20    4.70
   4 -18   3   37.20    7.10
  -4 -18  -3   41.70    7.90
  -4 -18  -3   40.80    6.50
  -4  18  -3   41.20    5.20
   4  18   3   51.19    6.30
  -4  18  -3   39.10    7.20
   6 -18   3   19.00    7.10
   6  18   3   25.90    5.30
  -6  18  -3   11.60    6.00
  -8  18  -3    8.90    6.00
  -5 -19   3   93.49   10.10
  -5 -19   3   77.69    7.60
   5 -19  -3   77.59   10.00
   5  19  -3   78.59    8.30
   3 -19  -3   71.99    8.60
  -3 -19   3   59.09    7.10
   3  19  -3   56.39    7.20
  -3  19   3   66.69    9.20
  -1 -19   3   24.60    5.50
   1 -19  -3   20.50    5.60
  -1  19   3   25.10    7.20
   1  19  -3   13.50    4.70
   1  19  -3   24.10    6.10
   1 -19   3   38.70    6.60
  -1 -19  -3   44.70    6.50
  -1  19  -3   42.60    5.70
  -1  19  -3   56.09    8.00
   1  19   3   48.00    5.80
   3 -19   3   24.80    6.30
  -3 -19  -3   34.10    5.40
   3  19   3   31.60    5.40
  -3  19  -3   26.50    6.90
  -3  19  -3   26.00    4.70
 -24   0   4   24.70    6.80
  24   0  -4   14.20    5.60
 -24   0   4    6.30    5.10
 -22   0   4  293.37   16.10
 -22   0   4  298.27   14.90
  22   0  -4  301.27   14.00
 -20   0   4   56.59    9.00
 -20   0   4   58.69    7.50
  20   0  -4   54.69    6.70
  18   0  -4   84.29    7.10
 -18   0   4   73.39    8.20
 -18   0   4   73.59    7.60
  18   0  -4   83.69    5.20
 -16   0   4  435.16   16.50
 -16   0   4  472.05   15.70
  16   0  -4  459.85   14.70
  16   0  -4  441.56   13.00
  14   0  -4   79.39    5.60
 -14   0   4   93.39    7.20
 -14   0   4   69.59    6.20
  14   0  -4   86.49    4.80
  12   0  -4  268.07    9.30
 -12   0   4  278.17   10.20
 -12   0   4  289.67   11.00
  12   0  -4  284.67    8.60
  10   0  -4   54.09    3.30
  10   0  -4   52.89    3.80
 -10   0   4   61.69    5.00
 -10   0   4   54.09    4.40
  -8   0   4 1073.69   25.30
  -8   0   4 1084.29   26.10
   8   0  -4 1048.40   25.90
   8   0  -4 1047.70   24.70
   8   0  -4 1063.79   24.40
  -6   0   4 2145.59   47.70
   6   0  -4 2157.98   47.80
  -6   0   4 2099.49   47.60
   6   0  -4 2151.48   47.70
  -6   0   4 2266.07   48.30
  -6   0   4 2233.48   48.80
   6   0  -4 2236.98   48.90
   4   0  -4   55.39    2.70
  -4   0   4   57.59    3.10
  -4   0   4   53.69    2.60
  -4   0   4   55.29    2.80
   4   0  -4   53.59    3.10
  -4   0   4   62.19    3.20
   4   0  -4   59.59    2.80
  -2   0   4 1077.59   24.60
   2   0  -4 1110.29   24.70
   2   0  -4 1127.99   24.90
   2   0  -4 1135.69   24.50
  -2   0   4 1127.69   24.80
   2   0  -4 1116.99   24.80
  -2   0   4 1134.49   24.50
   2   0   4 1931.21   41.10
  -2   0  -4 1905.41   41.20
   2   0   4 1847.62   40.80
   2   0   4 1908.71   41.60
  -2   0  -4 1837.32   40.80
   2   0   4 1877.71   41.30
  -2   0  -4 1923.51   41.60
   4   0   4 1277.27   29.70
  -4   0  -4 1318.57   29.80
  -4   0  -4 1359.76   30.50
   4   0   4 1361.36   29.90
  -4   0  -4 1311.67   29.80
  -4   0  -4 1393.76   30.30
  -6   0  -4  966.80   23.20
  -6   0  -4 1019.20   23.70
  -6   0  -4  997.20   23.70
  -6   0  -4  961.10   23.00
   6   0   4  979.90   22.80
   8   0   4  177.58    6.10
  -8   0  -4  181.88    6.70
  -8   0  -4  179.38    7.00
  -8   0  -4  170.98    7.20
  10   0   4 2673.53   58.69
 -10   0  -4 2701.63   60.79
 -10   0  -4 2607.24   60.09
 -10   0  -4 2579.74   59.59
 -12   0  -4   61.49    5.60
 -12   0  -4   65.19    6.50
  12   0   4   74.39    4.50
  14   0   4   22.80    4.50
 -14   0  -4   21.30    4.70
 -14   0  -4   24.00    4.30
 -16   0  -4  202.98   11.40
 -16   0  -4  198.58   13.00
 -18   0  -4  106.49    9.90
  18   0   4  120.69    9.40
 -18   0  -4  108.49    8.90
  20   0   4   28.00    6.30
 -20   0  -4   37.80    6.50
 -20   0  -4   35.40    6.50
  22   0   4    5.00    5.30
 -22   0  -4   16.50    6.30
 -23  -1   4   29.10    6.40
  23  -1  -4   37.50    6.70
 -23  -1   4   34.10    7.70
 -23   1   4   37.80    7.20
  23   1  -4   46.00    7.20
 -23   1   4   44.20    8.00
  21  -1  -4   43.90    6.20
 -21  -1   4   46.60    7.40
 -21  -1   4   49.20    7.10
  21   1  -4   44.10    6.90
 -21   1   4   48.60    7.20
 -21   1   4   51.69    7.80
  19  -1  -4   37.90    5.30
 -19  -1   4   40.60    6.00
  19  -1  -4   35.00    4.40
 -19  -1   4   41.40    7.10
 -19   1   4   37.10    5.80
 -19   1   4   44.40    6.60
  17  -1  -4  107.19    7.10
 -17  -1   4  129.89   11.20
 -17  -1   4  113.89    8.80
  17  -1  -4  110.39    6.20
  17   1  -4  122.09    7.80
 -17   1   4  120.29    9.20
  15  -1  -4  129.19    6.40
 -15  -1   4  140.39    8.70
 -15  -1   4  148.59    8.20
  15  -1  -4  137.89    7.10
  15   1  -4  146.39    7.60
 -15   1   4  144.89    9.10
 -15   1   4  138.19    8.20
 -13  -1   4   52.99    5.80
  13  -1  -4   56.69    4.60
 -13  -1   4   60.69    5.60
  13  -1  -4   47.20    4.20
 -13   1   4   59.79    5.70
  13   1  -4   49.10    3.50
 -13   1   4   58.89    6.10
  13   1  -4   59.49    5.00
  11  -1  -4   87.39    4.60
 -11  -1   4   89.69    6.00
 -11  -1   4   92.19    5.50
  11  -1  -4   95.29    4.70
 -11   1   4   89.29    6.10
  11   1  -4   85.19    5.00
  11   1  -4   89.89    4.00
 -11   1   4   92.79    5.70
   9  -1  -4  856.01   21.10
   9  -1  -4  873.71   22.70
   9  -1  -4  904.61   21.40
  -9  -1   4  907.71   22.20
  -9  -1   4  913.51   22.90
  -9  -1   4  875.31   20.70
  -9   1   4  883.71   23.40
   9   1  -4  884.91   20.70
  -9   1   4  937.21   23.00
   9   1  -4  908.21   21.80
   7  -1  -4  818.02   19.20
   7  -1  -4  819.02   20.20
   7  -1  -4  768.32   18.60
  -7  -1   4  814.92   19.50
  -7  -1   4  844.32   20.30
  -7  -1   4  792.82   18.60
   7   1  -4  801.02   19.30
  -7   1   4  835.12   19.70
  -7   1   4  835.02   20.30
   7   1  -4  812.82   20.20
  -7   1   4  758.22   18.50
   7   1  -4  800.32   18.60
  -5  -1   4 4468.85   94.79
  -5  -1   4 4414.06   94.49
  -5  -1   4 4299.07   94.69
  -5  -1   4 4555.24   95.59
   5  -1  -4 4432.26   95.39
   5  -1  -4 4467.95   94.89
   5  -1  -4 4299.67   94.09
   5   1  -4 4387.46   94.79
  -5   1   4 4227.68   94.09
   5   1  -4 4440.06   95.49
  -5   1   4 4465.15   95.39
  -5   1   4 4544.35   95.09
   5   1  -4 4477.75   94.49
   5   1  -4 4404.86   94.79
  -5   1   4 4282.57   94.79
  -3  -1   4 2609.24   56.99
   3  -1  -4 2525.35   57.69
   3  -1  -4 2647.14   57.09
  -3  -1   4 2734.03   56.79
  -3  -1   4 2703.03   57.49
   3  -1  -4 2490.85   56.79
  -3   1   4 2734.43   57.19
  -3   1   4 2574.74   56.39
  -3   1   4 2652.23   57.09
   3   1  -4 2699.53   56.99
   3   1  -4 2630.14   57.09
   3   1  -4 2688.23   57.39
   3   1  -4 2683.83   56.79
  -3   1   4 2571.14   57.09
  -1  -1  -4 2600.54   55.99
   1  -1   4 2724.93   56.39
  -1  -1  -4 2608.64   56.19
   1  -1   4 2545.55   55.29
   1  -1   4 2557.14   56.39
   1  -1   4 2541.95   56.49
   1   1   4 2690.33   56.39
  -1   1  -4 2641.74   56.49
  -1   1  -4 2591.44   56.49
   1   1   4 2529.65   56.79
   1   1   4 2535.55   55.99
  -1   1  -4 2677.13   56.39
   3  -1   4  727.83   17.40
  -3  -1  -4  736.43   17.10
   3  -1   4  708.83   16.60
  -3  -1  -4  759.32   17.70
  -3  -1  -4  764.32   16.90
   3   1   4  743.63   17.10
  -3   1  -4  752.72   17.60
   3   1   4  748.63   17.00
  -3   1  -4  767.02   17.60
  -3   1  -4  720.23   16.70
   3   1   4  722.33   17.30
  -3   1  -4  717.53   17.30
  -5  -1  -4  465.15   12.10
   5  -1   4  467.55   12.10
   5  -1   4  455.65   12.30
  -5  -1  -4  492.35   12.20
  -5   1  -4  447.76   11.70
   5   1   4  466.15   11.50
  -5   1  -4  486.15   12.50
  -5   1  -4  479.45   12.70
  -7  -1  -4 1809.92   42.30
  -7  -1  -4 1765.22   40.60
  -7  -1  -4 1921.71   42.20
  -7  -1  -4 1850.31   41.80
   7  -1   4 1861.81   41.60
   7   1   4 1880.91   40.80
  -7   1  -4 1863.21   42.20
  -7   1  -4 1870.01   42.60
  -7   1  -4 1783.62   41.50
  -9  -1  -4  136.49    6.60
   9  -1   4  134.19    5.70
  -9  -1  -4  135.69    6.10
  -9  -1  -4  130.39    6.30
   9   1   4  144.89    5.10
  -9   1  -4  124.69    6.80
  -9   1  -4  136.29    6.30
  -9   1  -4  116.29    6.60
 -11  -1  -4  149.59    7.90
  11  -1   4  150.48    6.40
 -11  -1  -4  147.59    7.20
 -11   1  -4  136.49    7.70
 -11   1  -4  137.59    7.10
 -11   1  -4  142.19    7.10
  13  -1   4  330.07   10.80
 -13  -1  -4  329.47   12.70
 -13  -1  -4  343.67   12.20
 -13   1  -4  325.47   11.90
 -13   1  -4  341.17   13.30
  13   1   4  317.37   12.30
 -15  -1  -4  120.39    8.10
 -15  -1  -4  110.29    8.70
  15  -1   4  114.29    8.10
  15  -1   4  106.59    6.20
 -15   1  -4  109.79    8.90
  15   1   4  129.89    8.60
 -15   1  -4  102.99    7.60
 -17  -1  -4   35.80    6.40
  17  -1   4   24.20    5.20
 -17  -1  -4   34.00    5.60
  17  -1   4   23.30    3.90
  17   1   4   29.20    5.70
 -17   1  -4   38.90    6.30
 -17   1  -4   27.60    5.20
 -19  -1  -4  103.29   10.10
 -19  -1  -4   99.79    9.10
  19  -1   4   95.99    9.20
 -19   1  -4  103.49    9.10
  19   1   4  100.49    9.60
 -19   1  -4  104.99   10.50
 -21  -1  -4   10.50    5.10
 -21  -1  -4   12.90    5.60
  21  -1   4   15.40    5.60
 -21   1  -4   13.70    5.30
 -21   1  -4    8.20    6.00
  21   1   4    8.20    5.20
 -24  -2   4   -4.60    4.80
 -24   2   4    9.90    5.50
 -24   2   4    1.30    5.00
  22  -2  -4  264.17   11.00
 -22  -2   4  251.67   13.90
  22  -2  -4  257.57   12.40
 -22  -2   4  265.87   15.20
  22   2  -4  279.67   14.10
 -22   2   4  268.27   15.20
 -22   2   4  258.37   14.20
  20  -2  -4   32.20    5.20
 -20  -2   4   38.80    6.20
  20  -2  -4   37.10    4.80
 -20  -2   4   40.70    6.60
  20   2  -4   28.00    5.50
 -20   2   4   41.00    6.90
 -20   2   4   32.10    6.20
  18  -2  -4   22.20    4.30
 -18  -2   4   16.40    4.40
  18  -2  -4   26.30    4.10
 -18  -2   4   26.80    5.70
 -18   2   4   15.40    4.50
  18   2  -4   19.50    4.60
 -18   2   4   23.60    5.30
  16  -2  -4   34.10    4.30
 -16  -2   4   27.50    5.10
 -16  -2   4   31.90    4.70
  16  -2  -4   35.30    4.40
  16   2  -4   35.20    5.10
 -16   2   4   44.30    5.90
 -16   2   4   35.80    5.00
 -14  -2   4  328.97   12.90
 -14  -2   4  330.47   11.90
  14  -2  -4  319.47   10.70
  14  -2  -4  334.57   10.60
 -14   2   4  313.27   12.80
 -14   2   4  327.57   12.20
  14   2  -4  312.17   11.50
 -12  -2   4   42.30    4.40
  12  -2  -4   41.60    4.80
 -12  -2   4   39.10    4.80
  12  -2  -4   48.30    3.90
 -12   2   4   47.80    5.10
  12   2  -4   40.60    4.20
 -12   2   4   50.09    5.60
 -10  -2   4  527.75   14.80
  10  -2  -4  523.85   13.50
 -10  -2   4  572.94   15.90
  10  -2  -4  538.55   14.30
  10   2  -4  508.85   16.10
 -10   2   4  523.55   15.00
 -10   2   4  526.85   15.60
  -8  -2   4 1138.89   26.60
  -8  -2   4 1140.49   27.50
   8  -2  -4 1073.59   25.20
   8  -2  -4 1111.39   26.40
   8  -2  -4 1098.39   25.30
   8  -2  -4 1128.39   27.40
  -8   2   4 1151.68   27.50
   8   2  -4 1131.89   26.60
   8   2  -4 1108.79   25.20
  -8   2   4 1149.69   26.90
  -6  -2   4 1070.09   25.60
   6  -2  -4 1069.39   25.50
   6  -2  -4 1006.40   23.60
  -6  -2   4 1079.79   24.40
  -6  -2   4 1100.39   24.90
   6  -2  -4 1061.99   24.90
   6   2  -4 1087.69   24.00
  -6   2   4 1109.39   26.50
   6   2  -4 1056.59   24.90
  -6   2   4 1084.99   25.20
   6   2  -4 1088.99   25.60
   4  -2  -4    0.80    1.40
   4  -2  -4    3.60    1.40
  -4  -2   4    5.30    1.30
  -4  -2   4    3.70    1.20
  -4  -2   4    2.40    1.30
  -4   2   4    4.40    1.80
   4   2  -4    3.00    1.20
   4   2  -4    3.50    1.40
  -4   2   4    2.90    1.10
   4   2  -4    4.00    1.50
  -4   2   4    4.80    1.30
   4   2  -4    2.40    1.10
   2  -2  -4  874.61   20.40
  -2  -2   4  878.91   20.20
   2  -2  -4  924.41   20.00
  -2  -2   4  897.11   20.70
  -2  -2   4  889.11   20.30
  -2  -2   4  907.21   19.60
  -2   2   4  872.61   20.20
   2   2  -4  910.41   20.50
   2   2  -4  884.51   19.60
  -2   2   4  904.31   19.90
  -2   2   4  847.82   20.30
  -2   2   4  873.61   20.30
   2   2  -4  903.21   20.70
   0  -2   4 1237.38   27.40
   0  -2  -4 1294.97   26.90
   0  -2  -4 1186.98   26.90
   0  -2   4 1198.38   27.10
   0  -2  -4 1208.78   26.90
   0   2  -4 1188.98   27.30
   0   2   4 1173.98   26.90
   0   2  -4 1209.68   27.20
   0   2   4 1240.88   26.80
   0   2   4 1193.68   26.90
  -2  -2  -4  980.00   21.80
   2  -2   4  968.40   20.80
  -2  -2  -4  963.70   21.30
   2  -2   4  938.71   21.80
   2  -2   4  965.20   22.00
  -2  -2  -4  961.20   21.60
   2   2   4  939.11   21.50
  -2   2  -4  962.10   21.90
  -2   2  -4  946.41   22.10
  -2   2  -4  815.02   21.90
   2   2   4  995.10   21.80
  -2   2  -4  931.81   21.00
  -2   2  -4  927.91   21.80
   2   2   4  914.11   21.60
   2   2   4 1007.70   20.70
  -4  -2  -4  149.99    4.80
   4  -2   4  146.49    4.70
  -4  -2  -4  147.39    5.40
   4  -2   4  147.89    5.40
  -4  -2  -4  155.58    5.20
  -4   2  -4  149.69    5.70
  -4   2  -4  151.08    5.30
  -4   2  -4  149.49    4.70
   4   2   4  149.49    4.50
   6  -2   4  102.89    4.70
  -6  -2  -4   92.89    4.80
  -6  -2  -4   91.29    4.50
  -6  -2  -4  109.59    4.70
  -6   2  -4  101.89    4.70
  -6   2  -4   99.19    4.30
  -6   2  -4  100.19    5.30
  -8  -2  -4  725.73   18.90
  -8  -2  -4  751.42   19.00
   8  -2   4  745.83   18.70
  -8   2  -4  701.53   22.40
  -8   2  -4  742.33   18.50
 -10  -2  -4  218.38    8.70
 -10  -2  -4  236.38    9.20
 -10   2  -4  229.08    8.60
  10   2   4  226.58    9.10
 -10   2  -4  225.38    9.50
 -10   2  -4  228.98    8.50
  12  -2   4  194.28    8.00
 -12  -2  -4  178.38    8.80
 -12  -2  -4  180.48    8.50
 -12   2  -4  174.08    8.30
 -12   2  -4  187.38    9.60
 -12   2  -4  183.38    8.30
  12   2   4  191.48    9.00
 -14  -2  -4   61.39    6.80
 -14  -2  -4   47.60    5.50
  14  -2   4   56.39    5.40
 -14   2  -4   61.69    6.10
 -14   2  -4   45.90    6.00
  14   2   4   64.59    6.70
 -16  -2  -4  221.98   11.60
  16  -2   4  231.28   11.10
 -16  -2  -4  228.18   11.00
  16  -2   4  228.08    9.50
 -16   2  -4  214.88   17.50
 -16   2  -4  219.28   10.70
  16   2   4  220.98   11.40
  18  -2   4   74.79    8.00
 -18  -2  -4   84.69    9.30
 -18  -2  -4   93.39    8.70
  18  -2   4  101.49    6.90
 -18   2  -4   88.49    8.30
 -18   2  -4   96.49   10.00
  18   2   4  103.59    9.30
 -20  -2  -4   61.99    8.60
 -20  -2  -4   49.10    7.20
  20  -2   4   73.89    8.50
  20  -2   4   52.79    6.00
 -20   2  -4   72.19    8.10
  20   2   4   64.39    8.70
 -20   2  -4   64.99    9.00
  23  -3  -4   83.99    7.50
 -23  -3   4   94.89   11.10
  23  -3  -4   96.89    8.80
 -23  -3   4   57.59   12.40
 -23   3   4  100.29   11.10
 -23   3   4   80.39   10.00
  23   3  -4   79.59    9.10
  21  -3  -4   15.70    4.40
 -21  -3   4   30.00    6.80
  21  -3  -4   22.80    4.90
 -21  -3   4   11.00    4.90
  21   3  -4   37.20    6.60
 -21   3   4   23.90    6.20
 -21   3   4   35.90    6.60
 -19  -3   4   53.89    6.70
  19  -3  -4   66.79    6.20
 -19  -3   4   63.89    8.70
  19  -3  -4   62.99    6.50
 -19   3   4   65.99    7.70
 -19   3   4   68.49    8.00
  19   3  -4   69.09    7.60
 -17  -3   4   52.59    6.00
  17  -3  -4   48.90    5.40
  17  -3  -4   53.39    5.60
 -17  -3   4   65.49    7.70
  17   3  -4   54.59    6.10
 -17   3   4   53.59    6.60
 -17   3   4   52.09    7.00
 -15  -3   4   -0.10    2.80
  15  -3  -4    5.80    3.00
 -15  -3   4    3.30    3.20
  15  -3  -4    5.40    2.60
  15   3  -4    1.40    3.10
 -15   3   4   -0.30    3.40
 -15   3   4    3.50    3.60
 -13  -3   4  143.49    7.60
  13  -3  -4  154.38    6.30
  13  -3  -4  142.89    7.10
 -13  -3   4  155.28    8.50
 -13   3   4  146.79    8.50
 -13   3   4  151.48    8.30
  13   3  -4  146.19    7.60
  11  -3  -4  368.56   11.40
 -11  -3   4  371.76   14.40
  11  -3  -4  342.37    9.90
 -11  -3   4  365.16   11.60
 -11   3   4  368.46   12.10
  11   3  -4  356.36   11.50
 -11   3   4  358.76   12.50
  -9  -3   4  483.05   13.20
   9  -3  -4  451.45   11.50
   9  -3  -4  467.15   13.10
   9  -3  -4  474.85   13.90
  -9  -3   4  464.75   13.90
   9  -3  -4  440.56   11.40
  -9   3   4  466.75   13.50
  -9   3   4  474.15   14.00
  -7  -3   4  283.37    9.30
   7  -3  -4  286.77    8.80
   7  -3  -4  284.27    9.30
  -7  -3   4  294.67    8.70
  -7   3   4  283.47    9.30
  -7   3   4  288.27    9.20
   7   3  -4  292.47    8.90
  -5  -3   4  346.57   10.10
   5  -3  -4  321.17    9.70
   5  -3  -4  334.37    9.60
  -5  -3   4  361.66    9.10
  -5  -3   4  357.56    9.30
  -5  -3   4  347.87    8.70
   5   3  -4  350.96   10.00
   5   3  -4  348.47    9.60
  -5   3   4  348.07    9.80
  -5   3   4  349.37    9.90
   3  -3  -4 1545.45   35.20
  -3  -3   4 1582.04   35.60
  -3  -3   4 1577.44   34.50
  -3  -3   4 1584.64   34.70
   3  -3  -4 1574.14   35.00
   3   3  -4 1574.24   34.50
  -3   3   4 1566.44   35.20
   3   3  -4 1567.74   35.60
  -3   3   4 1583.14   34.90
   3   3  -4 1562.24   35.20
  -1  -3   4  553.64   12.70
  -1  -3   4  568.64   13.70
  -1  -3   4  549.05   13.60
  -1  -3   4  570.04   14.20
   1  -3  -4  577.34   12.90
   1  -3  -4  552.54   13.60
   1  -3  -4  566.14   13.70
   1  -3  -4  557.24   12.90
  -1   3   4  598.64   12.90
   1   3  -4  564.24   13.60
  -1   3   4  542.95   13.50
   1   3  -4  581.74   13.80
   1   3  -4  548.05   14.00
  -1   3   4  545.85   13.50
   1   3  -4  568.64   12.70
  -1   3   4  592.14   12.90
  -1  -3  -4   61.79    2.70
  -1  -3  -4   59.79    2.80
  -1  -3  -4   60.69    3.10
   1  -3   4   59.99    3.10
   1  -3   4   55.29    3.50
   1  -3   4   59.59    3.20
  -1   3  -4   63.49    3.40
  -1   3  -4   61.79    3.20
   1   3   4   58.29    2.80
  -1   3  -4   63.09    2.10
   1   3   4   65.79    2.80
   1   3   4   57.59    2.50
   3  -3   4  183.88    6.20
  -3  -3  -4  177.98    5.00
  -3  -3  -4  191.28    6.10
  -3  -3  -4  180.58    5.10
  -3  -3  -4  177.88    5.90
  -3   3  -4  180.78    6.50
  -3   3  -4  187.58    5.90
  -3   3  -4  180.38    6.40
  -3   3  -4  177.68    5.20
  -5  -3  -4  156.58    5.80
   5  -3   4  157.08    6.00
  -5  -3  -4  154.58    5.30
  -5   3  -4  150.48    5.30
  -5   3  -4  150.38    5.60
  -5   3  -4  147.59    6.30
   7  -3   4  200.98    7.40
  -7  -3  -4  201.58    7.00
  -7   3  -4  203.08    8.10
  -7   3  -4  198.88    6.90
  -7   3  -4  201.88    7.10
  -9  -3  -4  235.18    8.50
  -9  -3  -4  227.38    8.60
   9  -3   4  221.38    8.50
   9   3   4  237.68    9.00
  -9   3  -4  243.18    9.60
  -9   3  -4  229.88    8.40
  11  -3   4  542.45   15.80
 -11  -3  -4  542.75   16.10
 -11  -3  -4  527.85   15.90
  11   3   4  550.24   16.60
 -11   3  -4  530.55   15.60
 -11   3  -4  526.35   17.10
 -11   3  -4  527.35   15.60
 -13  -3  -4  147.69    8.10
  13  -3   4  149.09    7.60
 -13  -3  -4  138.79    8.20
  13   3   4  154.28    8.50
 -13   3  -4  149.99    7.70
 -13   3  -4  145.09    8.00
 -13   3  -4  148.19    9.20
 -15  -3  -4  540.75   22.20
  15  -3   4  583.84   17.30
 -15  -3  -4  567.94   18.50
  15   3   4  515.75   20.20
 -15   3  -4  560.74   17.70
 -15   3  -4  550.84   19.50
 -17  -3  -4   43.70    6.40
 -17  -3  -4   31.00    5.30
  17  -3   4   33.90    5.80
  17  -3   4   38.70    5.20
 -17   3  -4   32.30    5.60
 -17   3  -4   28.40    6.60
  17   3   4   33.80    5.80
  19  -3   4   70.39    8.10
  19  -3   4   68.79    6.70
 -19  -3  -4   57.09    8.20
 -19  -3  -4   74.79    8.10
 -19   3  -4   66.79    7.80
 -19   3  -4   65.39    8.60
  19   3   4   77.89    9.60
 -21  -3  -4   46.80    7.60
  21  -3   4   41.70    7.30
 -21  -3  -4   44.20    8.00
  21  -3   4   41.70    5.80
 -21   3  -4   51.99    8.70
  21   3   4   58.29    8.60
 -21   3  -4   48.00    7.50
  22  -4  -4   33.70    5.20
  22  -4  -4   45.90    6.10
 -22  -4   4   36.50    6.50
 -22  -4   4   45.50    7.40
 -22   4   4   32.10    6.70
 -22   4   4   43.90    8.00
  22   4  -4   45.40    7.60
 -20  -4   4   45.90    6.70
  20  -4  -4   55.39    6.60
 -20  -4   4   41.20    6.50
  20  -4  -4   41.00    5.30
 -20   4   4   45.30    7.10
 -20   4   4   40.10    7.40
  20   4  -4   37.80    6.60
  18  -4  -4   51.89    6.00
 -18  -4   4   48.80    6.60
 -18  -4   4   45.90    6.10
 -18   4   4   35.60    5.90
 -18   4   4   44.00    6.70
  18   4  -4   41.50    5.80
  16  -4  -4  185.58    9.20
 -16  -4   4  189.88   10.00
 -16  -4   4  186.98   10.80
  16  -4  -4  203.48    8.00
 -16   4   4  200.08   11.00
  16   4  -4  201.28    9.90
 -16   4   4  209.38   10.70
 -14  -4   4  255.57   11.40
  14  -4  -4  250.87   10.00
  14  -4  -4  250.67    8.50
 -14  -4   4  248.78   10.40
 -14   4   4  245.68   10.90
 -14   4   4  251.97   12.50
  14   4  -4  238.78   10.30
  12  -4  -4  598.04   16.80
 -12  -4   4  567.04   16.80
  12  -4  -4  580.74   14.70
 -12  -4   4  574.24   17.80
 -12   4   4  578.74   17.40
  12   4  -4  577.74   17.00
 -12   4   4  577.14   18.00
  10  -4  -4   91.59    3.70
 -10  -4   4   98.29    5.50
  10  -4  -4  100.99    6.20
 -10  -4   4  102.69    6.10
  10  -4  -4  101.49    5.60
 -10   4   4  106.09    6.40
  10   4  -4  112.09    5.90
 -10   4   4   88.49    6.10
  -8  -4   4 1059.49   25.30
   8  -4  -4 1023.10   26.10
  -8  -4   4 1067.69   26.20
   8  -4  -4 1047.50   25.50
  -8   4   4 1035.20   26.10
  -8   4   4 1065.99   25.90
   8   4  -4 1012.20   27.00
   6  -4  -4  213.28    7.70
  -6  -4   4  218.78    7.80
   6  -4  -4  219.58    7.50
  -6  -4   4  214.48    6.00
  -6  -4   4  221.08    7.10
  -6   4   4  225.68    7.70
  -6   4   4  215.38    7.70
   6   4  -4  214.08    7.40
  -4  -4   4  553.14   13.10
   4  -4  -4  563.24   14.20
  -4  -4   4  552.04   13.40
  -4  -4   4  537.75   14.40
   4  -4  -4  485.85   13.90
   4   4  -4  566.14   14.10
   4   4  -4  544.85   14.40
  -4   4   4  576.54   14.10
  -4   4   4  539.05   14.00
  -2  -4   4  181.88    6.40
  -2  -4   4  182.88    5.70
  -2  -4   4  186.98    5.20
   2  -4  -4  174.18    5.90
   2  -4  -4  167.88    6.00
  -2   4   4  188.38    5.50
   2   4  -4  187.58    5.20
   2   4  -4  180.58    5.60
   2   4  -4  180.98    6.20
   2   4  -4  187.48    6.10
   0  -4   4  351.16    8.30
   0  -4  -4  336.67    9.30
   0  -4  -4  336.77    9.00
   0  -4   4  349.57    9.40
   0  -4   4  339.57    9.80
   0   4   4  340.97    8.60
   0   4   4  322.67    8.80
   0   4   4  352.86    8.40
   0   4  -4  334.37    8.20
   0   4  -4  344.77    9.30
   0   4  -4  329.27    9.70
   0   4   4  358.36    8.70
  -2  -4  -4  172.68    5.00
  -2  -4  -4  180.68    6.10
   2  -4   4  184.18    6.30
  -2  -4  -4  181.68    5.30
  -2   4  -4  175.98    5.90
  -2   4  -4  179.78    6.50
   2   4   4  186.28    5.80
   2   4   4  169.08    5.10
  -2   4  -4  182.68    5.30
  -2   4  -4  177.38    6.50
   4  -4   4  333.17    9.10
  -4  -4  -4  346.27    9.10
  -4  -4  -4  343.07   10.00
   4  -4   4  351.16   10.30
   4   4   4  369.66   10.20
  -4   4  -4  352.66    9.30
  -4   4  -4  363.86   10.90
  -4   4  -4  346.67   10.60
  -4   4  -4  348.37    9.80
  -6  -4  -4 1270.37   29.10
   6  -4   4 1258.47   30.20
  -6  -4  -4 1228.78   30.90
  -6   4  -4 1255.07   29.40
   6   4   4 1226.38   31.20
  -6   4  -4 1298.57   31.00
  -6   4  -4 1269.57   29.10
  -8  -4  -4  120.49    6.10
  -8  -4  -4  133.89    5.90
   8  -4   4  126.49    6.30
  -8   4  -4  123.79    6.50
   8   4   4  123.29    6.30
  -8   4  -4  129.19    5.90
 -10  -4  -4  173.78    7.90
 -10  -4  -4  164.68    7.70
  10  -4   4  186.88    8.10
 -10   4  -4  168.88    7.30
  10   4   4  178.58    8.30
 -10   4  -4  184.38    9.10
 -10   4  -4  176.98    7.80
  12  -4   4  256.77   10.30
 -12  -4  -4  254.67   10.40
 -12  -4  -4  252.87   10.40
 -12   4  -4  251.67    9.70
  12   4   4  246.48   10.60
 -12   4  -4  260.77   10.10
 -12   4  -4  261.47   11.60
 -14  -4  -4   -1.00    3.20
  14  -4   4   -2.50    2.90
 -14  -4  -4   -1.30    2.90
  14   4   4    1.40    3.40
 -14   4  -4    9.40    4.30
 -14   4  -4   -1.20    2.70
 -14   4  -4    4.70    3.40
 -16  -4  -4  100.29    8.20
 -16  -4  -4  107.89    8.60
  16  -4   4  106.19    7.90
  16  -4   4   98.69    7.40
  16   4   4  102.99    8.60
 -16   4  -4   84.29    7.80
 -16   4  -4   68.89    9.40
 -18  -4  -4   14.20    5.30
  18  -4   4   13.10    4.70
 -18  -4  -4    5.40    4.60
  18  -4   4    8.90    4.10
 -18   4  -4    5.70    5.30
  18   4   4    9.20    5.20
 -18   4  -4   13.70    5.00
  20  -4   4   95.49    8.10
  20  -4   4  107.49    9.40
 -20  -4  -4   92.29   10.30
 -20  -4  -4  128.19   10.70
 -20   4  -4  114.79   11.50
  20   4   4  114.29   10.90
 -20   4  -4  119.29   10.10
 -23  -5   4   10.20    5.00
 -23  -5   4   10.50    5.60
  23  -5  -4    8.40    4.30
 -23   5   4   14.70    6.20
 -23   5   4   18.80    6.50
  23   5  -4    4.50    6.50
  21  -5  -4   20.50    4.60
  21  -5  -4   27.30    5.70
 -21  -5   4   32.10    6.10
 -21  -5   4   25.10    6.00
 -21   5   4   38.70    6.80
  21   5  -4   34.30    7.00
 -21   5   4   32.00    7.00
 -19  -5   4   60.09    7.30
  19  -5  -4   42.80    9.90
 -19  -5   4   68.39    8.70
  19  -5  -4   60.79    5.80
 -19   5   4   48.90    7.10
 -19   5   4   50.59    7.10
  19   5  -4   53.19    7.50
  17  -5  -4   18.90    4.50
 -17  -5   4   13.70    4.10
  17  -5  -4   16.00    3.30
 -17  -5   4    7.30    4.30
 -17   5   4   10.20    4.40
 -17   5   4   15.10    5.30
  17   5  -4   14.30    4.70
  15  -5  -4  347.27   12.80
  15  -5  -4  327.17   10.50
 -15  -5   4  328.37   12.80
 -15  -5   4  336.47   13.60
 -15   5   4  324.37   13.30
 -15   5   4  318.27   13.80
  15   5  -4  335.17   13.00
 -13  -5   4  111.99    7.60
 -13  -5   4  100.49    6.80
  13  -5  -4  119.99    7.10
 -13   5   4   98.59    7.80
  13   5  -4  103.19    7.00
 -13   5   4  106.09    7.70
 -11  -5   4  308.97   10.80
  11  -5  -4  293.77   10.80
 -11  -5   4  307.27   11.60
  11   5  -4  302.77   11.00
 -11   5   4  308.47   11.80
 -11   5   4  299.87   11.40
  -9  -5   4   35.60    3.90
  -9  -5   4   40.80    4.50
   9  -5  -4   50.19    4.40
   9  -5  -4   46.60    4.60
  -9   5   4   46.70    4.80
   9   5  -4   41.20    4.30
  -9   5   4   44.20    4.70
   7  -5  -4  231.88    8.60
  -7  -5   4  233.98    8.70
  -7  -5   4  242.28    7.90
   7  -5  -4  222.38    9.50
  -7   5   4  242.78    9.10
   7   5  -4  248.38    8.50
  -5  -5   4 2819.62   61.39
   5  -5  -4 2774.92   62.09
  -5  -5   4 2757.82   62.39
  -5  -5   4 2799.02   60.59
  -5   5   4 2833.92   62.09
  -5   5   4 2752.12   61.99
   5   5  -4 2778.72   61.89
  -3  -5   4 2338.37   52.29
  -3  -5   4 2350.76   51.09
   3  -5  -4 2236.48   51.29
  -3  -5   4 2320.67   50.99
   3  -5  -4 2306.57   51.79
  -3   5   4 2375.16   51.59
   3   5  -4 2366.46   53.19
   3   5  -4 2336.97   51.69
  -3   5   4 2268.87   51.69
  -1  -5   4  165.38    5.10
  -1  -5   4  165.48    5.80
   1  -5  -4  168.48    6.10
  -1  -5   4  161.58    6.40
   1  -5  -4  162.28    5.80
  -1   5   4  167.28    5.30
  -1   5   4  159.08    4.80
   1   5  -4  168.58    5.00
  -1   5   4  167.58    4.80
   1   5  -4  172.68    6.00
  -1  -5  -4  276.57    7.30
   1  -5   4  281.97    8.40
   1  -5   4  275.17    8.90
  -1  -5  -4  270.87    7.60
  -1  -5  -4  255.77    8.10
  -1   5  -4  266.67    8.10
  -1   5  -4  268.87    8.70
  -1   5  -4  263.27    7.10
  -1   5  -4  263.77    7.20
   1   5   4  257.87    7.90
   1   5   4  264.77    7.50
  -3  -5  -4  211.88    6.00
  -3  -5  -4  213.38    7.20
  -3  -5  -4  205.18    6.20
   3  -5   4  215.18    7.50
  -3   5  -4  215.38    7.80
   3   5   4  213.68    6.90
  -3   5  -4  211.28    6.50
  -3   5  -4  215.58    6.90
   3   5   4  192.18    5.80
  -3   5  -4  205.78    6.10
   5  -5   4  404.16   13.90
  -5  -5  -4  430.26   11.30
  -5   5  -4  431.16   13.10
   5   5   4  429.46   12.30
  -5   5  -4  430.86   11.70
  -5   5  -4  427.46   11.50
  -7  -5  -4   91.69    5.30
  -7  -5  -4   85.89    4.60
   7  -5   4   81.29    5.30
  -7   5  -4   87.19    4.70
  -7   5  -4   87.49    5.10
  -7   5  -4   91.29    6.00
   7   5   4   88.59    5.20
  -9  -5  -4   15.30    3.20
   9  -5   4   17.00    3.50
  -9  -5  -4   14.20    2.80
   9   5   4   19.30    3.30
  -9   5  -4   16.10    2.90
  -9   5  -4   19.50    3.60
  -9   5  -4   19.50    3.30
 -11  -5  -4  147.09    7.90
  11  -5   4  160.28    8.10
 -11  -5  -4  156.18    7.70
 -11   5  -4  159.78    9.10
 -11   5  -4  157.48    7.30
 -11   5  -4  163.78    8.00
  11   5   4  154.78    8.20
  13  -5   4  132.99    7.90
 -13  -5  -4  120.09    7.80
 -13  -5  -4  120.39    7.80
  13   5   4  117.89    7.90
 -13   5  -4  139.39    8.00
 -13   5  -4  116.79    7.00
 -13   5  -4  121.09    8.90
 -15  -5  -4   95.69    7.80
 -15  -5  -4   89.39    7.90
  15  -5   4   91.19    7.50
  15   5   4   96.99    8.20
 -15   5  -4   98.79    7.70
 -15   5  -4   87.49    9.00
 -17  -5  -4   10.80    4.40
 -17  -5  -4   20.70    5.10
 -17   5  -4    7.10    4.40
  17   5   4   10.70    4.40
 -17   5  -4   12.30    5.70
 -19  -5  -4   53.79    7.20
  19  -5   4   53.99    7.00
  19  -5   4   94.99    8.50
 -19  -5  -4   66.99    8.40
 -19   5  -4   56.09    7.70
 -19   5  -4   53.19    8.10
  19   5   4   65.09    8.30
 -21  -5  -4   37.40    6.70
  21  -5   4   46.00    6.50
 -21  -5  -4   33.20    6.90
  21  -5   4   37.00    6.40
 -21   5  -4   26.80    6.70
 -21   5  -4   31.30    6.30
  21   5   4   34.40    7.30
  22  -6  -4    6.60    3.70
  22  -6  -4    4.30    4.40
 -22  -6   4    0.50    4.50
 -22   6   4    2.50    5.10
  22   6  -4    0.50    5.10
 -22   6   4    1.30    5.00
  20  -6  -4  250.37   12.60
 -20  -6   4  258.67   14.20
  20  -6  -4  252.77    9.90
 -20  -6   4  280.07   13.90
 -20   6   4  237.38   14.30
 -20   6   4  266.47   14.30
  20   6  -4  274.77   13.90
 -18  -6   4   20.50    5.70
  18  -6  -4   38.60    6.10
  18  -6  -4   30.60    3.90
 -18  -6   4   28.80    5.20
 -18   6   4   33.20    6.90
 -18   6   4   29.00    5.90
  18   6  -4   34.20    5.60
 -16  -6   4   68.59    7.60
  16  -6  -4   75.29    7.10
 -16  -6   4   59.99    6.50
 -16   6   4   65.99    7.00
 -16   6   4   64.59    7.60
  16   6  -4   59.79    6.70
 -14  -6   4   61.49    6.00
 -14  -6   4   49.40    6.20
  14  -6  -4   46.40    5.70
 -14   6   4   55.89    6.70
  14   6  -4   46.60    5.50
 -14   6   4   53.39    6.10
 -12  -6   4  245.98   10.70
  12  -6  -4  233.78   10.10
 -12  -6   4  228.08    9.70
 -12   6   4  237.28   10.60
  12   6  -4  254.17   10.30
 -12   6   4  236.78   10.90
 -10  -6   4  372.46   12.90
 -10  -6   4  372.06   12.10
  10  -6  -4  371.96   13.10
  10  -6  -4  372.96   12.60
  10   6  -4  376.96   12.50
 -10   6   4  386.06   13.30
 -10   6   4  352.26   12.60
  -8  -6   4  112.79    5.60
   8  -6  -4  101.39    6.10
   8  -6  -4  119.19    6.20
  -8   6   4  106.99    6.70
   8   6  -4  120.39    6.10
  -8   6   4  112.09    6.20
  -6  -6   4  129.59    5.40
   6  -6  -4  125.39    6.00
   6  -6  -4  127.69    6.00
  -6  -6   4  126.39    6.30
  -6   6   4  121.69    6.30
   6   6  -4  129.89    6.00
  -6   6   4  126.69    6.00
   4  -6  -4  116.19    5.50
   4  -6  -4  109.69    5.10
  -4  -6   4  116.09    4.80
  -4  -6   4  117.19    5.80
  -4  -6   4  118.99    4.60
  -4   6   4  113.39    5.50
   4   6  -4  116.49    5.50
  -4   6   4  118.59    5.20
  -2  -6   4  389.66   10.60
  -2  -6   4  377.46   10.10
   2  -6  -4  382.06   10.90
   2  -6  -4  378.56   11.10
  -2  -6   4  371.56   11.50
  -2   6   4  392.66   10.60
   2   6  -4  382.46   10.90
  -2   6   4  370.56    9.50
   0  -6   4   71.89    4.80
   0  -6  -4   77.29    4.40
   0  -6   4   72.29    4.20
   0  -6   4   81.99    3.80
   0  -6  -4   78.29    4.00
   0   6   4   78.29    3.50
   0   6   4   84.99    3.70
   0   6   4   75.59    3.50
   0   6  -4   79.59    4.40
  -2  -6  -4  458.25   11.90
  -2  -6  -4  459.05   12.90
  -2  -6  -4  467.25   12.00
   2  -6   4  456.85   13.10
   2   6   4  474.85   12.40
  -2   6  -4  469.65   13.70
  -2   6  -4  478.75   12.60
  -2   6  -4  476.35   12.00
   4  -6   4  281.37    9.60
  -4  -6  -4  297.77    9.50
  -4  -6  -4  283.47    8.40
  -4   6  -4  282.07   10.60
  -4   6  -4  287.27    8.80
  -4   6  -4  284.07   10.10
   4   6   4  291.17    9.10
  -4   6  -4  298.77    8.70
  -6  -6  -4   48.90    4.30
   6  -6   4   41.20    4.40
  -6  -6  -4   51.79    3.70
  -6   6  -4   45.90    4.80
  -6   6  -4   38.80    3.60
   6   6   4   44.40    4.00
  -6   6  -4   49.80    3.80
   8  -6   4   95.29    6.20
  -8  -6  -4   85.99    5.80
  -8  -6  -4   90.19    5.30
  -8   6  -4   86.69    6.40
   8   6   4   89.49    5.80
  -8   6  -4   92.69    5.10
  -8   6  -4   90.19    6.80
  10  -6   4  587.24   17.80
 -10  -6  -4  592.64   17.70
 -10  -6  -4  584.94   16.90
  10   6   4  619.54   18.10
 -10   6  -4  604.24   19.00
 -10   6  -4  582.44   16.80
 -10   6  -4  573.24   16.40
  12  -6   4  165.28    8.80
 -12  -6  -4  156.48    8.60
 -12  -6  -4  166.08    8.30
 -12   6  -4  164.08    8.50
  12   6   4  158.78    8.80
 -12   6  -4  158.28    7.60
 -12   6  -4  160.78    9.70
 -14  -6  -4   11.70    4.10
  14  -6   4   14.50    4.40
 -14  -6  -4   11.60    3.80
 -14   6  -4    8.10    3.30
 -14   6  -4    8.60    4.20
  14   6   4    9.50    3.70
 -14   6  -4    8.50    3.90
  16  -6   4  246.18   11.80
 -16  -6  -4  226.98   11.60
 -16  -6  -4  249.68   12.20
 -16   6  -4  207.28   17.10
 -16   6  -4  238.68   11.70
  16   6   4  253.07   12.70
  18  -6   4   18.30    4.90
 -18  -6  -4   19.40    5.40
  18  -6   4   25.70    5.80
 -18  -6  -4   22.10    5.50
  18   6   4   12.00    5.10
 -18   6  -4   16.40    5.90
 -18   6  -4   19.40    5.40
  20  -6   4   14.40    5.10
 -20  -6  -4   15.20    5.60
 -20  -6  -4   25.80    7.20
  20  -6   4   20.90    5.60
 -20   6  -4   16.00    5.40
  20   6   4   26.50    7.40
 -20   6  -4   17.50    6.10
 -21  -7   4    3.40    4.80
 -21  -7   4   -5.10    3.70
  21  -7  -4   -5.50    3.80
 -21   7   4    2.20    5.50
  21   7  -4   -2.90    4.70
 -21   7   4    1.40    5.30
  19  -7  -4   76.59    8.40
 -19  -7   4   90.29    9.10
 -19  -7   4   74.49    9.10
  19   7  -4   79.79    9.00
 -19   7   4   73.19    9.70
 -19   7   4   60.99    8.00
  17  -7  -4   94.59    8.30
 -17  -7   4   83.59    8.40
 -17  -7   4   91.49    8.10
 -17   7   4   90.39    9.10
  17   7  -4   97.89    8.40
 -17   7   4   84.29    8.70
 -15  -7   4  198.48   10.90
  15  -7  -4  206.98   10.50
 -15  -7   4  187.28   10.10
 -15   7   4  200.68   11.20
  15   7  -4  188.08   10.70
  13  -7  -4   58.59    6.30
 -13  -7   4   56.69    5.80
 -13  -7   4   57.99    6.40
 -13   7   4   72.59    6.90
 -13   7   4   60.79    6.80
  13   7  -4   64.29    6.40
 -11  -7   4  296.67   11.10
  11  -7  -4  309.37   11.80
 -11  -7   4  306.57   11.90
  11   7  -4  304.47   11.50
 -11   7   4  303.47   12.30
 -11   7   4  292.27   12.00
  -9  -7   4  209.08    8.30
   9  -7  -4  171.58   10.20
   9  -7  -4  196.78    8.80
  -9  -7   4  210.58    9.10
  -9   7   4  188.28    8.80
  -9   7   4  197.18    9.20
   9   7  -4  189.38    8.50
  -7  -7   4   62.09    5.20
  -7  -7   4   70.89    4.50
   7  -7  -4   61.99    5.00
   7  -7  -4   59.79    4.90
   7   7  -4   58.89    5.00
  -7   7   4   60.39    5.50
  -7   7   4   57.99    4.90
  -5  -7   4   36.30    2.90
   5  -7  -4   37.40    3.90
  -5  -7   4   32.50    3.70
  -5  -7   4   37.30    3.30
  -5   7   4   40.20    3.80
  -5   7   4   32.40    3.70
   5   7  -4   36.10    3.70
  -3  -7   4  201.08    8.10
   3  -7  -4  191.58    7.90
  -3  -7   4  204.18    6.80
  -3  -7   4  196.68    6.80
   3   7  -4  203.78    7.40
  -3   7   4  202.18    7.20
  -3   7   4  187.68    7.40
   1  -7  -4   92.79    6.10
   1  -7  -4  113.89    5.10
  -1  -7   4  107.49    4.60
  -1  -7   4  118.19    5.30
  -1   7   4  110.89    4.70
  -1   7   4  103.19    3.90
   1   7  -4  107.49    5.30
  -1   7   4  105.39    4.10
  -1  -7  -4   21.50    2.70
  -1  -7  -4   25.20    2.80
   1  -7   4   20.70    3.10
   1  -7   4   21.10    3.80
  -1  -7  -4   22.10    3.00
   1   7   4   19.60    2.30
  -1   7  -4   23.80    2.90
  -3  -7  -4  579.04   14.50
  -3  -7  -4  584.34   14.90
  -3  -7  -4  580.04   16.00
  -3   7  -4  597.14   16.90
  -3   7  -4  568.34   15.20
  -3   7  -4  602.54   15.10
   3   7   4  578.64   15.40
  -5  -7  -4  110.79    6.00
   5  -7   4  110.19    6.20
  -5  -7  -4  106.79    5.10
  -5   7  -4  110.29    5.70
  -5   7  -4  112.59    6.70
   5   7   4  111.09    5.60
  -5   7  -4  105.09    5.20
  -7  -7  -4  229.48    8.20
  -7  -7  -4  230.78    9.20
   7  -7   4  234.08    9.60
  -7   7  -4  218.48    8.90
   7   7   4  233.68    9.10
  -7   7  -4  236.28   10.30
   9  -7   4   42.40    5.30
  -9  -7  -4   41.90    4.70
  -9  -7  -4   44.60    4.90
  -9   7  -4   40.20    4.50
  -9   7  -4   43.00    4.20
  -9   7  -4   57.99    6.50
   9   7   4   52.29    5.30
 -11  -7  -4  276.17   11.20
 -11  -7  -4  267.27   10.50
  11  -7   4  282.97   11.70
 -11   7  -4  281.17   10.00
 -11   7  -4  267.57   12.30
  11   7   4  277.07   11.40
 -11   7  -4  281.57   10.80
 -13  -7  -4  175.28    9.80
 -13  -7  -4  186.18    9.30
  13  -7   4  171.08    9.90
  13   7   4  201.88   10.30
 -13   7  -4  172.98   10.80
 -13   7  -4  187.08    8.40
 -13   7  -4  203.48    9.70
 -15  -7  -4   46.30    6.00
 -15  -7  -4   45.40    6.20
  15  -7   4   36.90    6.00
 -15   7  -4   49.70    6.10
  15   7   4   43.10    6.90
 -15   7  -4   46.60    6.80
 -15   7  -4   55.09    5.80
 -17  -7  -4   77.39    8.50
 -17  -7  -4   88.69    8.40
  17  -7   4   76.79    8.20
  17   7   4   61.49    7.80
 -17   7  -4   75.89    9.00
 -17   7  -4   82.29    8.60
  19  -7   4   12.70    4.70
  19  -7   4    8.70    4.90
 -19  -7  -4    7.00    4.40
 -19  -7  -4   10.60    5.20
 -19   7  -4    7.60    5.80
  19   7   4    6.60    4.80
 -19   7  -4   14.30    5.40
 -22  -8   4    5.20    8.20
  22  -8  -4   -0.80    4.50
 -22  -8   4   -0.20    4.70
  22   8  -4    9.30    5.90
 -22   8   4   -0.50    4.80
 -22   8   4    1.40    5.60
  20  -8  -4    4.70    4.80
 -20  -8   4    9.70    4.80
 -20  -8   4    4.00    4.60
  20   8  -4    3.40    4.70
 -20   8   4    7.10    5.60
 -20   8   4    0.40    4.30
 -18  -8   4   42.50    6.40
  18  -8  -4   49.00    7.60
 -18  -8   4   36.90    6.50
 -18   8   4   19.30    6.20
  18   8  -4   36.50    6.70
 -18   8   4   20.70    5.60
  16  -8  -4  343.27   14.40
 -16  -8   4  340.77   14.00
 -16  -8   4  338.27   14.90
 -16   8   4  337.47   15.30
 -16   8   4  342.07   14.90
  16   8  -4  350.16   14.50
 -14  -8   4    5.30    3.60
 -14  -8   4   11.90    4.00
  14  -8  -4   12.20    4.20
  14   8  -4    6.90    4.30
 -14   8   4   13.50    4.90
 -14   8   4   14.90    4.40
 -12  -8   4  189.48    9.80
 -12  -8   4  192.18    9.10
  12  -8  -4  197.28    9.90
  12   8  -4  186.08    9.40
 -12   8   4  190.48   10.40
 -12   8   4  180.88   10.00
 -10  -8   4  146.89    7.50
  10  -8  -4  123.19    7.80
  10  -8  -4  143.39    8.10
 -10  -8   4  149.39    8.20
 -10   8   4  150.08    8.90
  10   8  -4  142.29    8.00
 -10   8   4  141.29    8.20
   8  -8  -4  192.88    8.80
   8  -8  -4  158.58    8.30
  -8  -8   4  187.78    7.90
  -8  -8   4  191.38    8.90
  -8   8   4  189.68    8.70
   8   8  -4  181.28    8.40
  -8   8   4  190.48    9.20
  -6  -8   4  332.87   10.60
  -6  -8   4  340.67    9.50
   6  -8  -4  331.17   11.50
  -6  -8   4  338.47   11.80
  -6   8   4  334.67   11.50
  -6   8   4  329.97   11.40
   6   8  -4  323.07   11.20
  -4  -8   4  127.99    6.40
  -4  -8   4  133.29    7.20
  -4  -8   4  138.19    5.60
   4  -8  -4  140.79    6.60
  -4   8   4  129.09    6.60
   4   8  -4  143.99    6.70
  -4   8   4  143.39    6.40
   2  -8  -4  144.39    6.40
  -2  -8   4  155.58    6.30
  -2  -8   4  160.08    7.50
  -2  -8   4  162.98    6.10
   2  -8  -4  167.98    7.20
  -2   8   4  141.39    5.00
  -2   8   4  148.89    6.20
   2   8  -4  151.68    6.60
   0  -8  -4  574.64   16.10
   0  -8   4  593.34   15.10
   0  -8   4  577.24   16.00
   0  -8   4  583.64   16.80
   0  -8  -4  571.54   15.40
   0   8   4  583.44   14.70
   0   8  -4  567.04   15.60
   0   8   4  586.64   15.30
  -2  -8  -4  195.18    7.20
   2  -8   4  199.68    8.00
  -2  -8  -4  192.08    6.80
  -2  -8  -4  197.18    8.00
  -2   8  -4  206.98    7.10
  -2   8  -4  198.48    7.40
  -2   8  -4  213.68    8.70
   2   8   4  180.68    6.90
  -4  -8  -4   99.29    5.20
  -4  -8  -4  102.99    4.40
   4  -8   4  109.59    6.30
  -4  -8  -4  101.99    6.00
  -4   8  -4  104.09    5.60
  -4   8  -4   96.19    5.30
  -4   8  -4  101.99    6.60
   4   8   4  106.19    5.50
   6  -8   4  197.28    9.00
  -6  -8  -4  197.78    8.70
  -6  -8  -4  202.88    7.70
  -6   8  -4  198.48    9.50
  -6   8  -4  188.48    8.80
   6   8   4  202.58    8.30
  -8  -8  -4  603.74   18.00
   8  -8   4  608.84   18.50
  -8  -8  -4  603.64   17.00
  -8   8  -4  601.94   16.40
  -8   8  -4  627.84   17.30
  -8   8  -4  610.44   19.40
   8   8   4  603.84   17.90
 -10  -8  -4  145.39    8.20
 -10  -8  -4  133.79    7.20
  10  -8   4  135.09    8.30
 -10   8  -4  136.39    9.10
 -10   8  -4  133.59    6.50
  10   8   4  118.79    7.60
 -10   8  -4  131.99    7.80
  12  -8   4  307.37   12.90
 -12  -8  -4  283.27   15.70
 -12  -8  -4  280.37   11.90
 -12   8  -4  302.07   11.90
 -12   8  -4  312.77   13.90
  12   8   4  293.67   14.60
 -12   8  -4  300.07   10.70
  14  -8   4   72.29    7.90
 -14  -8  -4   75.99    7.70
 -14  -8  -4   66.49    6.80
  14   8   4   56.39    6.80
 -14   8  -4   75.79    5.90
 -14   8  -4   69.19    7.40
 -14   8  -4   83.29    9.50
 -16  -8  -4  117.59    9.00
 -16  -8  -4  127.39    9.60
  16  -8   4  131.99   10.10
 -16   8  -4  112.49   10.80
  16   8   4  109.79    9.70
 -16   8  -4  117.59    9.40
 -18  -8  -4    7.90    4.60
  18  -8   4   19.20    6.00
 -18  -8  -4   10.10    5.20
  18  -8   4    5.80    4.00
 -18   8  -4    4.20    4.70
 -18   8  -4    6.40    4.90
  18   8   4    8.10    5.50
  20  -8   4   11.40    4.60
  20  -8   4    7.40    5.10
 -20  -8  -4   -5.40    3.80
 -20  -8  -4   -0.30    4.30
 -20   8  -4    4.10    5.10
 -20   8  -4   -0.50    4.60
  20   8   4   -0.30    5.40
  21  -9  -4   64.99    8.30
 -21  -9   4   56.49    7.80
 -21  -9   4   65.79    9.40
 -21   9   4   48.10    7.70
  21   9  -4   48.60    7.90
 -19  -9   4   49.50    7.10
 -19  -9   4   43.70    7.50
  19  -9  -4   61.59    8.50
 -19   9   4   35.00    7.10
 -19   9   4   52.99    8.60
  19   9  -4   49.10    7.50
 -17  -9   4   24.20    5.80
  17  -9  -4   25.40    5.90
 -17  -9   4   29.80    5.40
 -17   9   4   35.90    6.80
  17   9  -4   25.60    5.70
 -17   9   4   33.90    6.70
 -15  -9   4   63.79    6.90
 -15  -9   4   42.90    6.50
  15  -9  -4   54.49    7.10
  15   9  -4   46.20    6.20
 -15   9   4   47.40    6.80
 -15   9   4   35.80    6.40
  13  -9  -4   29.70    5.40
 -13  -9   4   30.70    4.60
 -13  -9   4   28.40    5.00
  13   9  -4   36.30    6.30
 -13   9   4   20.10    5.30
 -13   9   4   36.80    5.80
  11  -9  -4    0.00    3.10
 -11  -9   4    5.80    3.50
 -11  -9   4    3.20    2.70
 -11   9   4    4.50    3.20
 -11   9   4   -0.10    3.80
  11   9  -4    3.60    3.20
  -9  -9   4   46.80    6.00
  -9  -9   4   44.30    4.80
   9  -9  -4   37.00    4.80
   9  -9  -4   33.70    7.10
   9   9  -4   44.70    5.40
  -9   9   4   35.00    4.90
  -9   9   4   50.29    6.20
  -7  -9   4  137.89    6.90
   7  -9  -4  135.09    7.60
  -7  -9   4  137.09    7.80
  -7   9   4  119.49    7.90
   7   9  -4  136.09    7.40
  -7   9   4  124.39    7.30
  -5  -9   4   30.50    4.30
   5  -9  -4   31.50    4.20
  -5  -9   4   26.20    3.40
  -5  -9   4   30.30    3.30
  -5   9   4   30.50    4.20
   5   9  -4   29.50    4.30
  -5   9   4   28.40    4.40
  -3  -9   4  149.49    6.50
   3  -9  -4  156.88    7.20
  -3  -9   4  153.78    7.90
  -3  -9   4  141.69    6.90
   3   9  -4  151.78    7.20
  -3   9   4  157.88    7.40
  -3   9   4  147.89    6.80
   1  -9  -4  242.28    9.30
  -1  -9   4  247.38    8.80
  -1  -9   4  224.28   11.00
   1  -9  -4  237.18    8.60
  -1  -9   4  235.68    8.30
   1   9  -4  225.28    8.70
  -1   9   4  228.68    7.40
  -1   9   4  237.68    8.40
  -1  -9  -4  443.36   13.90
   1  -9   4  449.95   15.10
  -1  -9  -4  470.35   13.40
  -1  -9  -4  450.45   13.00
   1  -9   4  465.45   14.10
   1   9   4  462.85   12.70
  -1   9  -4  464.85   13.50
  -3  -9  -4   88.89    4.60
  -3  -9  -4   79.39    5.20
   3  -9   4   78.59    6.00
  -3  -9  -4   87.89    6.10
  -3   9  -4   86.59    6.30
  -3   9  -4   88.29    6.30
   3   9   4   87.49    5.20
  -5  -9  -4  162.18    7.10
  -5  -9  -4  154.28    7.90
   5  -9   4  149.39    8.10
  -5   9  -4  158.28    6.80
   5   9   4  159.48    7.40
  -5   9  -4  164.48    7.60
  -5   9  -4  163.68    8.70
   7  -9   4  690.33   20.60
  -7  -9  -4  720.43   20.30
  -7  -9  -4  700.43   19.00
  -7   9  -4  691.73   18.40
   7   9   4  698.13   19.70
  -7   9  -4  701.73   19.20
  -9  -9  -4  177.58    8.20
  -9  -9  -4  189.78    9.30
   9  -9   4  171.48    9.50
  -9   9  -4  171.98   10.10
  -9   9  -4  194.48    7.70
   9   9   4  191.28    9.20
  -9   9  -4  190.68    9.00
 -11  -9  -4   80.09    7.10
  11  -9   4   89.99    7.90
 -11  -9  -4   63.09    7.30
 -11   9  -4   84.09    5.60
 -11   9  -4   89.89    8.40
  11   9   4   92.59   11.20
 -11   9  -4   91.69    7.50
  13  -9   4   75.49    8.00
 -13  -9  -4   58.09    6.50
 -13  -9  -4   60.19    6.60
 -13   9  -4   68.09    5.60
 -13   9  -4   79.59    8.70
  13   9   4   57.29    6.50
 -13   9  -4   58.99    6.20
 -15  -9  -4   29.30    5.40
  15  -9   4   35.20    6.20
 -15  -9  -4   42.40    6.30
 -15   9  -4   33.80    4.70
 -15   9  -4   40.60    6.10
 -15   9  -4   37.90    6.10
  15   9   4   33.60    5.90
 -17  -9  -4   -1.80    3.70
  17  -9   4   -0.90    4.50
 -17  -9  -4   10.00    4.90
 -17   9  -4    2.70    4.90
  17   9   4    2.50    4.50
 -17   9  -4   -1.30    4.00
  19  -9   4    5.10    5.10
  19  -9   4    0.20    4.30
 -19  -9  -4    8.10    4.70
 -19  -9  -4    1.90    4.40
  19   9   4    6.60    5.10
 -19   9  -4    0.80    4.90
 -19   9  -4   11.40    5.40
  20 -10  -4   -0.30    4.60
 -20 -10   4   -3.70    3.90
 -20 -10   4    0.10    4.90
  20  10  -4   -5.30    4.50
 -20  10   4    2.20    6.20
 -20  10   4    5.90    5.80
  18 -10  -4   43.60    7.50
 -18 -10   4   41.40    6.50
 -18 -10   4   48.10    7.80
 -18  10   4   44.40    7.40
  18  10  -4   42.50    6.80
 -18  10   4   34.20    7.20
  16 -10  -4    7.00    5.20
 -16 -10   4    7.20    4.20
 -16 -10   4   12.30    5.10
 -16  10   4    9.30    5.50
 -16  10   4    7.40    4.20
  16  10  -4    7.10    4.40
 -14 -10   4   53.39    7.20
 -14 -10   4   47.00    6.20
  14 -10  -4   58.89    7.10
 -14  10   4   51.59    7.00
  14  10  -4   52.69    6.20
 -14  10   4   60.49    7.30
  12 -10  -4   61.39    7.50
 -12 -10   4   64.79    6.30
 -12 -10   4   63.89    7.20
 -12  10   4   58.79    7.10
  12  10  -4   49.99    5.90
 -12  10   4   56.99    6.90
  10 -10  -4   26.60    4.70
 -10 -10   4   18.00    4.00
 -10 -10   4   18.20    3.90
 -10  10   4   21.40    4.30
 -10  10   4   24.20    5.00
  10  10  -4   25.90    5.10
  -8 -10   4   38.70    4.90
  -8 -10   4   32.30    4.00
   8 -10  -4   36.70    5.30
  -8  10   4   36.30    5.00
  -8  10   4   25.30    4.50
   8  10  -4   45.80    5.20
  -6 -10   4  167.28    6.50
   6 -10  -4  169.48    8.60
  -6 -10   4  163.78    8.80
  -6 -10   4  164.38    7.70
   6  10  -4  178.08    8.40
  -6  10   4  153.88    8.70
  -6  10   4  164.68    8.30
  -4 -10   4  109.99    6.30
  -4 -10   4  105.29    5.70
   4 -10  -4  111.99    6.80
  -4 -10   4  108.69    7.30
  -4  10   4  107.79    7.00
   4  10  -4  101.79    6.80
  -4  10   4  105.39    6.30
   2 -10  -4  590.94   17.00
  -2 -10   4  605.74   16.80
  -2 -10   4  588.34   18.20
  -2 -10   4  585.44   16.30
  -2  10   4  585.64   14.90
   2  10  -4  589.04   16.90
  -2  10   4  588.94   16.80
   0 -10  -4   12.40    3.20
   0 -10   4   16.90    3.40
   0 -10  -4   10.20    3.50
   0 -10   4   17.20    3.80
   0 -10   4    8.30    3.00
   0  10  -4    9.80    3.10
   0  10   4   13.80    2.70
  -2 -10  -4 1155.48   29.60
   2 -10   4 1186.18   29.90
  -2 -10  -4 1112.49   29.60
  -2 -10  -4 1167.68   28.80
  -2  10  -4 1215.18   28.60
   2  10   4 1169.28   28.30
  -2  10  -4 1139.69   28.50
  -2  10  -4 1179.98   30.90
  -4 -10  -4  121.59    6.50
   4 -10   4  108.99    7.20
  -4 -10  -4  117.19    5.40
  -4 -10  -4  113.59    7.30
  -4  10  -4  120.69    7.80
  -4  10  -4  131.89    7.00
  -4  10  -4  125.79    6.40
   4  10   4  113.99    6.40
  -6 -10  -4   94.89    6.90
   6 -10   4   92.69    7.10
  -6 -10  -4   88.89    5.90
  -6  10  -4   99.09    7.60
  -6  10  -4  101.69    6.80
  -6  10  -4   89.99    5.40
   6  10   4   94.69    6.30
  -8 -10  -4  105.09    7.40
  -8 -10  -4  103.29    6.50
   8 -10   4   98.19    7.70
  -8  10  -4   87.29    5.50
   8  10   4   99.19    6.80
  -8  10  -4   94.49    7.90
  -8  10  -4  106.99    7.30
 -10 -10  -4   31.40    4.90
  10 -10   4   36.20    6.10
 -10 -10  -4   37.40    4.70
 -10  10  -4   30.00    5.00
 -10  10  -4   32.60    6.10
  10  10   4   45.70    6.20
 -10  10  -4   27.40    3.80
 -12 -10  -4  178.98    9.20
  12 -10   4  170.68   10.70
 -12 -10  -4  175.58   10.10
  12  10   4  175.58   10.30
 -12  10  -4  176.08    7.90
 -12  10  -4  183.28   11.70
 -12  10  -4  190.78   10.10
 -14 -10  -4   13.20    4.30
 -14 -10  -4    5.50    4.40
  14 -10   4    6.10    4.80
  14  10   4   12.50    5.20
 -14  10  -4   16.80    5.00
 -14  10  -4   11.70    3.20
 -14  10  -4    7.20    4.30
 -16 -10  -4   47.80    7.20
 -16 -10  -4   57.99    7.00
  16 -10   4   40.20    7.20
 -16  10  -4   47.20    6.60
 -16  10  -4   42.80    7.00
  16  10   4   45.40    7.60
 -18 -10  -4   15.70    5.20
 -18 -10  -4   15.50    5.70
  18 -10   4   18.10    4.50
  18 -10   4   15.50    6.00
 -18  10  -4   16.00    6.20
  18  10   4   15.60    6.40
 -18  10  -4    6.40    4.90
  19 -11  -4   27.20    7.20
 -19 -11   4   25.90    9.40
 -19 -11   4   22.00    6.00
 -19  11   4    9.40    5.80
 -19  11   4   24.20    6.80
 -17 -11   4   16.00    5.00
 -17 -11   4   12.40    5.70
  17 -11  -4    3.60    5.40
  17  11  -4    9.90    5.00
 -17  11   4   19.30    5.60
 -17  11   4    7.70    5.80
  15 -11  -4  155.28   11.20
 -15 -11   4  140.99   10.40
 -15 -11   4  151.38    9.90
 -15  11   4  149.39   10.90
 -15  11   4  140.89   11.40
  15  11  -4  161.28   10.60
  13 -11  -4  105.99    9.10
 -13 -11   4  100.89    8.00
 -13 -11   4   92.09    8.50
  13  11  -4  100.59    8.40
 -13  11   4  103.29    8.90
 -13  11   4  101.89    9.70
 -11 -11   4  149.88    8.90
 -11 -11   4  149.29    9.60
  11 -11  -4  159.98   10.00
 -11  11   4  157.28    9.60
  11  11  -4  156.88    9.40
 -11  11   4  168.08   16.00
  -9 -11   4   67.09    7.20
   9 -11  -4   65.89    7.00
  -9 -11   4   57.69    6.00
   9  11  -4   66.49    6.60
  -9  11   4   58.59    6.50
  -9  11   4   54.69    6.60
  -7 -11   4   77.19    6.10
   7 -11  -4   57.39    6.30
  -7 -11   4   72.39    7.00
  -7 -11   4   67.79    4.30
   7  11  -4   73.49    6.50
  -7  11   4   53.59    6.10
  -7  11   4   62.39    6.10
  -5 -11   4   14.00    3.80
  -5 -11   4   22.70    3.40
  -5 -11   4   14.60    3.30
   5 -11  -4   19.10    4.20
   5  11  -4   14.80    3.70
  -5  11   4   16.50    3.30
  -5  11   4   14.50    4.20
  -3 -11   4  341.37   13.10
  -3 -11   4  352.36   11.40
   3 -11  -4  339.97   12.20
  -3 -11   4  339.97   11.50
  -3  11   4  313.87   11.60
   3  11  -4  336.47   11.90
  -3  11   4  322.87   12.30
   1 -11  -4  265.37   10.10
  -1 -11   4  263.07   10.20
  -1 -11   4  261.47   11.60
  -1 -11   4  264.37    9.90
   1 -11  -4  237.68   10.60
  -1  11   4  258.57    9.80
   1  11  -4  267.47   10.20
  -1  11   4  265.37    8.60
  -1 -11  -4   99.59    5.90
  -1 -11  -4   98.69    7.20
   1 -11   4  101.89    6.90
  -1  11  -4  109.79    7.30
   1  11   4  102.79    5.70
  -1  11  -4   95.09    6.30
  -1  11  -4  104.49    6.20
   1  11   4  103.49    5.70
  -3 -11  -4   84.99    5.10
  -3 -11  -4   88.49    6.30
   3 -11   4   86.69    6.80
  -3 -11  -4   82.29    6.90
  -3  11  -4   82.19    6.20
  -3  11  -4   86.69    5.80
   3  11   4   87.69    5.80
  -3  11  -4   89.09    7.20
  -5 -11  -4   -0.20    3.00
  -5 -11  -4    2.30    2.70
   5 -11   4    1.10    3.00
  -5 -11  -4    2.80    2.00
  -5  11  -4    2.50    3.10
  -5  11  -4    0.80    2.50
  -5  11  -4    4.00    3.40
   5  11   4    4.40    2.90
   7 -11   4   26.00    4.80
  -7 -11  -4   25.20    4.70
  -7 -11  -4   24.90    4.00
   7  11   4   33.30    4.90
  -7  11  -4   23.20    4.70
  -7  11  -4   24.40    3.50
  -7  11  -4   26.20    4.40
  -9 -11  -4   15.50    4.10
   9 -11   4   20.10    5.20
  -9 -11  -4    8.00    3.30
   9  11   4   12.90    3.90
  -9  11  -4    7.40    3.90
  -9  11  -4   20.30    3.20
  -9  11  -4   21.20    4.50
  11 -11   4   54.09    7.30
 -11 -11  -4   43.20    5.80
 -11 -11  -4   42.70    5.40
 -11  11  -4   45.20    4.70
 -11  11  -4   39.60    6.70
  11  11   4   49.00    6.70
 -11  11  -4   42.90    5.80
 -13 -11  -4    6.80    4.10
  13 -11   4    7.30    5.10
 -13 -11  -4    5.50    3.70
 -13  11  -4    4.10    4.80
  13  11   4    4.40    4.00
 -13  11  -4    6.80    2.80
 -13  11  -4    6.90    4.70
 -15 -11  -4   44.20    6.20
 -15 -11  -4   38.90    6.40
  15 -11   4   40.90    7.40
 -15  11  -4   42.90    4.80
 -15  11  -4   35.40    6.70
  15  11   4   47.30    7.00
 -15  11  -4   43.50    6.60
 -17 -11  -4  -15.80    6.40
  17 -11   4   11.60    5.90
 -17 -11  -4    0.30    5.20
  17  11   4    5.30   10.00
 -17  11  -4    0.30    4.40
 -17  11  -4    4.90    5.60
 -18 -12   4   81.09    9.90
  18 -12  -4   82.19    9.80
 -18 -12   4   67.79    9.10
 -18  12   4   65.19    9.00
  16 -12  -4   32.00    6.90
 -16 -12   4   31.60    6.30
 -16 -12   4   26.80    5.60
 -16  12   4   21.30    5.90
  16  12  -4   48.70    7.60
 -16  12   4   21.60    7.00
 -14 -12   4   73.29    8.60
  14 -12  -4   66.59    8.10
 -14 -12   4   58.69    6.70
 -14  12   4   58.49    8.20
  14  12  -4   50.79    6.80
 -14  12   4   64.29    8.00
 -12 -12   4  189.68   10.10
  12 -12  -4  193.88   11.40
 -12 -12   4  184.78   11.10
 -12  12   4  160.08   10.40
 -12  12   4  213.58   12.20
  12  12  -4  184.78   10.60
 -10 -12   4   59.29    8.10
  10 -12  -4   36.70    6.00
 -10  12   4   55.69    7.30
 -10  12   4   40.80    5.80
  10  12  -4   52.59    6.30
  -8 -12   4   14.10    4.40
  -8 -12   4   18.00    4.00
   8 -12  -4   11.50    5.00
   8  12  -4   25.30    5.00
  -8  12   4   15.80    3.90
  -8  12   4   22.20    5.10
  -6 -12   4  140.59    8.00
   6 -12  -4  145.49    9.00
  -6 -12   4  162.98    6.90
  -6 -12   4  161.48    9.50
   6  12  -4  160.98    8.80
  -6  12   4  136.79    8.20
  -6  12   4  156.38    9.40
   4 -12  -4   61.29    6.40
  -4 -12   4   53.59    5.90
  -4 -12   4   50.99    5.20
  -4 -12   4   56.29    5.10
  -4  12   4   58.29    6.30
  -4  12   4   44.30    5.10
   4  12  -4   59.89    6.10
  -2 -12   4  305.67   11.20
  -2 -12   4  334.57   11.60
   2 -12  -4  299.47   11.60
  -2 -12   4  302.87   13.00
  -2  12   4  306.47    9.50
  -2  12   4  299.37   11.40
   2  12  -4  302.57   11.50
   0 -12  -4  659.93   19.60
   0 -12   4  651.43   19.10
   0 -12  -4  644.74   18.40
   0 -12   4  630.24   20.40
   0  12  -4  645.34   18.40
   0  12   4  628.34   17.10
   0  12   4  627.94   18.60
  -2 -12  -4  100.49    7.60
  -2 -12  -4  113.49    6.40
   2 -12   4  111.99    7.70
  -2  12  -4  113.69    6.70
   2  12   4  110.79    6.30
   2  12   4  107.89    6.10
  -2  12  -4  118.19    8.20
  -2  12  -4  117.99    7.00
  -4 -12  -4   20.90    4.50
   4 -12   4   22.90    4.60
  -4 -12  -4   16.90    3.10
  -4 -12  -4   17.90    3.90
  -4  12  -4   19.10    4.20
   4  12   4   19.80    3.70
  -4  12  -4   18.10    4.20
  -4  12  -4   19.60    3.50
   6 -12   4  287.17   15.10
   6  12   4  306.27   11.70
  -6  12  -4  311.77   12.00
  -6  12  -4  289.67   10.30
  -8 -12  -4   95.79    7.00
  -8 -12  -4   98.49    8.10
   8 -12   4   84.99    8.30
  -8  12  -4   98.39    8.70
   8  12   4   93.59    7.50
  -8  12  -4   92.69    5.80
  -8  12  -4  103.59    8.10
 -10 -12  -4   84.29    7.30
  10 -12   4   69.09    8.00
 -10 -12  -4   83.29    8.00
 -10  12  -4   64.29    6.80
 -10  12  -4   66.89    7.90
 -10  12  -4   60.09    5.10
  10  12   4   64.09    7.30
 -12 -12  -4   86.99    7.80
  12 -12   4   97.79    9.50
 -12 -12  -4  104.79    9.10
 -12  12  -4   88.29    5.90
  12  12   4   84.89    8.60
 -12  12  -4   92.99   10.10
 -12  12  -4   85.79    8.90
  14 -12   4   60.89    8.10
 -14 -12  -4   99.69    9.50
 -14 -12  -4   86.59    8.00
 -14  12  -4   89.89   18.40
 -14  12  -4   84.59    6.00
 -14  12  -4   75.69    8.10
  14  12   4   87.99    9.30
  16 -12   4   34.10    7.70
 -16 -12  -4   28.20    9.40
  16  12   4   48.10   12.00
 -16  12  -4   23.70    6.00
 -16  12  -4   21.30    5.80
  17 -13  -4   23.20    8.70
 -17 -13   4   17.90    6.20
 -17 -13   4    5.50    4.90
 -17  13   4   21.70    7.00
  15 -13  -4   92.29   10.40
 -15 -13   4   86.89    9.70
 -15 -13   4   90.69    9.10
 -15  13   4   82.79    9.70
  15  13  -4  102.19    9.70
  13 -13  -4    8.30    5.30
 -13 -13   4   12.50    4.60
 -13 -13   4   17.10    5.60
 -13  13   4   10.30    5.70
  13  13  -4   12.40    5.50
 -13  13   4    5.80    4.30
 -11 -13   4   39.50    6.00
 -11 -13   4   39.20    5.70
  11 -13  -4   35.30    6.70
 -11  13   4   31.10    6.70
  11  13  -4   38.60    5.80
 -11  13   4   38.40    6.70
  -9 -13   4   33.30    5.20
  -9 -13   4   24.40    5.40
   9 -13  -4   37.50    6.20
  -9  13   4   30.30    5.90
  -9  13   4   25.10    5.10
   9  13  -4   24.20    4.90
   7 -13  -4    8.00    4.30
  -7 -13   4   18.10    4.40
  -7 -13   4   19.30    4.90
  -7 -13   4   18.80    3.20
  -7  13   4   20.20    8.50
   7  13  -4   19.30    4.60
  -7  13   4   19.90    4.60
  -5 -13   4   81.99    5.70
  -5 -13   4   79.99    7.80
  -5 -13   4   70.09    6.60
   5 -13  -4   63.19    7.10
  -5  13   4   65.19    6.10
  -5  13   4   65.29    6.80
   5  13  -4   66.89    6.80
  -3 -13   4   10.60    4.30
   3 -13  -4    6.40    3.60
  -3 -13   4    7.30    3.20
  -3 -13   4    5.80    3.40
  -3  13   4    9.50    3.10
  -3  13   4    7.70    4.20
   3  13  -4    8.00    3.90
  -1 -13   4   61.69    6.50
  -1 -13   4   68.39    6.20
  -1 -13   4   48.80    6.10
   1 -13  -4   65.59    6.80
   1 -13  -4   54.99    5.90
   1  13  -4   66.59    6.30
  -1  13   4   57.39    4.80
  -1 -13  -4   13.10    3.40
   1 -13   4   11.80    4.00
  -1 -13  -4   10.20    4.10
   1  13   4   15.90    3.40
  -1  13  -4   11.90    3.80
   1  13   4    9.40    2.80
  -1  13  -4   10.90    3.80
  -1  13  -4   15.50    3.70
  -3 -13  -4  134.19   13.50
  -3 -13  -4  144.29    7.00
   3 -13   4  146.79    9.00
  -3  13  -4  141.59    7.50
  -3  13  -4  138.49    9.00
  -3  13  -4  143.39    8.30
   3  13   4  134.49    7.40
  -5 -13  -4   28.60    5.20
  -5 -13  -4   36.70    5.10
  -5 -13  -4   45.30    4.30
   5 -13   4   35.20    5.50
  -5  13  -4   38.60    4.40
  -5  13  -4   40.40    5.80
  -5  13  -4   35.40    5.30
   5  13   4   37.10    5.00
  -7 -13  -4  137.19    8.30
   7 -13   4  130.49    9.50
  -7 -13  -4  115.59    9.00
  -7  13  -4  111.19    9.30
  -7  13  -4  107.59    6.40
  -7  13  -4  130.09    8.90
   7  13   4  116.99    8.00
  -9 -13  -4   14.50    4.60
  -9 -13  -4   20.00    4.40
   9 -13   4   28.00    5.80
  -9  13  -4   21.60    3.60
  -9  13  -4   22.20    5.00
   9  13   4   21.30    4.90
  -9  13  -4   18.00    5.60
 -11 -13  -4  262.07   11.80
  11 -13   4  243.88   13.70
 -11 -13  -4  248.68   13.20
  11  13   4  260.07   12.90
 -11  13  -4  256.87   12.60
 -11  13  -4  250.97    9.60
 -11  13  -4  255.07   14.30
 -13 -13  -4   46.00    7.40
  13 -13   4   46.90    7.80
 -13 -13  -4   54.89    6.70
 -13  13  -4   53.29    8.80
  13  13   4   56.99    7.90
 -13  13  -4   49.90    5.20
 -13  13  -4   51.59    7.10
  15 -13   4   38.80   10.20
 -15 -13  -4   25.50    7.30
 -15 -13  -4   27.60    7.50
 -15  13  -4   24.40    7.00
  15  13   4   32.40    8.20
 -15  13  -4   26.60    6.30
 -16 -14   4   41.80    7.90
  16 -14  -4   38.50    9.30
 -16 -14   4   32.70    7.20
 -16  14   4   59.09    8.90
  16  14  -4   55.79    9.10
  14 -14  -4   21.60    6.60
 -14 -14   4   17.60    6.10
 -14 -14   4   16.50    5.40
 -14  14   4   12.90    6.60
  14  14  -4   12.40    5.30
  12 -14  -4   29.20    7.20
 -12 -14   4   45.00    7.40
 -12 -14   4   30.50    5.70
 -12  14   4   19.70    6.80
  12  14  -4   30.90    6.50
 -10 -14   4   94.99    9.10
 -10 -14   4   94.79    8.20
  10 -14  -4   84.09    9.10
 -10  14   4   87.29   10.10
  10  14  -4   76.89    8.30
 -10  14   4   93.29    9.70
  -8 -14   4   94.79    9.00
   8 -14  -4  100.29    9.00
  -8 -14   4   91.09    7.90
  -8  14   4   87.69    9.40
   8  14  -4   90.29    8.10
   6 -14  -4  158.08   10.10
  -6 -14   4  163.48    7.60
  -6 -14   4  161.78   10.40
  -6 -14   4  156.48   10.50
   6  14  -4  176.28   12.90
  -6  14   4  144.69    9.10
  -6  14   4  162.88   10.60
  -4 -14   4  266.97   10.60
  -4 -14   4  269.07   11.30
  -4 -14   4  269.17   13.20
   4  14  -4  265.97   11.60
  -4  14   4  251.97   12.40
  -4  14   4  259.07   11.70
  -2 -14   4   15.50    4.10
  -2 -14   4   21.10    5.20
   2 -14  -4   15.50    4.40
  -2 -14   4   23.80    4.40
   2  14  -4   25.80    4.60
  -2  14   4   15.90    4.80
  -2  14   4   20.00    4.10
  -2  14   4   23.60    3.50
   0 -14   4   95.39    7.70
   0 -14  -4  103.69    8.90
   0 -14  -4  113.69    7.50
   0  14  -4  116.99    8.20
   0  14   4  110.89    6.40
   0  14  -4  118.79    7.70
   0  14  -4  110.39    7.40
  -2 -14  -4  249.08   12.30
  -2 -14  -4  289.87   10.80
   2  14   4  269.07   10.50
  -2  14  -4  275.37   13.00
  -2  14  -4  267.17   11.30
  -2  14  -4  269.07   10.70
  -4 -14  -4   90.79    7.80
  -4 -14  -4  106.69    6.10
   4 -14   4   99.09    8.60
  -4 -14  -4  101.89    8.70
  -4  14  -4  102.59    8.70
  -4  14  -4  101.09    6.70
   4  14   4   94.59    7.00
  -4  14  -4  116.79    8.20
   6 -14   4   68.09    8.00
  -6 -14  -4   54.99    6.20
  -6 -14  -4   54.69    6.80
   6  14   4   58.59    9.20
  -6  14  -4   60.99    7.80
  -6  14  -4   67.59    5.50
  -6  14  -4   61.99    6.70
  -8 -14  -4   92.39    7.80
  -8 -14  -4   78.89    8.50
   8 -14   4   81.89    9.00
  -8  14  -4   71.99    8.70
  -8  14  -4   75.79    5.60
  -8  14  -4   85.09    8.00
   8  14   4   71.59    7.50
 -10 -14  -4   25.80    6.00
 -10 -14  -4   27.40    5.20
  10 -14   4   22.80    6.40
  10  14   4   27.50    5.80
 -10  14  -4   30.40    6.10
 -10  14  -4   19.70    6.20
 -10  14  -4   24.80    3.70
 -12 -14  -4  433.46   16.20
  12 -14   4  458.85   19.60
 -12 -14  -4  411.56   18.00
  12  14   4  424.76   17.50
 -12  14  -4  435.76   19.70
 -12  14  -4  413.16   16.80
 -14 -14  -4  177.98   12.30
 -14 -14  -4  159.18   10.30
  14 -14   4  158.08   13.60
 -14  14  -4  152.98   11.60
 -14  14  -4  146.79   12.90
  14  14   4  181.98   19.10
 -15 -15   4  129.39   15.00
  15 -15  -4  180.38   13.60
 -15 -15   4  170.78   19.40
 -15  15   4  158.28   14.10
  15  15  -4  176.68   12.50
 -13 -15   4   43.20    7.70
 -13 -15   4   50.39    7.60
  13 -15  -4   47.80    8.80
 -13  15   4   60.49    8.70
  13  15  -4   54.69    8.30
 -11 -15   4   22.90    5.20
  11 -15  -4   29.40    6.90
 -11 -15   4   34.60    7.10
  11  15  -4   32.60    6.80
 -11  15   4   35.00    7.30
  -9 -15   4   48.30    7.20
  -9 -15   4   44.40    6.40
   9 -15  -4   49.20    8.10
   9  15  -4   50.29    7.10
  -9  15   4   50.19    7.60
  -7 -15   4  172.48   10.30
   7 -15  -4  197.18   11.70
  -7 -15   4  199.58   12.30
  -7 -15   4  195.88    8.20
   7  15  -4  183.18   10.60
  -7  15   4  175.18   11.90
  -5 -15   4   88.09    9.50
  -5 -15   4   68.79    7.30
  -5 -15   4   80.29    6.30
   5 -15  -4   62.29    7.60
  -5  15   4   86.19    9.20
   5  15  -4   89.79    7.90
  -3 -15   4  107.89   14.10
  -3 -15   4  119.49   10.20
  -3 -15   4  109.19    7.50
   3 -15  -4  101.99    8.40
   3  15  -4  109.79    8.10
  -3  15   4   96.09    9.00
  -1 -15   4   66.89    6.80
   1 -15  -4   58.99    6.80
   1  15  -4   52.19    6.00
   1  15  -4   52.09    6.30
  -1  15   4   55.59    5.10
  -1 -15  -4   98.99    9.10
   1 -15   4   92.19    8.00
  -1 -15  -4  100.59    7.20
  -1  15  -4   93.89    8.20
  -1  15  -4  100.39    7.80
  -1  15  -4   90.39    7.10
   1  15   4   97.89    6.60
  -3 -15  -4    8.90    3.40
   3 -15   4    7.70    4.60
  -3 -15  -4   11.60    4.70
   3  15   4   16.50    4.00
  -3  15  -4   12.30    3.60
  -3  15  -4   11.20    4.20
  -3  15  -4   13.60    4.60
  -5 -15  -4   70.39    5.60
  -5 -15  -4   67.29    8.00
  -5 -15  -4   64.29    7.50
   5 -15   4   57.69    7.20
  -5  15  -4   65.29    7.30
  -5  15  -4   63.39    5.90
  -5  15  -4   72.19    8.40
   7 -15   4  259.87   13.70
  -7 -15  -4  257.97   13.50
  -7 -15  -4  247.68   12.10
   7  15   4  251.77   11.80
  -7  15  -4  249.18   12.60
  -7  15  -4  224.28    9.50
  -7  15  -4  275.57   14.30
   9 -15   4    3.40    4.90
  -9 -15  -4    2.60    4.70
  -9 -15  -4    6.80    4.30
  -9  15  -4   -0.80    4.50
  -9  15  -4   -0.10    4.00
   9  15   4    3.20    3.80
  -9  15  -4    5.40    2.90
 -11 -15  -4   10.40    4.70
 -11 -15  -4    7.60    5.50
  11 -15   4   10.60    5.50
 -11  15  -4   10.00    5.00
 -11  15  -4    5.20    5.00
  11  15   4    5.90    5.10
 -13 -15  -4   30.00    7.00
 -13 -15  -4   20.40    5.10
  13 -15   4   24.60    7.00
 -13  15  -4   15.20    6.50
 -13  15  -4    3.90    5.40
 -14 -16   4   22.60    5.90
 -14 -16   4   17.50    5.70
  14 -16  -4   16.10    6.80
  14  16  -4   22.60    6.40
 -14  16   4   32.10    8.80
 -12 -16   4   91.99   10.20
  12 -16  -4   80.79   10.50
 -12 -16   4   80.29    8.80
 -12  16   4   79.89   10.10
  12  16  -4   71.29    8.30
 -10 -16   4  590.64   20.70
  10 -16  -4  579.14   22.40
 -10 -16   4  606.04   22.50
  10  16  -4  609.34   21.40
 -10  16   4  590.94   22.60
   8 -16  -4  175.48   12.20
  -8 -16   4  187.48   12.90
  -8 -16   4  184.28   11.10
   8  16  -4  158.78   10.90
  -8  16   4  169.28   12.80
  -6 -16   4   31.50    5.70
  -6 -16   4   30.40    4.50
   6 -16  -4   25.20    6.20
  -6 -16   4   21.70    6.20
  -6  16   4   11.60    6.00
   6  16  -4   20.20    5.40
  -4 -16   4    2.70    4.20
  -4 -16   4    2.40    3.20
  -4 -16   4    3.30    4.80
   4 -16  -4   -3.10    4.10
   4  16  -4    1.60    3.90
  -4  16   4    8.10    4.90
   2 -16  -4  122.69    9.00
  -2 -16   4  115.29    8.30
   2  16  -4  115.49    8.80
  -2  16   4  131.59   10.50
   2  16  -4  110.89    8.40
   0 -16  -4   18.90    4.60
   0 -16   4   24.80    5.50
   0  16   4   16.10    3.70
   0  16  -4   20.10    5.00
   0  16  -4   16.20    4.70
   0  16  -4   21.70    5.00
  -2 -16  -4   55.39    7.50
   2 -16   4   58.09    7.10
  -2 -16  -4   57.79    6.20
   2  16   4   57.59    6.30
  -2  16  -4   63.09    6.50
  -2  16  -4   61.59    8.50
  -2  16  -4   58.49    6.90
  -4 -16  -4   28.30    6.30
   4 -16   4   19.70    5.40
  -4 -16  -4   15.40    3.80
  -4  16  -4   31.80    8.00
   4  16   4   26.40    4.90
  -4  16  -4   31.90    5.90
  -4  16  -4   25.30    4.50
   6 -16   4    0.00    4.60
  -6 -16  -4    6.80    5.40
  -6  16  -4    2.50    2.80
  -6  16  -4    5.80    4.90
  -6  16  -4    2.90    4.30
   6  16   4    9.10    4.30
  -8 -16  -4    8.30    4.80
  -8 -16  -4   11.20    5.50
   8 -16   4   11.80    5.50
  -8  16  -4    2.30    5.20
  -8  16  -4   11.20    5.20
  -8  16  -4   14.10    3.40
   8  16   4   17.30    5.00
 -10 -16  -4   10.70    6.10
  10 -16   4   13.40    7.30
 -10 -16  -4    8.60    5.70
  10  16   4   20.10    5.50
 -10  16  -4    8.40    5.90
 -10  16  -4   10.20    5.50
 -12  16  -4   47.30    7.20
 -11 -17   4   10.90    5.30
 -11 -17   4    7.80    8.60
  11 -17  -4   10.80    6.40
 -11  17   4    7.50    6.60
  11  17  -4   18.00    5.90
   9 -17  -4   59.69    8.80
  -9 -17   4   59.49    8.90
  -9 -17   4   64.79    7.70
   9  17  -4   75.89    8.80
  -9  17   4   50.59    8.80
  -7 -17   4  258.47   13.20
  -7 -17   4  284.67   10.90
   7 -17  -4  248.68   14.60
  -7 -17   4  315.67   16.10
  -7  17   4  260.77   15.40
   7  17  -4  285.67   13.90
  -5 -17   4   18.40    4.80
  -5 -17   4   14.00    6.10
  -5 -17   4   11.40    5.40
   5 -17  -4   20.90    5.90
  -5  17   4   21.20    6.50
   5  17  -4   16.90    5.30
  -3 -17   4   71.29    7.30
  -3 -17   4   75.69    7.90
   3 -17  -4   83.79    8.80
   3  17  -4   78.59    8.10
  -3  17   4   93.09    9.90
   1 -17  -4   38.80    5.90
  -1 -17   4   27.20    5.60
  -1  17   4   40.10    4.60
   1  17  -4   39.20    5.70
   1  17  -4   39.50    6.10
  -1  17   4   52.89    7.80
  -1 -17  -4    8.30    4.10
   1 -17   4   11.60    4.80
  -1  17  -4    9.30    4.70
   1  17   4   12.50    4.10
  -1  17  -4   11.50    4.90
   3 -17   4   25.60    6.10
  -3 -17  -4   18.70    4.20
  -3 -17  -4   11.70    6.10
  -3  17  -4   20.10    5.70
  -3  17  -4   18.70    4.40
   3  17   4   26.80    5.00
   5 -17   4   26.00    6.10
  -5 -17  -4   38.40    7.00
  -5  17  -4   34.60    6.70
   5  17   4   22.60    5.10
  -5  17  -4   25.50    4.40
  -7 -17  -4  152.98   12.00
   7 -17   4  139.79   12.10
  -7  17  -4  140.09    7.50
   7  17   4  117.09    9.30
  -7  17  -4  137.29   11.40
  -9 -17  -4  222.48   13.70
  -9 -17  -4  231.48   12.20
   9 -17   4  201.38   14.10
  -9  17  -4  196.28   12.60
   9  17   4  196.28   11.70
  -8 -18   4   35.20    6.30
  -8 -18   4   42.60    8.90
   8  18  -4   34.70    7.00
  -8  18   4   36.90    8.30
  -6 -18   4   76.39    9.40
  -6 -18   4   61.49    6.40
  -6 -18   4   58.29    7.40
   6 -18  -4   65.89    9.10
  -6  18   4   58.99    8.70
   6  18  -4   62.09    7.60
   4 -18  -4    2.60    5.10
  -4 -18   4    6.80    3.90
  -4 -18   4    0.50    4.40
  -4  18   4    3.30    5.50
   4  18  -4    9.70    4.50
  -2 -18   4   18.70    5.00
   2 -18  -4   10.60    4.80
   2  18  -4   29.30    5.50
  -2  18   4   14.00    6.10
   2  18  -4   24.50    5.80
   0 -18  -4   11.40    4.90
   0 -18   4   12.00    4.90
   0  18   4   12.60    5.90
   0  18   4   14.10    3.80
   0  18  -4   14.20    5.30
   0  18  -4   20.70    4.90
   2 -18   4    2.90    4.60
  -2 -18  -4   -2.20    3.40
   2  18   4    2.80    3.80
  -2  18  -4   -0.20    4.50
  -2  18  -4   -3.30    3.30
  -4 -18  -4   36.10    7.20
  -4 -18  -4   51.19    7.00
   4 -18   4   44.60    7.40
  -4  18  -4   42.30    7.30
   4  18   4   46.40    6.10
  -6 -18  -4   58.29    9.20
  -6  18  -4   57.99    7.80
  -6  18  -4   47.40    5.00
   6  18   4   61.69    7.10
   5 -19  -4    7.00    6.10
  -5 -19   4    2.40    5.00
  -5 -19   4    0.30    3.90
  -5  19   4   -3.60    5.90
   5  19  -4    4.80    4.50
  -3 -19   4   17.50    5.00
   3 -19  -4   13.50    5.60
   3  19  -4   21.90    5.40
   3  19  -4   24.50    5.70
   1 -19  -4  130.69   10.30
  -1 -19   4  143.19   10.40
   1  19  -4  130.59    9.20
   1  19  -4  135.99   10.50
  -1 -19  -4   23.40    5.40
   1 -19   4   37.00    6.60
   1  19   4   37.00    8.20
  -1  19  -4   43.40    5.80
  -1  19  -4   36.90    6.80
   1  19   4   38.20    5.10
   3 -19   4   37.70    8.80
  -3 -19  -4   37.60    5.50
   3  19   4   38.90    5.60
  -3  19  -4   39.20    5.50
  -3  19  -4   48.30    7.80
 -24   0   5   -1.90    4.10
 -24   0   5    2.10    4.60
  24   0  -5    1.80    4.80
 -22   0   5    3.50    4.30
 -22   0   5    6.80    5.30
  22   0  -5   -3.30    4.00
 -20   0   5   -0.70    3.60
  20   0  -5   -3.90    4.40
 -20   0   5    4.80    4.30
  18   0  -5    7.20    3.70
 -18   0   5   -0.90    3.80
  18   0  -5    4.00    2.40
 -18   0   5    6.70    4.00
  16   0  -5    0.50    2.80
 -16   0   5    2.90    3.30
 -16   0   5   -1.10    3.40
  16   0  -5    1.50    2.20
 -14   0   5    0.60    2.70
 -14   0   5    3.00    3.00
  14   0  -5   -0.50    1.80
  14   0  -5    0.60    2.40
  12   0  -5   -1.60    1.90
 -12   0   5    4.10    2.70
  12   0  -5    0.20    1.60
 -12   0   5    0.30    2.30
 -10   0   5   -2.00    1.80
  10   0  -5    0.60    1.40
  10   0  -5    0.20    1.60
 -10   0   5    1.10    2.10
   8   0  -5    0.10    1.60
  -8   0   5    3.80    2.20
  -8   0   5    1.40    1.80
   8   0  -5    1.40    1.40
   8   0  -5    2.80    1.60
   6   0  -5    1.90    1.30
  -6   0   5    1.10    1.40
  -6   0   5    1.70    1.00
  -6   0   5    1.30    1.00
  -6   0   5    1.70    1.60
   6   0  -5    1.10    1.20
   6   0  -5    1.40    1.30
  -4   0   5    0.50    1.10
  -4   0   5    0.80    1.30
  -4   0   5    1.10    1.00
  -4   0   5    0.40    1.00
   4   0  -5    1.40    1.20
   4   0  -5    0.10    1.20
   4   0  -5    1.70    1.20
   4   0  -5    0.50    1.00
   2   0  -5    2.20    1.10
  -2   0   5    1.10    1.30
  -2   0   5   -1.40    1.30
   2   0  -5    0.50    1.30
   2   0  -5    1.20    1.40
   2   0  -5    1.40    1.10
  -2   0   5   -0.90    1.40
  -2   0   5    0.50    1.20
   0   0   5    4.80    1.00
   0   0  -5    1.70    1.00
   0   0  -5    2.10    0.90
   0   0   5    4.10    0.80
   0   0   5    8.20    1.60
   0   0  -5    5.90    1.40
   0   0  -5    5.70    1.30
   0   0   5    6.00    1.30
  -2   0  -5   -0.80    1.10
   2   0   5   -0.40    0.70
   2   0   5    1.00    1.30
  -2   0  -5   -1.40    0.90
  -2   0  -5    0.00    0.80
  -2   0  -5    1.50    1.20
   4   0   5    0.10    1.20
  -4   0  -5    1.90    1.40
  -4   0  -5    4.20    1.20
   4   0   5   -0.20    1.10
  -4   0  -5    0.40    1.30
  -4   0  -5    0.00    1.00
  -6   0  -5    2.90    1.90
  -6   0  -5    0.80    1.50
   6   0   5    0.30    1.40
  -6   0  -5   -0.20    1.30
  -8   0  -5   -0.70    1.80
  -8   0  -5    1.00    1.80
   8   0   5    0.70    1.70
  -8   0  -5   -0.10    2.00
  10   0   5    4.20    2.20
 -10   0  -5    4.00    2.70
 -10   0  -5    2.00    2.80
 -10   0  -5    4.90    2.60
 -12   0  -5    3.30    2.50
  12   0   5   -1.10    2.10
 -12   0  -5    1.50    3.20
 -14   0  -5   -0.70    3.20
  14   0   5    0.90    2.20
  14   0   5    0.00    3.10
 -14   0  -5    2.50    2.90
  16   0   5    5.20    4.20
 -16   0  -5    8.20    4.50
 -16   0  -5   -2.60    5.40
 -18   0  -5   -0.50    4.30
  18   0   5   -5.70    3.80
 -18   0  -5   -2.20    3.40
 -20   0  -5    7.00    4.60
 -20   0  -5   -0.70    4.50
  20   0   5   -2.10    4.30
 -23  -1   5    4.90    4.90
  23  -1  -5    8.80    4.60
 -23  -1   5    4.60    4.60
 -23   1   5    4.50    5.30
 -23   1   5    0.60    4.70
  23   1  -5    7.90    5.30
 -21  -1   5   25.80    5.70
 -21  -1   5   22.80    5.90
  21  -1  -5   25.10    5.40
  21  -1  -5   25.50    4.00
 -21   1   5   15.80    5.20
 -21   1   5   14.90    5.80
  21   1  -5   24.10    5.70
  19  -1  -5   41.10    4.80
 -19  -1   5   43.60    6.50
  19  -1  -5   40.80    5.50
 -19  -1   5   37.90    6.30
  19   1  -5   51.69    6.60
 -19   1   5   43.00    6.60
 -19   1   5   50.69    6.70
 -17  -1   5   51.29    7.00
  17  -1  -5   45.10    4.80
  17  -1  -5   45.90    5.10
 -17   1   5   56.59    7.00
  17   1  -5   50.39    5.50
  15  -1  -5  428.56   12.90
 -15  -1   5  419.06   14.30
  15  -1  -5  404.66   12.30
 -15  -1   5  389.56   14.80
 -15   1   5  389.46   14.00
  15   1  -5  402.46   13.20
  15   1  -5  384.56   11.30
 -15   1   5  392.96   15.00
  13  -1  -5  141.09    6.60
 -13  -1   5  148.09    7.60
  13   1  -5  156.98    7.20
 -13   1   5  147.99    8.00
 -13   1   5  162.78    8.70
  13   1  -5  139.29    5.70
 -11  -1   5   10.10    2.60
 -11  -1   5   12.10    2.80
  11  -1  -5   15.50    2.60
  11  -1  -5   11.70    2.30
  11   1  -5   14.70    2.20
 -11   1   5   11.90    3.10
 -11   1   5   13.50    3.10
  -9  -1   5  156.68    6.90
   9  -1  -5  149.79    5.70
   9  -1  -5  156.38    6.70
  -9  -1   5  155.08    6.30
   9  -1  -5  138.99    5.30
   9   1  -5  150.28    5.20
   9   1  -5  150.78    5.90
  -9   1   5  163.28    9.30
  -9   1   5  155.88    6.80
  -7  -1   5  537.25   13.10
  -7  -1   5  549.65   14.60
  -7  -1   5  536.15   13.80
   7  -1  -5  535.15   13.60
   7  -1  -5  507.75   12.90
   7  -1  -5  552.74   14.40
  -7   1   5  556.24   14.10
  -7   1   5  510.65   12.80
   7   1  -5  548.35   13.20
  -7   1   5  544.35   14.40
   7   1  -5  543.25   14.50
   7   1  -5  522.65   13.50
  -5  -1   5  107.09    3.80
   5  -1  -5  102.59    3.50
  -5  -1   5  106.29    3.90
   5  -1  -5  100.29    4.10
  -5  -1   5  107.49    4.00
  -5  -1   5  116.69    5.20
   5  -1  -5  106.09    4.30
  -5   1   5  100.19    3.40
  -5   1   5  107.09    4.40
   5   1  -5  106.69    4.10
   5   1  -5  102.99    4.40
   5   1  -5   99.59    4.00
  -5   1   5  107.29    4.40
   5   1  -5  110.79    3.90
  -3  -1   5  859.01   20.10
  -3  -1   5  900.41   19.70
   3  -1  -5  874.61   19.70
  -3  -1   5  869.21   20.40
  -3  -1   5  890.11   20.20
   3  -1  -5  895.31   20.10
   3  -1  -5  887.41   20.10
   3  -1  -5  854.81   20.30
  -3   1   5  849.12   19.60
   3   1  -5  937.11   19.80
   3   1  -5  874.11   20.20
  -3   1   5  902.11   20.20
   3   1  -5  885.81   20.50
  -3   1   5  848.22   20.20
   3   1  -5  895.41   20.20
  -3   1   5  883.11   20.10
  -1  -1   5 6655.23  139.79
   1  -1  -5 6542.75  138.99
   1  -1  -5 6586.74  139.89
  -1  -1   5 6456.15  139.79
  -1  -1   5 6572.84  139.89
  -1   1   5 6385.96  139.79
  -1   1   5 6522.05  138.99
   1   1  -5 6572.34  139.79
  -1   1   5 6673.23  139.39
   1  -1   5 1437.36   31.00
  -1  -1  -5 1418.36   31.00
   1  -1   5 1355.16   31.10
   1  -1   5 1327.17   29.80
  -1  -1  -5 1392.66   30.50
   1  -1   5 1412.06   31.20
  -1  -1  -5 1438.56   31.20
  -1   1  -5 1425.76   31.20
  -1   1  -5 1331.07   31.00
  -1   1  -5 1415.56   31.00
   1   1   5 1412.36   31.10
   1   1   5 1402.26   30.90
  -1   1  -5 1338.87   29.80
   1   1   5 1368.76   30.80
   3  -1   5  151.78    5.10
  -3  -1  -5  148.29    5.30
  -3  -1  -5  144.09    4.70
  -3  -1  -5  149.79    4.50
   3  -1   5  144.49    4.30
   3   1   5  140.09    4.70
  -3   1  -5  139.09    4.20
   3   1   5  147.79    4.60
   3   1   5  148.59    4.60
  -3   1  -5  148.49    5.20
  -3   1  -5  144.29    5.20
   5  -1   5  141.49    5.40
  -5  -1  -5  155.88    5.40
  -5  -1  -5  152.28    5.90
  -5  -1  -5  146.49    5.30
  -5   1  -5  149.88    5.90
  -5   1  -5  140.69    5.00
   5   1   5  147.09    5.00
  -5   1  -5  152.18    5.80
  -7  -1  -5  892.51   21.90
  -7  -1  -5  915.81   22.20
   7  -1   5  918.21   21.90
   7   1   5  899.41   21.10
  -7   1  -5  869.81   21.50
  -9  -1  -5    4.00    2.30
  -9  -1  -5    5.30    2.20
   9  -1   5    4.00    2.10
  -9  -1  -5    1.30    2.20
  -9   1  -5    4.60    2.80
  -9   1  -5    3.80    2.30
   9   1   5    3.30    1.80
  -9   1  -5    3.30    2.00
 -11  -1  -5    1.80    2.50
  11  -1   5    2.00    2.70
 -11  -1  -5   -0.40    2.80
  11   1   5    2.20    1.90
 -11   1  -5   -0.90    2.40
 -11   1  -5    0.40    3.10
 -11   1  -5   -0.50    2.40
 -13  -1  -5   32.40    4.40
  13  -1   5   34.10    4.10
 -13  -1  -5   38.00    5.20
  13   1   5   44.40    5.60
 -13   1  -5   35.00    4.50
 -13   1  -5   36.10    6.00
  15  -1   5  116.59    6.60
  15  -1   5  110.19    8.10
 -15  -1  -5  123.59    8.20
 -15   1  -5  111.49    8.00
 -15   1  -5  116.99    9.10
  15   1   5  121.79   13.00
 -17  -1  -5   26.30    5.10
  17  -1   5   20.90    5.10
 -17  -1  -5   24.70    5.30
  17  -1   5   26.40    4.10
 -17   1  -5   23.50    6.20
  17   1   5   31.20    6.10
 -17   1  -5   25.50    5.20
 -19  -1  -5    3.30    4.00
  19  -1   5   -4.30    3.60
 -19  -1  -5    0.10    4.30
 -19   1  -5    4.10    4.30
 -19   1  -5   -2.90    4.20
  19   1   5    1.50    4.50
 -21  -1  -5   15.00    5.50
 -21  -1  -5   17.30    6.50
  21  -1   5   17.20    6.00
 -21   1  -5    9.40    4.90
 -21   1  -5   20.40    6.50
  21   1   5   13.30    5.70
  24  -2  -5   53.29    7.00
 -24  -2   5   27.60    6.80
 -24  -2   5   50.09    8.40
 -24   2   5   33.10    7.00
  24   2  -5   45.20    7.30
 -24   2   5   40.50    8.10
  22  -2  -5   49.30    6.20
 -22  -2   5   60.59    8.00
  22  -2  -5   53.79    5.80
 -22  -2   5   54.79    7.80
  22   2  -5   58.69    7.50
 -22   2   5   42.50    7.10
 -22   2   5   46.40    7.10
  20  -2  -5   14.70    4.20
 -20  -2   5   26.90    6.00
 -20  -2   5   16.70    5.00
  20  -2  -5   16.30    3.90
  20   2  -5   23.10    5.30
 -20   2   5   18.60    5.30
 -20   2   5   19.00    5.70
 -18  -2   5   27.60    5.50
  18  -2  -5   24.80    3.90
 -18  -2   5   22.80    4.60
  18  -2  -5   24.20    4.20
 -18   2   5   28.60    5.30
 -18   2   5   19.70    5.10
  18   2  -5   31.50    5.00
  16  -2  -5   91.59    6.00
  16  -2  -5   91.79    5.90
 -16  -2   5   84.89    7.70
 -16  -2   5   76.09    6.70
 -16   2   5   77.39    7.40
  16   2  -5   77.99    6.50
 -16   2   5   74.79    7.60
  14  -2  -5   34.70    3.90
 -14  -2   5   29.80    4.20
 -14  -2   5   37.00    5.00
  14  -2  -5   45.40    4.50
 -14   2   5   46.20    5.40
  14   2  -5   33.00    4.30
 -14   2   5   33.80    5.00
  12  -2  -5  118.69    5.40
  12  -2  -5  116.79    5.90
 -12  -2   5  112.89    7.00
 -12  -2   5  113.39    6.50
 -12   2   5  121.99    7.00
  12   2  -5  119.59    6.40
 -12   2   5  119.29    7.30
 -10  -2   5 1381.46   33.10
 -10  -2   5 1382.06   32.10
  10  -2  -5 1327.47   32.90
  10  -2  -5 1291.07   30.50
  10  -2  -5 1356.06   31.70
 -10  -2   5 1275.27   30.90
 -10   2   5 1375.96   33.10
  10   2  -5 1340.87   30.30
 -10   2   5 1380.16   32.40
  -8  -2   5   13.20    2.30
   8  -2  -5   13.20    1.70
   8  -2  -5   13.80    2.40
   8  -2  -5   13.90    2.40
  -8  -2   5   17.20    1.90
  -8  -2   5   19.50    2.90
  -8   2   5   21.40    3.10
   8   2  -5   17.00    2.00
   8   2  -5   16.90    2.30
  -8   2   5   19.80    2.90
  -6  -2   5  288.07    7.60
   6  -2  -5  289.07    8.80
   6  -2  -5  287.27    8.40
  -6  -2   5  299.77    8.30
  -6  -2   5  278.37    8.90
   6  -2  -5  274.67    7.10
   6   2  -5  296.17    8.90
  -6   2   5  284.47    8.70
  -6   2   5  293.37    8.80
   6   2  -5  289.17    7.70
   6   2  -5  292.07    8.40
   4  -2  -5 1151.28   26.90
  -4  -2   5 1185.98   26.50
   4  -2  -5 1204.68   26.90
  -4  -2   5 1194.18   26.30
  -4  -2   5 1180.08   27.30
  -4   2   5 1207.38   26.90
   4   2  -5 1145.29   26.80
   4   2  -5 1170.88   26.30
  -4   2   5 1191.08   26.80
   4   2  -5 1178.48   27.30
   4   2  -5 1161.88   26.50
  -2  -2   5 1397.36   31.10
   2  -2  -5 1327.57   31.10
  -2  -2   5 1331.67   31.00
   2  -2  -5 1439.86   30.50
  -2  -2   5 1417.86   31.10
   2  -2  -5 1413.76   30.30
   2   2  -5 1419.06   30.10
   2   2  -5 1408.86   31.20
  -2   2   5 1367.66   30.80
  -2   2   5 1413.26   30.40
   2   2  -5 1425.06   31.40
  -2   2   5 1360.26   30.20
  -2   2   5 1384.56   30.90
  -2   2   5 1351.36   31.10
   0  -2  -5  628.24   14.00
   0  -2   5  563.84   14.20
   0  -2  -5  578.64   14.10
   0  -2  -5  592.94   13.90
   0  -2   5  591.44   14.40
   0  -2   5  583.24   14.30
   0   2  -5  593.64   14.40
   0   2   5  571.84   14.00
   0   2   5  585.04   13.90
   0   2  -5  583.94   14.30
   0   2   5  618.94   13.90
   2  -2   5 1053.09   24.20
  -2  -2  -5 1044.90   23.50
  -2  -2  -5 1069.99   24.00
  -2  -2  -5 1019.70   23.60
   2  -2   5 1028.90   22.70
  -2   2  -5 1055.19   24.20
  -2   2  -5 1046.50   24.10
   2   2   5 1022.60   23.40
   2   2   5 1014.90   23.50
   4  -2   5  153.08    4.90
  -4  -2  -5  156.48    5.40
  -4  -2  -5  156.38    4.90
   4  -2   5  152.48    5.70
  -4  -2  -5  156.88    5.80
  -4   2  -5  157.28    6.00
  -4   2  -5  146.99    4.70
   4   2   5  152.78    4.90
  -4   2  -5  149.29    5.60
   4   2   5  152.18    4.70
  -6  -2  -5  545.25   13.90
  -6  -2  -5  543.65   14.80
   6  -2   5  540.75   14.30
  -6  -2  -5  546.75   14.10
  -6   2  -5  543.75   14.90
   6   2   5  504.05   12.80
  -6   2  -5  537.15   14.40
  -6   2  -5  529.45   13.50
   6   2   5  540.55   13.10
  -8  -2  -5    4.40    2.20
  -8  -2  -5    5.00    2.20
   8  -2   5    6.40    2.20
  -8  -2  -5    4.70    2.00
  -8   2  -5    3.60    2.30
   8   2   5    6.10    1.30
  -8   2  -5    2.80    2.20
  -8   2  -5    6.30    2.10
 -10  -2  -5   33.60    3.90
 -10  -2  -5   36.50    4.00
  10  -2   5   36.50    4.10
 -10   2  -5   30.80    4.30
 -10   2  -5   33.10    3.90
 -10   2  -5   30.20    3.70
 -12  -2  -5    9.40    3.30
 -12  -2  -5   12.30    3.30
  12  -2   5   16.60    3.40
 -12   2  -5    6.80    3.10
 -12   2  -5   12.40    3.30
 -12   2  -5   20.40    4.60
  12   2   5   17.50    4.00
 -14  -2  -5  265.37   11.30
  14  -2   5  263.77   10.30
 -14  -2  -5  278.37   11.90
 -14   2  -5  298.37   13.00
 -14   2  -5  273.67   11.00
  14   2   5  262.77   12.00
  16  -2   5  120.39    7.30
 -16  -2  -5  139.89    8.90
 -16  -2  -5  113.29    9.10
  16  -2   5  125.99   11.40
 -16   2  -5  123.09    9.80
  16   2   5  127.19    9.40
  18  -2   5   21.70    4.30
 -18  -2  -5   21.00    5.80
  18  -2   5   18.50    5.50
 -18  -2  -5   24.70    5.20
 -18   2  -5   11.10    5.20
  18   2   5   15.00    6.10
 -18   2  -5   28.40    5.40
 -20  -2  -5    5.40    4.60
  20  -2   5    8.60    3.60
  20  -2   5   11.80    5.30
 -20  -2  -5   11.30    5.60
 -20   2  -5   14.40    5.30
  20   2   5    4.00    5.20
 -20   2  -5    3.40    5.10
 -23  -3   5  175.98   13.30
  23  -3  -5  159.78    9.30
  23  -3  -5  164.08   10.10
 -23   3   5  207.18   14.90
  23   3  -5  171.78   12.20
 -23   3   5  181.88   13.20
 -21  -3   5  110.89    9.90
  21  -3  -5  117.09    8.30
 -21  -3   5  126.49   11.10
  21  -3  -5  134.29    8.10
 -21   3   5  134.09   10.80
 -21   3   5   82.09   13.10
  21   3  -5  126.69   10.10
  19  -3  -5  166.08    8.60
  19  -3  -5  164.08    8.40
 -19  -3   5  144.09   10.00
 -19  -3   5  151.38   11.10
 -19   3   5  158.38   10.60
 -19   3   5  165.38   11.30
  19   3  -5  159.98   10.00
 -17  -3   5  138.29    8.70
  17  -3  -5  139.59    7.60
 -17  -3   5  121.49    9.30
  17  -3  -5  122.89    6.90
 -17   3   5  134.49    9.60
  17   3  -5  135.09    8.50
 -17   3   5  117.59    8.80
  15  -3  -5   20.10    3.20
 -15  -3   5   17.20    4.20
 -15  -3   5   13.60    3.60
  15  -3  -5   16.90    3.60
  15   3  -5   13.90    3.70
 -15   3   5   15.00    4.10
 -15   3   5   20.20    4.40
  13  -3  -5  454.45   13.90
  13  -3  -5  464.05   12.70
 -13  -3   5  476.55   15.70
 -13  -3   5  441.06   14.40
 -13   3   5  446.36   15.60
 -13   3   5  465.55   15.00
  13   3  -5  463.45   14.40
 -11  -3   5  370.56   12.60
  11  -3  -5  347.67   10.00
  11  -3  -5  367.76   11.50
 -11  -3   5  375.86   11.80
 -11   3   5  385.46   12.40
  11   3  -5  372.06   11.80
 -11   3   5  369.86   12.70
   9  -3  -5  695.33   17.50
   9  -3  -5  665.23   18.40
   9  -3  -5  638.74   15.40
  -9  -3   5  673.13   18.30
  -9  -3   5  627.64   17.80
   9   3  -5  657.63   15.60
  -9   3   5  679.93   18.20
  -9   3   5  668.23   17.70
  -7  -3   5 1927.61   43.50
  -7  -3   5 1928.21   42.40
   7  -3  -5 1867.31   43.10
   7  -3  -5 1847.82   42.70
  -7  -3   5 1837.32   41.20
  -7   3   5 1871.41   42.90
  -7   3   5 1870.61   43.10
   7   3  -5 1905.31   42.70
  -5  -3   5  736.63   17.10
  -5  -3   5  730.03   16.90
  -5  -3   5  715.03   18.20
   5  -3  -5  703.13   17.70
  -5  -3   5  724.83   16.90
   5   3  -5  716.23   18.10
  -5   3   5  727.93   17.80
  -5   3   5  713.63   17.60
   5   3  -5  712.93   17.60
   3  -3  -5 1157.78   26.80
  -3  -3   5 1172.58   25.80
  -3  -3   5 1161.98   26.30
   3  -3  -5 1192.68   26.30
  -3  -3   5 1148.69   27.10
  -3   3   5 1154.28   26.20
   3   3  -5 1173.68   27.20
  -3   3   5 1147.39   26.60
   3   3  -5 1155.18   26.70
   1  -3  -5  250.87    7.30
   1  -3  -5  258.07    6.30
  -1  -3   5  269.27    7.50
  -1  -3   5  261.77    7.80
   1  -3  -5  260.37    7.40
   1  -3  -5  253.87    6.60
  -1  -3   5  247.28    6.10
   1   3  -5  266.77    7.60
  -1   3   5  279.57    7.00
  -1   3   5  242.98    7.50
   1   3  -5  256.67    6.10
  -1   3   5  248.48    7.10
  -1  -3  -5 2108.89   46.00
   1  -3   5 2091.59   46.40
   1  -3   5 2096.29   46.60
  -1  -3  -5 2136.89   45.90
  -1  -3  -5 2018.90   45.70
  -1   3  -5 2125.29   46.30
   1   3   5 2148.09   45.90
  -1   3  -5 2076.59   44.70
   1   3   5 2001.50   45.60
  -1   3  -5 2107.49   46.60
  -1   3  -5 2061.39   44.60
  -3  -3  -5   63.89    3.60
   3  -3   5   59.79    2.80
  -3  -3  -5   67.49    2.60
   3  -3   5   64.69    3.80
  -3  -3  -5   63.19    3.00
  -3  -3  -5   64.49    3.50
  -3   3  -5   67.49    2.80
  -3   3  -5   65.99    4.10
  -3   3  -5   77.69    4.10
  -3   3  -5   70.59    3.80
   3   3   5   60.99    2.70
   5  -3   5 1571.34   36.00
  -5  -3  -5 1585.64   35.70
  -5  -3  -5 1593.94   34.80
   5  -3   5 1504.85   35.50
  -5  -3  -5 1557.24   36.00
  -5   3  -5 1577.64   36.50
  -5   3  -5 1561.14   34.70
   5   3   5 1560.14   34.40
  -5   3  -5 1566.94   35.70
   5   3   5 1471.05   34.20
   7  -3   5  263.17    9.00
  -7  -3  -5  262.57    8.70
  -7  -3  -5  266.17    8.30
  -7   3  -5  240.08    9.50
  -7   3  -5  253.57    8.00
   9  -3   5  255.07    9.20
  -9  -3  -5  261.27    9.10
  -9  -3  -5  261.57    9.30
   9   3   5  238.98    9.50
  -9   3  -5  255.67   10.10
  -9   3  -5  251.77    9.10
  11  -3   5  440.06   13.70
 -11  -3  -5  416.26   13.70
 -11  -3  -5  407.66   13.70
 -11   3  -5  426.96   14.90
 -11   3  -5  445.36   13.50
  11   3   5  437.36   14.50
 -11   3  -5  427.06   13.70
  13  -3   5  154.58    8.10
 -13  -3  -5  170.38    8.90
 -13  -3  -5  179.38    8.80
 -13   3  -5  172.28    9.90
 -13   3  -5  177.08    8.60
 -13   3  -5  162.98    8.40
  13   3   5  168.38    9.40
 -15  -3  -5  184.28   10.40
  15  -3   5  230.78    9.90
  15   3   5  214.78   11.20
 -15   3  -5  213.78   10.20
 -15   3  -5  202.48   11.80
  17  -3   5   24.70    5.10
 -17  -3  -5   31.00    5.80
  17  -3   5   27.50    4.90
 -17  -3  -5   19.20    4.80
  17   3   5   32.70    5.70
 -17   3  -5   29.90    5.30
 -17   3  -5   19.20    5.30
  19  -3   5  137.19   10.20
 -19  -3  -5  119.09   10.60
 -19  -3  -5  141.59   10.70
  19  -3   5  127.69    8.50
 -19   3  -5  131.09   11.70
  19   3   5  139.19   11.20
 -19   3  -5  135.09   10.20
 -21  -3  -5  133.39   11.70
 -21  -3  -5  122.29   11.30
  21  -3   5  129.99    8.50
  21  -3   5  135.09   10.70
 -21   3  -5  127.99   10.80
 -21   3  -5  148.89   12.90
 -22  -4   5   87.79    9.90
  22  -4  -5   88.19    7.60
 -22  -4   5   90.99    9.70
  22  -4  -5   83.59    7.40
 -22   4   5   86.79    9.90
  22   4  -5  106.69   10.40
 -22   4   5   83.59   10.20
 -20  -4   5   56.09    7.10
 -20  -4   5   55.39    7.60
  20  -4  -5   55.69    7.30
  20  -4  -5   64.09    6.40
 -20   4   5   54.09    7.50
  20   4  -5   59.19    7.30
 -20   4   5   54.89    7.50
 -18  -4   5   24.00    6.00
 -18  -4   5   24.00    4.80
  18  -4  -5   22.80    4.60
  18  -4  -5   26.60    4.00
 -18   4   5   23.10    5.40
  18   4  -5   25.10    5.00
 -18   4   5   15.60    4.70
 -16  -4   5   50.99    5.60
  16  -4  -5   51.59    4.80
  16  -4  -5   55.99    6.00
 -16  -4   5   59.19    7.20
  16   4  -5   52.09    6.10
 -16   4   5   52.99    6.20
 -16   4   5   53.49    6.60
 -14  -4   5  481.95   16.60
 -14  -4   5  495.45   15.80
  14  -4  -5  505.05   15.40
  14  -4  -5  473.65   13.30
  14   4  -5  493.75   15.80
 -14   4   5  477.85   16.80
 -14   4   5  492.05   16.10
 -12  -4   5 2991.30   68.89
 -12  -4   5 2967.30   67.69
  12  -4  -5 2962.60   67.49
  12   4  -5 2958.00   67.79
 -12   4   5 2944.31   68.89
 -12   4   5 3030.30   68.09
  10  -4  -5  294.27   10.00
 -10  -4   5  301.57    9.90
 -10  -4   5  279.77   10.40
  10  -4  -5  275.87   10.40
  10   4  -5  278.37    9.90
 -10   4   5  290.07   10.40
 -10   4   5  282.07   10.50
  -8  -4   5  432.36   11.90
   8  -4  -5  416.66   12.70
  -8  -4   5  419.96   12.90
  -8   4   5  425.36   12.70
   8   4  -5  425.76   12.40
  -8   4   5  403.06   12.50
   6  -4  -5  432.96   12.10
  -6  -4   5  438.86   12.50
  -6  -4   5  434.36   10.70
  -6  -4   5  457.95   11.50
  -6  -4   5  432.66   10.70
   6  -4  -5  381.46   12.10
  -6   4   5  433.86   12.10
   6   4  -5  421.46   12.00
  -6   4   5  422.46   12.20
  -4  -4   5 3360.06   73.69
   4  -4  -5 3302.07   72.79
   4  -4  -5 3277.87   73.09
  -4  -4   5 3324.67   72.29
  -4  -4   5 3359.16   72.19
   4   4  -5 3345.97   73.69
  -4   4   5 3402.66   72.89
   4   4  -5 3395.16   73.19
   4   4  -5 3253.87   72.09
  -4   4   5 3351.96   73.09
   2  -4  -5  986.10   23.40
   2  -4  -5  976.40   22.70
  -2  -4   5 1030.80   23.40
  -2  -4   5  989.20   22.40
  -2  -4   5  984.00   24.00
   2   4  -5 1014.30   23.60
  -2   4   5 1026.30   22.70
   2   4  -5 1001.20   24.70
  -2   4   5 1005.20   22.10
   0  -4   5  174.48    6.10
   0  -4   5  180.08    4.80
   0  -4  -5  178.48    6.00
   0  -4   5  174.68    6.40
   0  -4  -5  176.18    5.80
   0   4   5  180.78    5.30
   0   4  -5  188.58    6.20
   0   4  -5  174.18    4.70
  -2  -4  -5   46.20    2.80
  -2  -4  -5   47.60    3.40
  -2   4  -5   48.50    2.60
  -2   4  -5   53.89    3.50
   2   4   5   48.60    2.50
  -2   4  -5   49.10    2.30
  -2   4  -5   56.09    3.90
  -2   4  -5   53.59    3.60
   4  -4   5  356.26    9.40
  -4  -4  -5  357.36   10.50
  -4  -4  -5  361.06    9.20
   4  -4   5  365.16   10.90
  -4  -4  -5  377.46    9.40
  -4   4  -5  367.26   11.10
   4   4   5  344.87    9.10
  -4   4  -5  372.46   11.30
  -4   4  -5  383.46   10.50
  -4   4  -5  369.46    9.50
  -6  -4  -5  112.49    4.70
  -6  -4  -5  111.19    5.40
   6  -4   5  110.89    5.80
  -6   4  -5  111.69    5.30
   6   4   5  113.29    5.60
  -6   4  -5  112.49    4.90
  -6   4  -5  109.99    6.10
  -6   4  -5  116.39    5.90
  -8  -4  -5  139.89    6.60
   8  -4   5  142.49    6.70
  -8  -4  -5  126.39    5.80
  -8   4  -5  138.99    7.40
  -8   4  -5  137.19    6.10
  -8   4  -5  141.49    6.30
   8   4   5  134.79    6.70
  10  -4   5  494.55   14.80
 -10  -4  -5  482.35   14.70
 -10  -4  -5  459.05   14.10
 -10   4  -5  464.55   15.70
 -10   4  -5  477.75   14.00
  10   4   5  474.15   15.20
 -10   4  -5  471.45   14.30
 -12  -4  -5  495.15   15.80
 -12  -4  -5  492.85   15.50
  12  -4   5  484.75   15.50
  12   4   5  482.95   16.20
 -12   4  -5  498.25   17.00
 -12   4  -5  472.75   15.10
 -12   4  -5  480.75   15.00
  14  -4   5  131.49    7.90
 -14  -4  -5  125.29    8.30
 -14  -4  -5  127.09   12.60
 -14   4  -5  121.59    7.70
 -14   4  -5  120.79    9.20
  14   4   5  123.79   10.70
 -14   4  -5  114.39    7.80
 -16  -4  -5  102.09    8.60
  16  -4   5   91.69    7.40
 -16  -4  -5   99.09    8.40
 -16   4  -5  117.69   10.00
  16   4   5   96.59    8.70
 -16   4  -5   97.39   10.40
 -18  -4  -5   28.80    5.80
 -18  -4  -5   28.40    5.60
  18  -4   5   31.90    5.70
 -18   4  -5   26.90    6.30
 -18   4  -5   26.70    5.60
  18   4   5   37.60    7.10
 -20  -4  -5  107.89   10.40
  20  -4   5  107.99    9.70
  20  -4   5  128.79    8.90
 -20  -4  -5  129.69   11.00
  20   4   5  120.09   11.50
 -20   4  -5  132.29   10.40
 -20   4  -5  115.49   11.90
 -23  -5   5   25.40    5.90
  23  -5  -5   23.30    5.30
 -23  -5   5   41.20    7.10
 -23   5   5   29.30    7.00
 -23   5   5   33.60    7.10
  23   5  -5   26.10    6.80
 -21  -5   5    3.00    4.40
  21  -5  -5    8.10    4.50
 -21  -5   5   -4.80    3.90
  21  -5  -5    7.00    3.60
 -21   5   5   11.90    5.90
  21   5  -5    7.30    4.90
 -21   5   5    4.80    6.00
  19  -5  -5   46.60    4.80
 -19  -5   5   54.89    8.20
  19  -5  -5   40.90    7.60
 -19  -5   5   41.80    6.20
 -19   5   5   42.80    7.00
 -19   5   5   42.10    6.60
  19   5  -5   55.09    6.90
 -17  -5   5  144.79    9.50
 -17  -5   5  133.89    8.90
  17  -5  -5  133.79    8.50
  17  -5  -5  136.89    6.50
 -17   5   5  134.69    9.70
 -17   5   5  126.09    9.70
  17   5  -5  121.19    8.80
 -15  -5   5  480.25   16.80
  15  -5  -5  464.05   15.40
 -15  -5   5  453.05   15.50
  15  -5  -5  448.86   12.60
  15   5  -5  457.15   15.70
 -15   5   5  447.66   16.00
  13  -5  -5  250.67   10.40
 -13  -5   5  275.97   10.50
 -13  -5   5  262.07   11.30
 -13   5   5  260.97   11.50
 -13   5   5  257.27   11.30
  13   5  -5  245.58   10.50
 -11  -5   5  288.77   10.20
  11  -5  -5  261.17   11.00
 -11  -5   5  297.77   11.30
  11  -5  -5  283.77   10.60
  11   5  -5  275.77   10.40
 -11   5   5  286.07   11.20
 -11   5   5  284.97   11.20
  -9  -5   5   12.40    3.00
   9  -5  -5    7.70    2.70
   9  -5  -5    7.70    2.60
  -9  -5   5    6.50    2.20
  -9   5   5    7.00    2.50
  -9   5   5    8.80    3.40
   9   5  -5    5.90    2.40
  -7  -5   5 1161.78   26.00
  -7  -5   5 1184.28   28.60
   7  -5  -5 1120.79   28.00
  -7  -5   5 1121.19   26.00
  -7  -5   5 1167.28   27.30
   7  -5  -5 1134.99   28.20
  -7   5   5 1167.58   28.20
   7   5  -5 1176.68   28.00
  -7   5   5 1137.69   28.10
   5  -5  -5  328.27   10.30
  -5  -5   5  347.27    9.70
  -5  -5   5  363.26    9.50
   5  -5  -5  355.16   10.70
  -5  -5   5  368.56   11.20
   5   5  -5  365.86   10.70
  -5   5   5  356.86   10.40
  -5   5   5  355.56   10.70
   3  -5  -5  907.21   23.20
  -3  -5   5  923.71   23.00
  -3  -5   5  933.61   22.00
   3  -5  -5  924.81   22.50
  -3  -5   5  924.41   21.50
   3   5  -5  915.81   22.90
  -3   5   5  976.90   22.10
   3   5  -5  961.20   22.60
   3   5  -5  929.81   21.40
  -3   5   5  908.91   22.40
  -1  -5   5  160.18    4.80
  -1  -5   5  166.18    6.50
   1  -5  -5  149.69    5.60
   1  -5  -5  152.18    6.00
  -1  -5   5  152.98    5.80
   1   5  -5  151.88    5.90
   1   5  -5  151.58    4.60
  -1   5   5  151.18    4.70
  -1   5   5  163.38    4.80
   1   5  -5  151.48    6.10
  -1   5   5  160.38    5.30
  -1  -5  -5  484.75   12.20
   1  -5   5  475.95   12.90
  -1  -5  -5  477.95   12.80
   1  -5   5  472.85   13.40
  -1  -5  -5  481.05   11.40
  -1   5  -5  468.45   11.30
   1   5   5  466.55   12.00
  -1   5  -5  468.05   11.40
  -1   5  -5  457.15   13.20
  -1   5  -5  468.45   12.60
  -3  -5  -5  250.97    6.80
   3  -5   5  249.68    8.50
  -3  -5  -5  242.28    8.10
  -3  -5  -5  246.98    7.00
  -3   5  -5  243.98    6.80
   3   5   5  231.98    6.80
   3   5   5  263.27    8.00
  -3   5  -5  259.17    8.90
  -3   5  -5  249.28    8.80
  -3   5  -5  253.27    7.20
  -3   5  -5  247.28    8.00
  -5  -5  -5  725.13   18.70
  -5  -5  -5  719.83   17.40
   5  -5   5  709.73   19.00
  -5   5  -5  733.93   18.30
  -5   5  -5  711.43   17.50
  -5   5  -5  727.83   19.60
  -5   5  -5  712.83   19.40
   5   5   5  737.23   18.70
  -7  -5  -5   17.40    2.50
   7  -5   5   15.00    3.10
  -7  -5  -5   28.50    3.40
  -7   5  -5   17.70    4.10
   7   5   5   23.00    3.40
  -7   5  -5   16.80    3.00
  -7   5  -5   18.60    2.80
  -7   5  -5   19.90    2.90
   9  -5   5   98.29    6.40
  -9  -5  -5   99.99    5.60
  -9  -5  -5   98.49    6.20
  -9   5  -5  103.49    6.10
  -9   5  -5   99.29    5.70
  -9   5  -5   92.09    7.10
   9   5   5  103.89    6.40
  11  -5   5  232.88    9.80
 -11  -5  -5  215.38    9.10
 -11  -5  -5  222.68    9.70
 -11   5  -5  220.88    9.10
 -11   5  -5  227.48    9.00
  11   5   5  243.88   10.30
 -11   5  -5  212.28   10.60
 -13  -5  -5   21.60    4.10
 -13  -5  -5   25.80    4.70
  13  -5   5   30.70    4.90
 -13   5  -5   23.00    3.90
  13   5   5   22.10    4.80
 -13   5  -5   23.10    4.20
 -13   5  -5   32.90    5.80
 -15  -5  -5   85.09    7.80
  15  -5   5   83.79    7.30
 -15  -5  -5   62.69    7.30
  15   5   5   74.99    7.90
 -15   5  -5   72.39    6.70
 -15   5  -5   73.99    7.30
 -15   5  -5   76.09    8.60
 -17  -5  -5   69.59    8.00
 -17  -5  -5   86.89    8.60
  17  -5   5   69.29    7.50
  17  -5   5   76.99    7.60
 -17   5  -5   63.59    7.70
 -17   5  -5   65.59    7.20
  17   5   5   79.79    9.00
 -19  -5  -5   10.10    4.80
  19  -5   5   13.10    4.90
 -19  -5  -5    7.00    5.00
  19  -5   5   14.10    4.70
 -19   5  -5    6.40    5.50
 -19   5  -5    8.60    4.70
  19   5   5    9.80    5.40
  22  -6  -5   -7.20    3.40
 -22  -6   5   -0.60    5.00
 -22  -6   5    2.30    5.50
  22   6  -5   -0.50    5.10
 -22   6   5   -2.00    4.30
 -22   6   5    3.50    5.20
  20  -6  -5   40.90    6.40
 -20  -6   5   61.89    7.60
 -20  -6   5   52.79    7.50
 -20   6   5   49.10    7.70
  20   6  -5   52.79    7.60
 -20   6   5   44.70    7.20
  18  -6  -5   72.79    7.70
 -18  -6   5   71.49    7.80
 -18  -6   5  100.69    9.10
  18   6  -5   89.39    8.50
 -18   6   5   87.59    9.30
 -18   6   5   87.99    9.10
 -16  -6   5    4.00    3.70
  16  -6  -5   12.60    4.20
 -16  -6   5    7.80    3.70
  16   6  -5    5.40    3.80
 -16   6   5    7.90    4.30
 -16   6   5    2.50    3.40
  14  -6  -5  245.48   10.60
 -14  -6   5  219.38   11.00
 -14  -6   5  219.38   10.10
 -14   6   5  226.98   11.20
 -14   6   5  240.08   11.40
  14   6  -5  242.38   10.70
  12  -6  -5    6.90    3.40
 -12  -6   5   11.30    3.00
 -12  -6   5   10.30    3.50
  12   6  -5   14.10    3.70
 -12   6   5    6.40    4.00
 -12   6   5    7.50    3.30
 -10  -6   5 2556.04   59.59
 -10  -6   5 2613.64   58.29
  10  -6  -5 2429.76   59.19
  10  -6  -5 2604.34   59.09
 -10   6   5 2540.65   59.49
  10   6  -5 2532.85   58.79
 -10   6   5 2590.04   59.09
   8  -6  -5  408.16   12.80
  -8  -6   5  408.16   13.20
  -8  -6   5  414.66   12.10
   8  -6  -5  389.56   12.90
   8   6  -5  402.26   12.60
  -8   6   5  439.56   14.60
  -8   6   5  399.16   13.00
  -6  -6   5  547.85   15.80
   6  -6  -5  556.64   15.50
  -6  -6   5  546.55   14.50
  -6  -6   5  549.25   13.60
  -6   6   5  561.94   15.30
   6   6  -5  533.25   15.20
  -6   6   5  546.65   15.40
  -4  -6   5  282.27    8.30
   4  -6  -5  286.87    9.30
  -4  -6   5  291.17    9.80
  -4  -6   5  287.27    8.30
   4  -6  -5  257.27    8.60
   4   6  -5  283.17    9.20
  -4   6   5  297.77    9.00
  -4   6   5  285.97    9.30
  -2  -6   5  368.46    9.80
   2  -6  -5  369.56   11.00
  -2  -6   5  377.16   11.60
   2  -6  -5  378.16   10.80
  -2  -6   5  362.46   10.50
  -2   6   5  369.16   10.20
   2   6  -5  380.36   10.90
   0  -6   5   87.29    3.80
   0  -6   5   84.59    5.10
   0  -6  -5   87.09    4.80
   0  -6   5   79.39    4.50
   0  -6  -5   89.19    4.30
   0   6   5   86.89    3.70
   0   6   5   88.19    3.60
   0   6  -5   89.19    4.80
   0   6  -5   86.39    3.40
   0   6  -5   82.99    4.70
  -2  -6  -5 2834.92   68.69
   2  -6   5 3104.29   68.29
  -2  -6  -5 2961.60   66.29
  -2  -6  -5 3132.59   66.29
  -2   6  -5 3058.59   66.99
  -2   6  -5 3047.09   68.19
   2   6   5 3089.59   66.59
  -2   6  -5 3045.90   65.89
  -2   6  -5 2932.51   65.59
  -2   6  -5 3068.49   68.19
  -4  -6  -5  401.06   12.00
   4  -6   5  398.56   12.30
  -4  -6  -5  391.46   10.20
  -4  -6  -5  394.96   10.60
  -4   6  -5  389.86   10.80
  -4   6  -5  415.16   12.90
  -4   6  -5  400.06   12.70
  -4   6  -5  397.66   11.40
   4   6   5  408.56   15.10
   6  -6   5  405.76   13.00
  -6  -6  -5  430.26   12.80
  -6  -6  -5  390.26   11.20
  -6   6  -5  416.76   11.60
  -6   6  -5  409.16   13.60
   6   6   5  430.86   12.60
  -6   6  -5  387.46   13.10
  -8  -6  -5  114.79    5.70
  -8  -6  -5  108.19    6.40
   8  -6   5  105.79    6.70
  -8   6  -5   89.19    8.10
  -8   6  -5  108.59    7.40
  -8   6  -5  106.59    5.70
   8   6   5  110.59    6.50
  10  -6   5 1013.50   27.40
 -10  -6  -5 1051.09   27.30
 -10  -6  -5 1043.70   26.30
  10   6   5  999.90   27.40
 -10   6  -5 1033.60   28.70
 -10   6  -5 1076.89   26.30
 -10   6  -5 1030.40   26.30
  12  -6   5   66.79    6.70
 -12  -6  -5   64.99    6.40
 -12  -6  -5   69.79    6.00
 -12   6  -5   64.59    6.20
  12   6   5   66.09    6.50
 -12   6  -5   61.29    5.60
 -12   6  -5   75.29    7.60
 -14  -6  -5   48.70    5.90
  14  -6   5   53.09    6.70
 -14  -6  -5   59.09    6.50
 -14   6  -5   53.09    5.80
 -14   6  -5   47.80    6.30
  14   6   5   63.19    7.10
  16  -6   5   59.49    7.20
 -16  -6  -5   55.79    7.00
 -16  -6  -5   55.29    6.70
 -16   6  -5   57.49    8.00
  16   6   5   51.19    6.90
 -16   6  -5   56.29    6.60
 -18  -6  -5    6.20    4.60
  18  -6   5   10.30    4.90
  18  -6   5    0.80    4.00
 -18  -6  -5   12.80    4.90
 -18   6  -5    9.30    5.50
  18   6   5   10.10    5.70
 -18   6  -5   10.20    4.50
  20  -6   5   71.79    8.10
  20  -6   5   54.59    7.50
 -20  -6  -5   48.40    7.10
 -20   6  -5   63.99    7.90
  20   6   5   56.39    8.40
 -20   6  -5   35.70    8.30
  21  -7  -5   18.70    5.40
 -21  -7   5    0.00    4.50
 -21  -7   5    8.10    5.00
 -21   7   5    3.20    5.20
  21   7  -5    8.90    5.20
  19  -7  -5   57.19    7.40
 -19  -7   5   58.99    7.10
 -19  -7   5   54.09    7.80
 -19   7   5   61.89    7.90
 -19   7   5   40.20    6.90
  19   7  -5   54.89    7.30
 -17  -7   5  101.09    8.40
  17  -7  -5   90.69    8.30
 -17  -7   5   91.69    8.80
  17   7  -5   73.89    8.00
 -17   7   5   95.39    8.80
 -17   7   5   96.29    9.30
  15  -7  -5  187.58   10.00
 -15  -7   5  180.58   10.50
 -15   7   5  168.88   10.40
  15   7  -5  176.18   12.30
  13  -7  -5   77.69    6.90
 -13  -7   5   75.59    6.30
 -13  -7   5   80.89    7.20
 -13   7   5   70.69    7.40
  13   7  -5   79.89    6.70
 -13   7   5   78.39    7.30
 -11  -7   5   42.20    5.10
  11  -7  -5   42.60    5.30
  11  -7  -5   32.70    4.70
 -11  -7   5   48.40    5.00
  11   7  -5   42.30    5.10
 -11   7   5   49.70    6.00
 -11   7   5   33.30    4.90
  -9  -7   5  257.47    9.10
   9  -7  -5  255.27    9.90
  -9  -7   5  235.98    9.90
   9  -7  -5  208.88    9.60
  -9   7   5  225.58   10.10
  -9   7   5  227.68    9.70
   9   7  -5  232.48    9.50
   7  -7  -5   61.69    4.90
  -7  -7   5   71.29    4.60
  -7  -7   5   68.79    3.60
   7  -7  -5   69.19    5.30
  -7   7   5   75.59    5.30
  -7   7   5   69.49    5.80
   7   7  -5   71.79    5.30
  -5  -7   5 1131.39   25.90
   5  -7  -5 1035.50   26.80
   5  -7  -5 1094.69   27.40
  -5  -7   5 1137.49   28.00
  -5  -7   5 1116.89   26.40
  -5   7   5 1086.09   27.30
   5   7  -5 1119.19   27.20
  -5   7   5 1120.69   27.20
  -3  -7   5   29.20    3.70
  -3  -7   5   31.60    3.00
  -3  -7   5   28.20    3.10
  -3   7   5   31.80    3.10
   3   7  -5   32.50    4.20
  -3   7   5   29.70    3.20
  -1  -7   5   20.80    2.30
   1  -7  -5   20.50    3.10
  -1  -7   5   24.50    3.80
   1  -7  -5   19.40    2.70
  -1  -7   5   26.10    3.10
  -1   7   5   20.90    2.10
   1   7  -5   15.00    2.70
  -1   7   5   22.60    2.30
  -1   7   5   20.90    2.30
   1  -7   5  722.33   19.80
  -1  -7  -5  731.83   17.80
   1  -7   5  723.93   19.10
  -1  -7  -5  731.63   19.00
  -1  -7  -5  726.53   18.10
  -1   7  -5  739.43   17.60
   1   7   5  723.73   17.90
  -1   7  -5  727.43   18.60
  -3  -7  -5   89.99    4.10
  -3  -7  -5   96.09    5.50
   3  -7   5   84.59    5.30
  -3  -7  -5   97.99    4.40
  -3   7  -5   95.69    4.70
   3   7   5   95.99    4.80
  -3   7  -5   82.49    5.80
  -3   7  -5   97.69    5.10
  -5  -7  -5  408.26   11.50
   5  -7   5  406.46   13.20
  -5  -7  -5  401.96   12.80
  -5   7  -5  433.56   11.90
  -5   7  -5  415.86   13.90
   5   7   5  430.66   12.70
  -7  -7  -5  123.99    6.00
  -7  -7  -5  138.09    7.20
   7  -7   5  131.59    7.40
  -7   7  -5  135.29    8.00
  -7   7  -5  136.09    6.30
  -7   7  -5  126.09    6.60
   7   7   5  134.09    6.90
   9  -7   5   30.00    4.50
  -9  -7  -5   32.10    4.20
  -9  -7  -5   28.80    3.70
  -9   7  -5   36.50    4.30
  -9   7  -5   25.60    3.50
  -9   7  -5   27.90    4.50
   9   7   5   27.00    4.00
  11  -7   5   77.19    7.00
 -11  -7  -5   88.29    6.20
 -11  -7  -5   82.29    6.80
 -11   7  -5   77.99    7.80
  11   7   5   92.09    7.00
 -11   7  -5   77.49    5.70
 -11   7  -5  105.79    6.90
 -13  -7  -5   40.20    5.10
  13  -7   5   36.70    5.80
 -13  -7  -5   35.80    5.30
  13   7   5   34.20    5.80
 -13   7  -5   30.50    4.40
 -13   7  -5   28.30    5.60
 -13   7  -5   34.50    4.90
 -15  -7  -5   42.90    5.70
  15  -7   5   35.10    6.20
 -15  -7  -5   42.20    6.10
 -15   7  -5   46.90    5.50
 -15   7  -5   44.10    5.90
  15   7   5   45.00    7.20
 -17  -7  -5   46.70    6.40
 -17  -7  -5   40.70    6.60
  17  -7   5   37.50    6.40
  17   7   5   45.70    7.20
 -17   7  -5   37.20    7.00
 -17   7  -5   48.00    6.60
  19  -7   5   29.90    6.10
 -19  -7  -5   39.30    7.20
 -19  -7  -5   37.30    6.70
  19  -7   5   30.80    5.90
  19   7   5   39.90    8.40
 -19   7  -5   42.00    8.50
 -19   7  -5   36.80    6.10
 -22  -8   5   41.00    7.40
  22  -8  -5   49.99    7.70
 -22  -8   5   37.90    7.60
 -22   8   5   37.10    7.60
  22   8  -5   33.00    7.00
 -22   8   5   32.80    7.60
 -20  -8   5   38.80    6.40
  20  -8  -5   44.80    7.10
 -20  -8   5   42.50    7.40
 -20   8   5   42.60    7.20
 -20   8   5   39.40    7.10
  20   8  -5   52.09    7.70
 -18  -8   5    7.20    4.30
 -18  -8   5   11.50    5.00
  18  -8  -5   14.60    5.00
 -18   8   5    6.50    4.30
  18   8  -5    7.10    5.30
 -18   8   5    3.20    4.90
 -16  -8   5   65.09    8.10
 -16  -8   5   66.89    7.10
  16  -8  -5   71.99    8.00
 -16   8   5   70.29    8.60
  16   8  -5   69.49    7.70
 -16   8   5   64.49    7.20
 -14  -8   5  108.79    8.50
 -14  -8   5  101.29    7.40
  14  -8  -5  110.49    8.50
 -14   8   5  104.39    8.50
  14   8  -5  100.69   10.60
 -14   8   5  108.29   10.00
  12  -8  -5   20.40    4.40
 -12  -8   5   16.60    3.70
 -12  -8   5   14.80    4.20
 -12   8   5   16.50    3.80
  12   8  -5   18.80    4.30
 -12   8   5   13.80    4.50
 -10  -8   5   82.59    6.60
  10  -8  -5   69.69    6.40
 -10  -8   5   66.69    5.50
  10  -8  -5   60.09   10.20
  10   8  -5   79.79    6.40
 -10   8   5   77.69    7.40
 -10   8   5   85.09    6.60
  -8  -8   5   77.49    5.30
   8  -8  -5   80.29    6.20
  -8  -8   5   84.49    6.30
   8  -8  -5   76.39    6.00
  -8   8   5   78.69    6.00
  -8   8   5   69.69    6.70
   8   8  -5   66.29    5.90
   6  -8  -5   19.00    3.40
  -6  -8   5   11.30    2.50
  -6  -8   5   15.90    2.50
  -6  -8   5    9.80    3.00
  -6   8   5   15.00    3.60
  -6   8   5   14.50    3.00
   6   8  -5   14.40    3.20
   4  -8  -5  319.87   10.80
  -4  -8   5  334.47    9.90
  -4  -8   5  308.17   11.30
  -4  -8   5  318.97    9.80
  -4   8   5  305.77   10.70
  -4   8   5  327.57   10.50
   4   8  -5  323.07   10.70
  -2  -8   5    2.70    2.20
   2  -8  -5    2.80    2.30
   2  -8  -5    3.80    2.40
  -2  -8   5    1.90    2.40
  -2  -8   5    1.90    1.80
  -2   8   5    3.90    1.20
  -2   8   5    2.50    1.40
  -2   8   5    0.40    1.50
   2   8  -5    2.60    2.40
   0  -8  -5  164.88    7.20
   0  -8   5  154.88    6.00
   0  -8  -5  144.79    6.30
   0  -8   5  160.68    6.80
   0  -8   5  152.38    7.50
   0   8   5  148.29    5.60
   0   8   5  154.88    5.80
   0   8  -5  146.29    7.50
   2  -8   5 1047.50   27.00
  -2  -8  -5 1046.60   25.40
  -2  -8  -5 1070.39   26.80
  -2  -8  -5 1091.89   25.50
  -2   8  -5 1064.29   25.40
  -2   8  -5 1085.19   27.90
   2   8   5 1083.09   25.80
  -4  -8  -5   94.09    4.40
  -4  -8  -5  108.89    6.20
   4  -8   5   94.19    6.10
  -4  -8  -5  103.99    5.10
   4   8   5   92.89    5.30
  -4   8  -5   99.99    5.50
  -4   8  -5   89.89    6.40
  -4   8  -5   98.09    5.50
  -6  -8  -5   17.60    3.40
  -6  -8  -5   23.40    3.10
   6  -8   5   18.00    3.70
   6   8   5   17.30    3.10
  -6   8  -5   27.30    3.50
  -6   8  -5   18.70    4.10
  -6   8  -5   20.30    4.60
  -8  -8  -5  373.46   11.70
   8  -8   5  375.76   13.60
  -8  -8  -5  380.76   13.10
  -8   8  -5  368.56   14.20
  -8   8  -5  353.66   11.60
  -8   8  -5  384.16   12.10
   8   8   5  365.86   12.80
  10  -8   5  169.68    9.10
 -10  -8  -5  146.59    7.40
 -10  -8  -5  150.98    8.50
 -10   8  -5  143.59    8.00
 -10   8  -5  145.49    7.10
  10   8   5  144.99    8.20
 -10   8  -5  139.59    9.40
 -12  -8  -5   14.60    4.00
  12  -8   5   12.10    4.60
 -12  -8  -5   21.50    4.00
  12   8   5   10.10    3.90
 -12   8  -5   14.40    3.40
 -12   8  -5   10.00    3.90
 -12   8  -5   13.20    4.40
 -14  -8  -5  115.09    8.00
 -14  -8  -5  117.79    8.80
  14  -8   5  111.79    9.20
 -14   8  -5  122.69    8.40
  14   8   5  134.59    9.50
 -14   8  -5  107.19    7.00
 -14   8  -5  113.69   10.00
 -16  -8  -5  190.68   10.60
  16  -8   5  194.08   11.60
 -16  -8  -5  192.18   11.40
 -16   8  -5  180.88   10.60
  16   8   5  177.58   11.70
 -16   8  -5  185.28   12.90
 -16   8  -5  161.38    9.90
 -18  -8  -5   37.70    6.10
  18  -8   5   29.10    6.30
 -18  -8  -5   33.00    6.70
  18  -8   5   43.50    6.00
 -18   8  -5   27.20    7.10
 -18   8  -5   25.70    5.70
  18   8   5   28.20    6.70
 -21  -9   5   17.60    6.40
 -21  -9   5   10.10    4.80
  21  -9  -5   13.60    5.40
 -21   9   5   11.00    5.80
  21   9  -5   20.30    6.30
 -19  -9   5    6.20    4.40
  19  -9  -5    5.70    5.10
 -19  -9   5    5.20    5.10
  19   9  -5   12.30    5.70
 -19   9   5    3.10    4.10
 -19   9   5   13.00    5.80
  17  -9  -5  110.19    9.70
 -17  -9   5  100.69    8.90
 -17  -9   5  107.69    9.80
  17   9  -5  105.09    9.60
 -17   9   5  106.89    9.80
 -17   9   5   96.49   10.50
  15  -9  -5   78.69    8.30
 -15  -9   5   68.99    8.10
 -15  -9   5   70.19    7.20
  15   9  -5   87.19    8.10
 -15   9   5   81.29    8.30
 -15   9   5   74.89    8.10
  13  -9  -5    7.60    4.10
 -13  -9   5    5.20    3.80
 -13  -9   5   10.20    3.60
 -13   9   5    7.90    4.00
  13   9  -5   13.70    4.70
 -13   9   5    5.40    4.60
 -11  -9   5   41.90    5.00
  11  -9  -5   35.20    5.40
  11  -9  -5   38.20    5.70
 -11  -9   5   42.30    5.70
  11   9  -5   41.00    5.70
 -11   9   5   41.20    5.90
 -11   9   5   41.80    5.60
   9  -9  -5  282.37   11.80
  -9  -9   5  325.27   11.40
   9  -9  -5  316.97   12.30
  -9  -9   5  334.77   12.70
  -9   9   5  322.37   12.70
  -9   9   5  326.17   12.40
   9   9  -5  319.37   12.10
   7  -9  -5  282.67   11.20
  -7  -9   5  287.27   10.10
  -7  -9   5  292.37    8.90
  -7  -9   5  293.37   11.60
   7   9  -5  291.57   11.10
  -7   9   5  282.57   11.00
  -7   9   5  296.47   11.60
  -5  -9   5  317.87   10.40
  -5  -9   5  325.67   10.00
  -5  -9   5  313.77   11.90
   5  -9  -5  318.17   11.40
  -5   9   5  306.57   11.40
  -5   9   5  320.77   11.10
   5   9  -5  324.57   11.30
  -3  -9   5   32.10    3.90
  -3  -9   5   29.40    3.50
   3  -9  -5   28.70    3.80
  -3  -9   5   28.40    4.50
  -3   9   5   41.60    4.70
  -3   9   5   39.60    3.70
   3   9  -5   32.50    3.90
  -1  -9   5  483.55   13.30
  -1  -9   5  447.66   15.30
   1  -9  -5  458.15   14.40
   1  -9  -5  472.45   13.90
  -1  -9   5  474.95   14.10
   1   9  -5  489.55   14.20
  -1   9   5  485.95   12.50
  -1   9   5  479.15   13.50
   1  -9   5  338.77   11.60
  -1  -9  -5  321.17   11.40
   1  -9   5  346.77   12.70
  -1  -9  -5  331.57   11.60
  -1   9  -5  358.76   11.30
   1   9   5  332.57   10.20
   1   9   5  340.87   10.20
  -1   9  -5  355.56   10.40
  -3  -9  -5   51.09    3.90
   3  -9   5   49.10    5.10
  -3  -9  -5   51.19    4.50
  -3  -9  -5   53.39    5.40
   3   9   5   43.00    4.20
  -3   9  -5   45.00    4.20
  -3   9  -5   41.30    4.60
  -3   9  -5   51.89    5.60
   5  -9   5  469.25   15.40
  -5  -9  -5  453.25   14.90
  -5  -9  -5  490.45   13.70
  -5   9  -5  474.85   16.10
  -5   9  -5  473.65   14.10
  -5   9  -5  473.05   13.80
   5   9   5  480.95   14.40
  -7  -9  -5   27.20    4.20
   7  -9   5   32.00    4.70
  -7  -9  -5   36.30    4.40
  -7   9  -5   35.30    4.90
  -7   9  -5   41.30    4.40
  -7   9  -5   33.70    4.30
   7   9   5   34.30    4.30
  -9  -9  -5  333.27   11.40
   9  -9   5  317.87   13.20
  -9  -9  -5  339.57   12.90
  -9   9  -5  334.97   14.20
   9   9   5  344.17   12.80
  -9   9  -5  330.37   11.10
  -9   9  -5  322.87   11.70
 -11  -9  -5   24.30    4.10
 -11  -9  -5   31.80    5.10
  11  -9   5   28.50    6.10
  11   9   5   30.40    4.90
 -11   9  -5   25.00    4.60
 -11   9  -5   19.80    5.30
 -11   9  -5   29.50    4.20
  13  -9   5   97.09    8.70
 -13  -9  -5   94.99    8.10
 -13  -9  -5  102.49    7.40
 -13   9  -5   89.09    6.50
 -13   9  -5  105.09    9.70
 -13   9  -5   97.19    7.90
  13   9   5   96.29    8.50
  15  -9   5   14.00    5.50
 -15  -9  -5   18.00    4.60
 -15  -9  -5   23.90    5.40
 -15   9  -5   21.50    4.20
 -15   9  -5   29.60    6.70
  15   9   5   12.60    5.00
 -15   9  -5   11.70    4.80
  17  -9   5   44.80    7.30
 -17  -9  -5   41.50    7.00
 -17  -9  -5   36.70    6.10
 -17   9  -5   25.80    6.60
  17   9   5   28.60    6.60
 -17   9  -5   29.30    5.80
 -19  -9  -5    2.50    4.50
  19  -9   5   17.80    5.80
 -19  -9  -5    7.10    4.70
  19  -9   5    5.10    4.40
 -19   9  -5    1.00    5.50
  19   9   5   13.20    5.80
 -19   9  -5    9.30    5.30
  20 -10  -5    5.40    5.60
 -20 -10   5   14.60    5.30
 -20  10   5   12.90    6.00
 -20  10   5    9.40    4.70
  18 -10  -5   65.19    9.00
[truncated: 960,885 more chars]
