# Supplementary material for: Synthesis, crystal structure and Hirshfeld surface analysis of 5-oxo-N-phenyl-3-(thio­phen-2-yl)-2,3,4,5-tetra­hydro-[1,1′-biphen­yl]-4-carboxamide
Source: Acta Crystallogr E Crystallogr Commun. 2025 Jan 28;81(Pt 2):177–82. doi: 10.1107/S205698902500057X (PMC11799798; doi:10.1107/S205698902500057X)
Supplement: Supplementary file 2 [file e-81-00177-Isup2.hkl]

data_I                                                                          
_shelx_title ' Tno6 in Cc'                                                      
_shelx_refln_list_code          4                                               
_shelx_F_calc_maximum      229.04                                               
_exptl_crystal_F_000      1568.00                                               
_reflns_d_resolution_high  0.6598                                               
                                                                                
loop_                                                                           
 _space_group_symop_operation_xyz                                               
 'x, y, z'                                                                      
 'x, -y, z+1/2'                                                                 
 'x+1/2, y+1/2, z'                                                              
 'x+1/2, -y+1/2, z+1/2'                                                         
                                                                                
_cell_length_a    16.1416                                                       
_cell_length_b    12.8991                                                       
_cell_length_c    19.0656                                                       
_cell_angle_alpha  90.000                                                       
_cell_angle_beta  107.416                                                       
_cell_angle_gamma  90.000                                                       
                                                                                
_shelx_F_squared_multiplier     1.000                                           
                                                                                
loop_                                                                           
 _refln_index_h                                                                 
 _refln_index_k                                                                 
 _refln_index_l                                                                 
 _refln_F_squared_calc                                                          
 _refln_F_squared_meas                                                          
 _refln_F_squared_sigma                                                         
 _refln_observed_status                                                         
   2   0 -28        115.10        151.67        70.25 o                         
   4   0 -28       1166.55       1060.55        72.38 o                         
   6   0 -28          2.68          3.73        26.08 o                         
   8   0 -28       1135.53       1017.95        93.13 o                         
  10   0 -28         27.95        -15.97        27.14 o                         
  12   0 -28         86.27        172.43        36.72 o                         
   3   1 -28        434.77        615.63        46.40 o                         
   5   1 -28         67.45         44.45        14.49 o                         
   7   1 -28        228.09        228.85        28.91 o                         
   9   1 -28        312.67        365.88        24.12 o                         
  11   1 -28         26.72          9.21        19.38 o                         
   2   2 -28        200.89        305.53        63.30 o                         
   4   2 -28        118.21        151.12        22.12 o                         
   6   2 -28        449.91        539.49        25.64 o                         
   8   2 -28          5.75         47.06        16.86 o                         
  10   2 -28        123.97        107.63        16.70 o                         
  12   2 -28        175.33        221.98        20.49 o                         
   3   3 -28         23.02         16.67        12.18 o                         
   5   3 -28        106.39         97.34        17.42 o                         
   7   3 -28         17.35        -17.64        17.90 o                         
   9   3 -28        153.84        139.02        23.94 o                         
  11   3 -28         38.52         69.30        21.33 o                         
   4   4 -28        354.30        414.73        28.58 o                         
   6   4 -28        196.02        172.57        27.21 o                         
   8   4 -28         89.77        160.72        30.87 o                         
  10   4 -28         77.67        109.48        26.54 o                         
  -1   1 -27        201.85        235.85        78.47 o                         
   1   1 -27         94.04         52.81        22.58 o                         
   3   1 -27        181.92        194.86        27.09 o                         
   5   1 -27        123.69        140.45        16.00 o                         
   7   1 -27        452.45        392.59        25.71 o                         
   9   1 -27         71.83        126.11        20.97 o                         
  11   1 -27        360.10        322.17        23.40 o                         
  13   1 -27         46.89         43.05        19.25 o                         
  15   1 -27         20.23         26.89        19.15 o                         
   0   2 -27         34.70         30.17        20.88 o                         
   2   2 -27         35.61         38.89        12.37 o                         
   4   2 -27        246.77        213.63        17.17 o                         
   6   2 -27         65.18        119.45        17.40 o                         
   8   2 -27        166.53        161.89        19.96 o                         
  10   2 -27        116.51        143.84        24.67 o                         
  12   2 -27        247.14        353.05        24.61 o                         
  14   2 -27         65.13         75.24        21.58 o                         
   1   3 -27         34.37         32.97        14.90 o                         
   3   3 -27        149.17        168.20        23.97 o                         
   5   3 -27        130.53        181.19        16.78 o                         
   7   3 -27        226.42        217.30        26.88 o                         
   9   3 -27        122.69         97.52        21.98 o                         
  11   3 -27         74.56         49.92        14.59 o                         
  13   3 -27        116.20        112.87        15.09 o                         
   2   4 -27        144.14        222.60        19.01 o                         
   4   4 -27        430.25        562.41        44.17 o                         
   6   4 -27          5.74         24.33        19.69 o                         
   8   4 -27        116.24        173.52        23.71 o                         
  10   4 -27         80.34         58.88        20.08 o                         
  12   4 -27        211.61        183.20        16.57 o                         
   3   5 -27        125.09        175.01        21.04 o                         
   5   5 -27        478.84        594.22        40.85 o                         
   7   5 -27          3.47         17.83        18.70 o                         
   9   5 -27         37.69         50.36        16.79 o                         
  11   5 -27        103.17        126.49        21.87 o                         
   4   6 -27        139.11        123.22        19.54 o                         
   6   6 -27        303.34        269.80        28.64 o                         
   8   6 -27        120.79        116.71        22.24 o                         
  10   6 -27        460.62        485.84        39.88 o                         
  -2   0 -26         92.72         29.80        37.79 o                         
   0   0 -26        404.52        241.61        42.04 o                         
   2   0 -26        132.44         99.52        32.46 o                         
   4   0 -26        214.78        187.33        37.25 o                         
   6   0 -26        375.60        486.17        30.43 o                         
   8   0 -26         12.11         52.77        17.22 o                         
  10   0 -26        412.69        353.98        36.72 o                         
  12   0 -26         46.47         24.48        28.74 o                         
  14   0 -26        243.22        246.94        36.72 o                         
  16   0 -26         12.59         11.18        25.01 o                         
  -3   1 -26        396.66        370.13        37.25 o                         
  -1   1 -26        276.50        348.00        48.43 o                         
   1   1 -26        144.20        172.05        26.34 o                         
   3   1 -26        148.07        150.51        17.27 o                         
   5   1 -26        276.26        283.82        17.57 o                         
   7   1 -26         66.23         51.85        11.78 o                         
   9   1 -26        186.70        185.90        15.83 o                         
  11   1 -26         79.70         75.12        33.26 o                         
  13   1 -26         68.69         87.65        21.95 o                         
  15   1 -26         20.80         29.54        18.82 o                         
  -2   2 -26         91.64        118.86        27.94 o                         
   0   2 -26         71.20         75.19        26.75 o                         
   2   2 -26        145.80        127.04        14.07 o                         
   4   2 -26          5.51          9.71        10.92 o                         
   6   2 -26         96.61         49.51        15.43 o                         
   8   2 -26        140.26        203.43        19.77 o                         
  10   2 -26         21.83         27.99        14.20 o                         
  12   2 -26          4.50          1.47        13.62 o                         
  14   2 -26        293.25        305.70        23.79 o                         
  16   2 -26         21.55          0.94        14.86 o                         
  -1   3 -26         96.30        108.91        29.80 o                         
   1   3 -26        139.10        110.39        14.19 o                         
   3   3 -26        239.52        194.81        16.56 o                         
   5   3 -26        279.53        298.40        43.61 o                         
   7   3 -26        378.66        347.86        35.91 o                         
   9   3 -26        157.99        241.27        26.67 o                         
  11   3 -26        118.58        152.47        15.59 o                         
  13   3 -26        262.86        246.90        18.44 o                         
  15   3 -26         25.00         41.22        18.59 o                         
  -2   4 -26         67.81         50.56        15.71 o                         
   0   4 -26        224.67        169.45        21.35 o                         
   2   4 -26         36.74         35.87        12.91 o                         
   4   4 -26        172.82        178.93        18.21 o                         
   6   4 -26         33.70         33.76        19.43 o                         
   8   4 -26         81.93         70.60        20.27 o                         
  10   4 -26         47.87         25.76        15.40 o                         
  12   4 -26        138.96        139.72        15.46 o                         
  14   4 -26        210.20        266.46        37.77 o                         
  -1   5 -26        335.58        316.97        43.98 o                         
   1   5 -26         88.48         38.25        21.98 o                         
   3   5 -26         25.66         -3.63        14.54 o                         
   5   5 -26        208.07        176.93        24.67 o                         
   7   5 -26        337.49        380.39        31.83 o                         
   9   5 -26        692.84        739.34        33.31 o                         
  11   5 -26         24.92         34.61        15.81 o                         
  13   5 -26        273.41        258.83        25.26 o                         
   0   6 -26         25.09         32.79        16.64 o                         
   2   6 -26         16.14          8.80        15.98 o                         
   4   6 -26        103.68         95.50        18.76 o                         
   6   6 -26        150.69        152.35        23.40 o                         
   8   6 -26         59.96         97.68        18.09 o                         
  10   6 -26         47.02         43.15        17.97 o                         
  12   6 -26        337.45        309.79        34.80 o                         
   1   7 -26         55.28         43.69        16.91 o                         
   3   7 -26        177.55        181.35        27.19 o                         
   5   7 -26        139.10         54.29        21.29 o                         
   7   7 -26         10.11         23.48        18.80 o                         
   9   7 -26        300.77        209.80        24.17 o                         
  11   7 -26         16.60         15.58        22.43 o                         
   4   8 -26        173.04        189.20        21.22 o                         
   6   8 -26        186.30        181.13        20.37 o                         
   8   8 -26        186.93        244.16        34.04 o                         
  10   8 -26         10.99          9.70        21.20 o                         
  -5   1 -25         99.40         98.89        25.46 o                         
  -3   1 -25         28.84         17.86        32.73 o                         
  -1   1 -25         19.01         26.52        39.65 o                         
   1   1 -25        222.74        196.40        18.13 o                         
   3   1 -25          9.94          1.17         9.98 o                         
   5   1 -25         15.45          8.66        12.65 o                         
   7   1 -25         76.14         89.81        21.78 o                         
   9   1 -25        215.98        195.81        15.53 o                         
  11   1 -25        135.12        153.09        15.75 o                         
  13   1 -25        223.88        238.12        85.92 o                         
  15   1 -25         28.57         32.10        14.87 o                         
  17   1 -25         24.45          1.42        15.18 o                         
  -4   2 -25         53.13         47.90        28.20 o                         
  -2   2 -25        267.29        198.68        19.54 o                         
   0   2 -25         36.41         67.67        12.64 o                         
   2   2 -25        381.28        439.96        21.59 o                         
   4   2 -25         50.54         77.33        13.07 o                         
   6   2 -25        131.57         74.57        14.95 o                         
   8   2 -25         96.10        162.17        15.48 o                         
  10   2 -25        383.09        345.49        20.41 o                         
  12   2 -25        134.73        140.56        15.52 o                         
  14   2 -25        128.41        147.28        43.87 o                         
  16   2 -25        467.58        440.19        27.43 o                         
  -3   3 -25         13.53         16.50        28.21 o                         
  -1   3 -25         88.32         83.89        13.59 o                         
   1   3 -25         28.31         38.96        12.14 o                         
   3   3 -25          8.58          0.78        12.06 o                         
   5   3 -25        259.99        224.95        19.67 o                         
   7   3 -25        317.62        367.87        34.79 o                         
   9   3 -25        240.06        219.45        17.74 o                         
  11   3 -25         28.28         24.03        12.38 o                         
  13   3 -25        182.65        182.44        16.73 o                         
  15   3 -25        338.25        344.56        23.92 o                         
  17   3 -25        123.80        109.78        21.38 o                         
  -4   4 -25        110.41         91.45        17.98 o                         
  -2   4 -25         31.10         40.35        14.29 o                         
   0   4 -25        232.12        234.86        17.78 o                         
   2   4 -25         42.74         68.77        14.24 o                         
   4   4 -25        447.85        483.04        49.77 o                         
   6   4 -25        156.29        195.66        34.58 o                         
   8   4 -25         24.38         33.57        15.93 o                         
  10   4 -25          3.73         11.35        10.87 o                         
  12   4 -25        233.46        227.89        17.25 o                         
  14   4 -25         27.66         -1.00        14.59 o                         
  16   4 -25         62.24         49.20        22.95 o                         
  -3   5 -25        123.93         62.06        17.80 o                         
  -1   5 -25         31.45        106.05        20.36 o                         
   1   5 -25        253.14        241.92        23.00 o                         
   3   5 -25        669.25        740.01        68.80 o                         
   5   5 -25        771.21        719.11        39.36 o                         
   7   5 -25        218.15        244.30        21.61 o                         
   9   5 -25        463.47        536.30        28.83 o                         
  11   5 -25         60.24         30.38        14.55 o                         
  13   5 -25        244.37        202.88        29.24 o                         
  15   5 -25         72.74         56.68        22.96 o                         
  -2   6 -25         17.16        -14.58        14.58 o                         
   0   6 -25        279.13        369.52        33.19 o                         
   2   6 -25        367.41        393.13        27.48 o                         
   4   6 -25        247.95        293.71        32.97 o                         
   6   6 -25         50.56         93.88        29.80 o                         
   8   6 -25        179.81        194.01        19.89 o                         
  10   6 -25        493.59        540.62        28.28 o                         
  12   6 -25        203.84        217.77        32.45 o                         
  14   6 -25          3.97         13.09        15.97 o                         
  -1   7 -25         79.50         74.60        21.80 o                         
   1   7 -25        179.12        136.62        28.67 o                         
   3   7 -25        433.74        533.72        67.61 o                         
   5   7 -25        490.74        491.53        27.87 o                         
   7   7 -25         99.43        103.89        17.82 o                         
   9   7 -25        373.66        362.44        41.78 o                         
  11   7 -25         11.97          1.07        30.60 o                         
  13   7 -25         50.68         64.40        17.19 o                         
   0   8 -25         52.62         51.53        24.48 o                         
   2   8 -25        315.17        253.24        24.08 o                         
   4   8 -25        196.45        286.05        24.87 o                         
   6   8 -25         91.59         86.20        17.04 o                         
   8   8 -25          1.69         16.85        21.06 o                         
  10   8 -25        110.54         72.74        35.43 o                         
  12   8 -25         75.91         21.05        22.16 o                         
   3   9 -25         28.67         47.27        28.37 o                         
   5   9 -25        155.31        143.77        29.76 o                         
   7   9 -25        134.59        103.73        47.36 o                         
   9   9 -25         26.10         11.53        22.65 o                         
  -6   0 -24         17.25         45.77        36.19 o                         
  -4   0 -24        315.64        295.84        44.70 o                         
  -2   0 -24        202.26        234.16        37.25 o                         
   0   0 -24         62.20         47.36        29.80 o                         
   2   0 -24        275.95        276.15        37.79 o                         
   4   0 -24        464.81        606.56        24.03 o                         
   6   0 -24        319.36        363.39        73.44 o                         
   8   0 -24       1176.29       1232.69        42.12 o                         
  10   0 -24        828.71        980.72        58.01 o                         
  12   0 -24        119.34        137.18        22.35 o                         
  14   0 -24        353.82        433.15        46.30 o                         
  16   0 -24        284.43        315.54        41.51 o                         
  18   0 -24          5.27         53.22        27.67 o                         
  -5   1 -24        118.89         82.28        24.48 o                         
  -3   1 -24         69.41         56.85        20.88 o                         
  -1   1 -24         51.61          8.62        18.41 o                         
   1   1 -24        106.21        118.28        12.58 o                         
   3   1 -24         91.47         74.67        11.71 o                         
   5   1 -24        151.40        229.65        14.70 o                         
   7   1 -24        286.89        271.38        16.59 o                         
   9   1 -24          5.78         -9.73         9.73 o                         
  11   1 -24         82.07        101.82        13.96 o                         
  13   1 -24         14.13         32.43        15.04 o                         
  15   1 -24        314.75        289.27        22.84 o                         
  17   1 -24        115.09         79.09        21.03 o                         
  19   1 -24        159.45        137.86        36.46 o                         
  -6   2 -24         64.60         82.73        22.95 o                         
  -4   2 -24         55.62         35.30        12.60 o                         
  -2   2 -24        176.50        240.12        16.37 o                         
   0   2 -24         36.61         24.77        10.96 o                         
   2   2 -24         16.62         17.93        10.47 o                         
   4   2 -24        179.30        149.16        19.66 o                         
   6   2 -24         51.32         61.94        14.07 o                         
   8   2 -24        239.56        283.22        17.21 o                         
  10   2 -24         88.89        126.63        16.29 o                         
  12   2 -24        514.57        467.82        25.66 o                         
  14   2 -24          4.76          5.74        14.31 o                         
  16   2 -24        348.13        408.14        30.86 o                         
  18   2 -24        243.38        212.92        23.24 o                         
  -5   3 -24          2.94          8.17        17.02 o                         
  -3   3 -24         69.15         36.27        13.26 o                         
  -1   3 -24        272.12        283.68        31.63 o                         
   1   3 -24        342.14        358.95        20.89 o                         
   3   3 -24        301.17        401.12        20.84 o                         
   5   3 -24        107.55        133.09        22.71 o                         
   7   3 -24         66.72         77.74        19.16 o                         
   9   3 -24        120.92         96.71        13.75 o                         
  11   3 -24         24.00         25.54        11.80 o                         
  13   3 -24         90.13        124.25        15.97 o                         
  15   3 -24        367.64        405.54        25.76 o                         
  17   3 -24          5.86         -1.27        17.87 o                         
  -6   4 -24         11.91         11.18        28.74 o                         
  -4   4 -24        152.93        171.45        25.88 o                         
  -2   4 -24          7.28         19.84        11.75 o                         
   0   4 -24        116.25         94.62        14.16 o                         
   2   4 -24        111.61        164.30        15.46 o                         
   4   4 -24        173.64        183.47        18.74 o                         
   6   4 -24         58.40         50.03        14.77 o                         
   8   4 -24         51.48         71.90        15.97 o                         
  10   4 -24        337.88        353.07        21.67 o                         
  12   4 -24         73.93         84.58        13.20 o                         
  14   4 -24        100.93         88.99        22.66 o                         
  16   4 -24         53.75         52.53        22.57 o                         
  18   4 -24        105.37        137.79        27.46 o                         
  -5   5 -24         17.76          8.93        19.60 o                         
  -3   5 -24        117.39         99.08        19.09 o                         
  -1   5 -24        158.29        136.38        16.06 o                         
   1   5 -24        162.44        244.67        21.68 o                         
   3   5 -24        370.94        299.73        19.73 o                         
   5   5 -24        142.91        214.23        21.36 o                         
   7   5 -24        220.80        195.28        32.61 o                         
   9   5 -24        319.68        329.23        23.14 o                         
  11   5 -24        155.08        158.35        14.71 o                         
  13   5 -24        552.75        632.06        50.14 o                         
  15   5 -24        187.84        166.91        28.21 o                         
  17   5 -24        198.23        247.90        52.39 o                         
  -4   6 -24         79.70         97.28        18.80 o                         
  -2   6 -24         48.98         75.25        17.84 o                         
   0   6 -24        198.58        175.96        39.68 o                         
   2   6 -24          5.79         38.53        15.26 o                         
   4   6 -24        322.50        338.14        27.41 o                         
   6   6 -24        204.10        185.83        27.74 o                         
   8   6 -24         97.70         85.50        15.72 o                         
  10   6 -24        214.87        199.86        26.54 o                         
  12   6 -24       1003.39       1153.94        37.30 o                         
  14   6 -24        116.15         81.47        18.56 o                         
  16   6 -24         23.59          3.47        20.86 o                         
  -3   7 -24         26.98         25.14        16.27 o                         
  -1   7 -24        113.65        128.10        20.08 o                         
   1   7 -24         53.01         21.51        15.41 o                         
   3   7 -24        118.09        132.40        18.83 o                         
   5   7 -24        187.66        240.73        23.22 o                         
   7   7 -24          9.67         20.12        18.92 o                         
   9   7 -24        427.82        525.03        84.62 o                         
  11   7 -24        193.17        178.22        27.94 o                         
  13   7 -24        113.97        134.62        18.80 o                         
  15   7 -24         82.94        102.83        64.93 o                         
  -2   8 -24        119.86        135.70        27.02 o                         
   0   8 -24         29.52         39.24        35.92 o                         
   2   8 -24         55.65         62.81        16.80 o                         
   4   8 -24        220.99        192.39        28.54 o                         
   6   8 -24         25.99         22.51        13.37 o                         
   8   8 -24        449.92        266.67        29.92 o                         
  10   8 -24         10.69         -2.20        21.64 o                         
  12   8 -24        195.08        186.72        39.00 o                         
  14   8 -24         26.88         21.38        33.76 o                         
  -1   9 -24        187.05        245.40        31.72 o                         
   1   9 -24         11.13         37.79        36.19 o                         
   3   9 -24        250.08        363.94        32.08 o                         
   5   9 -24        207.46        195.94        29.99 o                         
   7   9 -24        121.23        158.82        30.07 o                         
   9   9 -24        367.13        433.41        44.70 o                         
  11   9 -24        104.21        116.55        31.45 o                         
  13   9 -24        111.54        101.84        27.09 o                         
   2  10 -24        137.99        107.05        21.08 o                         
   4  10 -24         50.19         10.22        20.11 o                         
   6  10 -24         84.55         92.34        25.40 o                         
   8  10 -24        205.75        239.79        35.99 o                         
  10  10 -24        211.65        185.21        30.31 o                         
  -7   1 -23        425.44        457.65        51.65 o                         
  -5   1 -23        147.24        164.50        26.96 o                         
  -3   1 -23         14.78         42.02        20.82 o                         
  -1   1 -23        146.34        148.06        19.82 o                         
   1   1 -23         36.54         29.42         9.94 o                         
   3   1 -23        791.94        822.78        24.23 o                         
   5   1 -23        325.62        403.88        18.58 o                         
   7   1 -23          3.74         20.28        12.25 o                         
   9   1 -23         13.48         15.95        10.98 o                         
  11   1 -23        226.10        196.11        15.86 o                         
  13   1 -23         31.73          8.78        11.75 o                         
  15   1 -23        107.25         78.17        16.33 o                         
  17   1 -23        252.65        252.38        32.81 o                         
  19   1 -23        164.63        150.80        18.62 o                         
  -8   2 -23        260.46        259.83        18.49 o                         
  -6   2 -23        148.65        174.10        15.50 o                         
  -4   2 -23        130.14        126.13        14.07 o                         
  -2   2 -23        641.03        683.64        29.73 o                         
   0   2 -23         64.39         76.01        12.15 o                         
   2   2 -23        143.19        149.86        13.69 o                         
   4   2 -23        163.60        209.96        17.99 o                         
   6   2 -23         17.79         27.07        12.53 o                         
   8   2 -23        322.42        320.76        16.12 o                         
  10   2 -23         93.46        102.23        11.55 o                         
  12   2 -23         87.11         55.69        12.80 o                         
  14   2 -23        192.72        213.43        20.59 o                         
  16   2 -23         40.02         36.73        14.63 o                         
  18   2 -23         41.56         51.90        22.64 o                         
  -7   3 -23         60.75         45.16        21.22 o                         
  -5   3 -23         99.78        132.04        18.30 o                         
  -3   3 -23        196.65        149.70        15.04 o                         
  -1   3 -23         67.16        106.60        24.35 o                         
   1   3 -23        136.46        126.16        13.68 o                         
   3   3 -23        174.42        150.18        21.79 o                         
   5   3 -23        456.67        460.20        25.91 o                         
   7   3 -23        144.60        156.34        18.82 o                         
   9   3 -23        166.80        184.37        13.50 o                         
  11   3 -23        301.10        276.38        17.59 o                         
  13   3 -23        598.03        608.75        28.49 o                         
  15   3 -23        479.50        356.94        31.46 o                         
  17   3 -23         53.10         44.32        20.51 o                         
  19   3 -23        140.20        160.24        27.02 o                         
  -6   4 -23        109.77         81.19        17.52 o                         
  -4   4 -23        304.80        416.00        22.24 o                         
  -2   4 -23         12.45        -10.52        10.52 o                         
   0   4 -23        360.43        409.02        21.99 o                         
   2   4 -23        479.57        602.57        24.38 o                         
   4   4 -23         20.50         10.11        14.88 o                         
   6   4 -23        117.84        146.19        15.16 o                         
   8   4 -23        204.31        210.87        16.36 o                         
  10   4 -23         82.66         81.57        12.37 o                         
  12   4 -23        243.97        223.55        16.12 o                         
  14   4 -23        232.00        229.86        21.59 o                         
  16   4 -23        194.25        186.26        38.58 o                         
  18   4 -23        128.43        123.53        24.65 o                         
  -5   5 -23         43.77         41.83        19.73 o                         
  -3   5 -23        253.15        285.53        20.11 o                         
  -1   5 -23        166.95        179.31        20.28 o                         
   1   5 -23        146.06        109.50        14.41 o                         
   3   5 -23        464.97        426.41        60.88 o                         
   5   5 -23        636.90        612.62        40.64 o                         
   7   5 -23        595.71        642.20        28.93 o                         
   9   5 -23        281.78        218.81        18.78 o                         
  11   5 -23        217.94        190.55        15.03 o                         
  13   5 -23        354.01        308.57        31.35 o                         
  15   5 -23        182.91        132.50        25.20 o                         
  17   5 -23         13.01        -17.30        17.30 o                         
  -6   6 -23        283.67        253.89        29.12 o                         
  -4   6 -23        300.50        278.55        24.54 o                         
  -2   6 -23        459.49        570.58        31.62 o                         
   0   6 -23          2.53         31.04        14.87 o                         
   2   6 -23        201.78        227.90        20.65 o                         
   4   6 -23        179.38        193.12        20.06 o                         
   6   6 -23        512.30        502.39        29.24 o                         
   8   6 -23         11.89         21.35        12.28 o                         
  10   6 -23        240.91        299.95        22.46 o                         
  12   6 -23         87.56         75.99        16.66 o                         
  14   6 -23        137.24        135.38        19.31 o                         
  16   6 -23         48.46         71.31        22.76 o                         
  -5   7 -23         63.56         28.04        21.82 o                         
  -3   7 -23         94.29        108.75        18.70 o                         
  -1   7 -23         42.85         71.73        17.72 o                         
   1   7 -23         17.38         47.51        15.83 o                         
   3   7 -23        167.92        193.04        32.45 o                         
   5   7 -23       1003.22       1050.52        35.72 o                         
   7   7 -23        113.05        128.96        17.23 o                         
   9   7 -23        360.36        366.67        39.65 o                         
  11   7 -23        125.62        118.07        16.78 o                         
  13   7 -23         60.01         64.56        19.36 o                         
  15   7 -23         77.54         58.32        48.16 o                         
  17   7 -23        134.29        161.25        37.79 o                         
  -4   8 -23        136.14        159.60        27.28 o                         
  -2   8 -23         36.55         67.28        23.40 o                         
   0   8 -23        219.86        260.77        23.87 o                         
   2   8 -23         94.92        104.60        15.80 o                         
   4   8 -23         82.82         72.88        15.49 o                         
   6   8 -23         64.80         70.61        18.10 o                         
   8   8 -23        355.33        435.50        35.18 o                         
  10   8 -23        131.63        150.31        26.69 o                         
  12   8 -23        162.04        180.99        28.41 o                         
  14   8 -23          4.03         17.23        18.29 o                         
  16   8 -23        430.74        368.78        42.04 o                         
  -3   9 -23        177.01        194.84        29.29 o                         
  -1   9 -23        195.77        175.34        33.39 o                         
   1   9 -23         73.49         87.11        23.70 o                         
   3   9 -23        400.69        460.95        49.14 o                         
   5   9 -23        293.92        323.01        32.80 o                         
   7   9 -23        261.10        233.33        29.35 o                         
   9   9 -23        331.75        349.13        34.43 o                         
  11   9 -23        156.32        132.96        36.72 o                         
  13   9 -23        336.84        360.00        29.16 o                         
   0  10 -23        224.28        250.25        39.89 o                         
   2  10 -23        116.74        140.75        30.87 o                         
   4  10 -23        263.35        234.53        28.64 o                         
   6  10 -23        426.82        516.67        40.94 o                         
   8  10 -23        477.88        382.48        78.50 o                         
  10  10 -23         98.18        116.55        43.64 o                         
  12  10 -23        683.75        757.71        56.65 o                         
   1  11 -23        472.87        500.07        34.01 o                         
   3  11 -23        150.92        230.97        24.53 o                         
   5  11 -23         90.39         93.27        24.47 o                         
   7  11 -23         40.68         28.56        25.28 o                         
   9  11 -23         62.12         68.54        37.52 o                         
  11  11 -23        142.74        197.44        43.64 o                         
  -8   0 -22         78.41        -23.42        46.83 o                         
  -6   0 -22        112.29        134.64        33.00 o                         
  -4   0 -22        458.76        369.29        43.64 o                         
  -2   0 -22       1158.13       1045.65        63.86 o                         
   0   0 -22       3081.28       3006.56       105.91 o                         
   2   0 -22        406.30        431.98        19.64 o                         
   4   0 -22       2689.81       2685.62        61.76 o                         
   6   0 -22       2036.06       2252.16        54.62 o                         
   8   0 -22        646.28        765.33        32.66 o                         
  10   0 -22        177.48        269.65        23.84 o                         
  12   0 -22         20.23          9.22        13.63 o                         
  14   0 -22        349.52        359.27        34.59 o                         
  16   0 -22         83.39         83.38        26.61 o                         
  18   0 -22        292.21        259.05        26.05 o                         
  20   0 -22        672.67        680.55        53.22 o                         
  -9   1 -22         15.45         31.90        36.19 o                         
  -7   1 -22        213.97        268.47        20.79 o                         
  -5   1 -22        445.22        449.26        30.57 o                         
  -3   1 -22        177.65        193.85        14.22 o                         
  -1   1 -22        187.07        237.62        15.35 o                         
   1   1 -22       1050.22       1286.26        36.50 o                         
   3   1 -22        337.78        428.86        32.98 o                         
   5   1 -22        150.38        152.34        17.97 o                         
   7   1 -22         82.39        101.78        12.78 o                         
   9   1 -22         21.12         32.67         9.74 o                         
  11   1 -22         10.41         20.27         9.53 o                         
  13   1 -22        142.05        151.81        15.49 o                         
  15   1 -22        908.41        994.20        34.00 o                         
  17   1 -22        252.28        225.06        19.92 o                         
  19   1 -22        262.89        329.79        23.86 o                         
  -8   2 -22         83.23        113.06        21.05 o                         
  -6   2 -22          4.61          6.85        10.47 o                         
  -4   2 -22         19.18         13.80        13.99 o                         
  -2   2 -22        370.32        336.00        23.19 o                         
   0   2 -22       1076.58       1073.54        27.26 o                         
   2   2 -22       1025.91       1037.20        26.95 o                         
   4   2 -22        189.05        219.59        17.70 o                         
   6   2 -22       1221.51       1352.02        28.70 o                         
   8   2 -22        569.64        518.15        18.64 o                         
  10   2 -22        654.44        756.69        30.02 o                         
  12   2 -22        153.40        200.18        24.27 o                         
  14   2 -22        180.25        179.08        24.20 o                         
  16   2 -22        161.36        140.80        24.28 o                         
  18   2 -22        156.05        210.35        20.36 o                         
  20   2 -22         12.97         21.85        14.46 o                         
  -9   3 -22         62.16         59.77        21.29 o                         
  -7   3 -22         98.57         90.45        12.00 o                         
  -5   3 -22        196.03        271.87        18.29 o                         
  -3   3 -22        147.68        152.14        14.51 o                         
  -1   3 -22        213.56        295.18        27.18 o                         
   1   3 -22        222.18        216.42        19.14 o                         
   3   3 -22        196.70        214.41        18.38 o                         
   5   3 -22         97.99        127.58        14.80 o                         
   7   3 -22         95.84        130.71        14.50 o                         
   9   3 -22        350.56        423.54        17.64 o                         
  11   3 -22        263.88        277.48        15.99 o                         
  13   3 -22        457.54        480.79        28.73 o                         
  15   3 -22        309.70        336.75        22.51 o                         
  17   3 -22        164.84        179.04        25.21 o                         
  19   3 -22         83.84         93.90        22.76 o                         
  -8   4 -22        250.80        271.89        25.72 o                         
  -6   4 -22         12.33          0.31        11.75 o                         
  -4   4 -22         14.87         30.47        11.81 o                         
  -2   4 -22         63.78         67.65        17.05 o                         
   0   4 -22        199.27        232.14        16.48 o                         
   2   4 -22        217.42        305.05        23.57 o                         
   4   4 -22        329.73        391.20        20.57 o                         
   6   4 -22        231.41        236.25        26.34 o                         
   8   4 -22         63.57         58.03        10.01 o                         
  10   4 -22        156.92        160.88        13.80 o                         
  12   4 -22        719.44        728.02        24.29 o                         
  14   4 -22        369.59        433.08        26.93 o                         
  16   4 -22         24.90        -11.47        31.93 o                         
  18   4 -22        195.79        176.97        26.81 o                         
  -7   5 -22          6.67         12.21        15.82 o                         
  -5   5 -22         14.66         -5.73        13.92 o                         
  -3   5 -22         51.86         44.36        13.28 o                         
  -1   5 -22        180.44        168.35        16.04 o                         
   1   5 -22        425.22        477.71        42.33 o                         
   3   5 -22        620.70        683.65        24.83 o                         
   5   5 -22         73.20         50.04        11.56 o                         
   7   5 -22       1007.10       1056.36        40.10 o                         
   9   5 -22        406.61        467.81        19.81 o                         
  11   5 -22        302.21        352.41        18.08 o                         
  13   5 -22        276.57        268.83        21.56 o                         
  15   5 -22       1143.34       1133.42        48.16 o                         
  17   5 -22        454.07        393.99        34.57 o                         
  19   5 -22         66.35         79.33        29.49 o                         
  -6   6 -22         43.51         73.11        26.65 o                         
  -4   6 -22        173.06        206.57        21.80 o                         
  -2   6 -22         85.41        100.00        18.17 o                         
   0   6 -22        121.31        135.58        15.83 o                         
   2   6 -22        230.25        295.57        19.62 o                         
   4   6 -22        285.88        278.76        19.55 o                         
   6   6 -22         34.72         21.21        13.06 o                         
   8   6 -22         10.08         -0.47        19.83 o                         
  10   6 -22        475.30        389.24        25.03 o                         
  12   6 -22        219.74        222.52        20.00 o                         
  14   6 -22        206.66        175.62        30.11 o                         
  16   6 -22        115.76         89.58        30.60 o                         
  18   6 -22        118.12        104.04        31.09 o                         
  -7   7 -22        189.62        184.98        26.15 o                         
  -5   7 -22          2.52          9.02        19.56 o                         
  -3   7 -22        230.68        198.58        21.17 o                         
  -1   7 -22        232.33        209.38        21.72 o                         
   1   7 -22        226.52        269.82        21.78 o                         
   3   7 -22         40.59         15.50        13.46 o                         
   5   7 -22        262.83        391.34        33.30 o                         
   7   7 -22        187.68        235.82        18.65 o                         
   9   7 -22        141.47        212.09        27.06 o                         
  11   7 -22         20.90         -9.19        12.36 o                         
  13   7 -22          5.31         -7.04        15.15 o                         
  15   7 -22         19.69         36.94        21.90 o                         
  17   7 -22         16.91          9.15        24.70 o                         
  -6   8 -22        130.72        208.35        27.14 o                         
  -4   8 -22         41.57         16.08        21.09 o                         
  -2   8 -22        165.68        172.11        27.57 o                         
   0   8 -22          9.37         13.01        13.97 o                         
   2   8 -22         13.18          6.55        15.07 o                         
   4   8 -22        113.60        123.12        16.56 o                         
   6   8 -22         69.36         56.94        14.27 o                         
   8   8 -22        100.21         52.14        21.06 o                         
  10   8 -22          1.46         14.90        18.64 o                         
  12   8 -22         48.47         34.34        17.75 o                         
  14   8 -22         34.99         39.20        15.72 o                         
  16   8 -22         83.43         63.80        24.27 o                         
  -5   9 -22         20.28         -6.84        20.33 o                         
  -3   9 -22         45.55         25.01        27.67 o                         
  -1   9 -22        134.38        165.46        27.27 o                         
   1   9 -22        476.55        615.04        33.77 o                         
   3   9 -22        445.10        642.80        85.68 o                         
   5   9 -22         53.09         40.68        28.74 o                         
   7   9 -22         26.38         30.31        19.75 o                         
   9   9 -22         68.87         73.67        22.99 o                         
  11   9 -22         48.58         59.94        22.75 o                         
  13   9 -22         43.21         67.68        25.86 o                         
  15   9 -22        133.52        209.15        41.51 o                         
  -2  10 -22        463.34        528.13        44.91 o                         
   0  10 -22        409.00        397.48        28.54 o                         
   2  10 -22        608.34        609.81        33.95 o                         
   4  10 -22        115.06        123.44        24.47 o                         
   6  10 -22        244.30        250.38        28.97 o                         
   8  10 -22        400.31        580.28        60.14 o                         
  10  10 -22         76.67        120.58        25.02 o                         
  12  10 -22        121.30        174.41        33.64 o                         
  14  10 -22         38.95         29.25        17.81 o                         
  -1  11 -22        322.05        364.56        58.54 o                         
   1  11 -22         39.77         -4.27        17.67 o                         
   3  11 -22        138.26        178.65        23.01 o                         
   5  11 -22        558.42        492.15        39.91 o                         
   7  11 -22        695.40        804.03        46.21 o                         
   9  11 -22          9.57         15.38        21.99 o                         
  11  11 -22         18.75         26.38        30.07 o                         
  13  11 -22        194.64        191.29        36.72 o                         
   2  12 -22         67.81          3.74        18.02 o                         
   4  12 -22         61.15         20.17        21.06 o                         
   6  12 -22        466.56        566.06        64.13 o                         
   8  12 -22        133.46         93.84        41.24 o                         
  10  12 -22         21.84         60.72        24.91 o                         
  -9   1 -21         45.04         36.20        11.51 o                         
  -7   1 -21        346.08        327.31        22.42 o                         
  -5   1 -21        272.49        286.36        18.73 o                         
  -3   1 -21        218.37        189.81        14.08 o                         
  -1   1 -21         98.70         97.13        10.91 o                         
   1   1 -21        936.13        932.99        34.43 o                         
   3   1 -21         41.11         73.88        14.15 o                         
   5   1 -21          4.77         12.22         8.49 o                         
   7   1 -21        413.20        361.59        39.20 o                         
   9   1 -21        607.90        595.91        19.17 o                         
  11   1 -21        318.54        298.33        15.77 o                         
  13   1 -21        127.89        152.20        12.86 o                         
  15   1 -21         13.75         10.93        14.37 o                         
  17   1 -21        206.88        188.63        16.62 o                         
  19   1 -21        286.92        288.54        19.88 o                         
  21   1 -21         58.97         70.08        15.79 o                         
 -10   2 -21        107.67        145.38        14.95 o                         
  -8   2 -21        117.43        100.28        11.57 o                         
  -6   2 -21        243.95        250.44        17.95 o                         
  -4   2 -21         43.60         79.20        15.98 o                         
  -2   2 -21        428.09        479.08        20.22 o                         
   0   2 -21        100.08        122.61        12.24 o                         
   2   2 -21         51.74         63.88        24.59 o                         
   4   2 -21        286.75        319.28        20.32 o                         
   6   2 -21        410.77        441.70        16.28 o                         
   8   2 -21        326.57        340.50        15.74 o                         
  10   2 -21        246.43        273.70        16.73 o                         
  12   2 -21        560.44        546.89        21.71 o                         
  14   2 -21         10.64          8.81        10.65 o                         
  16   2 -21        295.74        313.28        21.21 o                         
  18   2 -21         85.21        102.51        29.18 o                         
  20   2 -21        106.05         93.17        16.60 o                         
  -9   3 -21         23.70          4.41        13.83 o                         
  -7   3 -21        267.18        196.40        18.94 o                         
  -5   3 -21        109.72        102.43        16.44 o                         
  -3   3 -21        316.61        321.04        27.11 o                         
  -1   3 -21        723.91        721.54        29.34 o                         
   1   3 -21        616.42        648.70        24.19 o                         
   3   3 -21        782.70        807.32        28.85 o                         
   5   3 -21         81.36         73.16        11.18 o                         
   7   3 -21        389.51        388.78        16.68 o                         
   9   3 -21         36.12         39.90         8.90 o                         
  11   3 -21        350.35        367.27        19.67 o                         
  13   3 -21        215.31        224.97        17.36 o                         
  15   3 -21         67.74         97.44        19.06 o                         
  17   3 -21        275.18        256.83        28.10 o                         
  19   3 -21        287.87        245.31        27.46 o                         
  -8   4 -21        335.19        334.14        25.64 o                         
  -6   4 -21          5.28          6.69         9.32 o                         
  -4   4 -21        192.25        238.26        16.92 o                         
  -2   4 -21        294.49        392.38        20.03 o                         
   0   4 -21         29.77         45.33        11.32 o                         
   2   4 -21        249.05        257.12        18.72 o                         
   4   4 -21        558.04        605.33        22.13 o                         
   6   4 -21         30.22         42.52        10.53 o                         
   8   4 -21        914.95        948.12        22.80 o                         
  10   4 -21        156.29        189.56        14.08 o                         
  12   4 -21       1474.34       1322.47        30.50 o                         
  14   4 -21        264.64        305.59        22.77 o                         
  16   4 -21        191.66        161.69        36.72 o                         
  18   4 -21        269.13        288.18        28.70 o                         
  20   4 -21         87.74         98.32        38.85 o                         
  -9   5 -21         43.32         61.16        16.65 o                         
  -7   5 -21         53.68         69.77        14.38 o                         
  -5   5 -21         90.36         79.50        14.76 o                         
  -3   5 -21        142.78        139.17        15.25 o                         
  -1   5 -21        318.45        406.24        21.44 o                         
   1   5 -21        834.94        883.39        27.20 o                         
   3   5 -21        443.48        482.28        43.22 o                         
   5   5 -21        196.35        177.85        14.55 o                         
   7   5 -21        504.62        496.74        22.97 o                         
   9   5 -21         24.05         37.92        10.08 o                         
  11   5 -21        341.09        301.67        17.32 o                         
  13   5 -21        462.28        468.18        40.79 o                         
  15   5 -21        437.37        399.88        30.04 o                         
  17   5 -21        112.33        159.43        27.14 o                         
  19   5 -21        180.17        216.49        27.82 o                         
  -8   6 -21         23.41          7.16        15.09 o                         
  -6   6 -21        109.84        128.89        15.74 o                         
  -4   6 -21        565.75        606.56        31.79 o                         
  -2   6 -21        379.70        346.79        24.20 o                         
   0   6 -21        116.47        150.96        15.06 o                         
   2   6 -21        251.65        349.77        19.74 o                         
   4   6 -21        352.77        309.44        19.59 o                         
   6   6 -21        131.22        134.32        14.67 o                         
   8   6 -21         18.45         30.22        12.55 o                         
  10   6 -21        962.90       1033.46        39.50 o                         
  12   6 -21        158.04        198.07        20.59 o                         
  14   6 -21        637.44        576.78        39.14 o                         
  16   6 -21        102.74         96.87        23.71 o                         
  18   6 -21        219.31        236.21        30.65 o                         
  -7   7 -21        410.75        415.59        41.51 o                         
  -5   7 -21         62.52         93.48        18.02 o                         
  -3   7 -21        332.04        363.88        26.34 o                         
  -1   7 -21        228.63        206.66        20.08 o                         
   1   7 -21        105.06        116.16        14.78 o                         
   3   7 -21        157.93        146.48        24.31 o                         
   5   7 -21        199.31        198.04        17.56 o                         
   7   7 -21         32.63         49.05        13.05 o                         
   9   7 -21       1017.37       1074.68        46.25 o                         
  11   7 -21        433.22        355.75        23.55 o                         
  13   7 -21         38.61         63.91        15.61 o                         
  15   7 -21        348.79        361.74        33.93 o                         
  17   7 -21       1017.32        995.07        79.83 o                         
  -6   8 -21        304.84        295.09        26.95 o                         
  -4   8 -21        322.16        369.02        25.37 o                         
  -2   8 -21        324.48        265.21        29.90 o                         
   0   8 -21        407.48        411.90        23.76 o                         
   2   8 -21        163.23        134.12        16.93 o                         
   4   8 -21        821.42        869.49        31.03 o                         
   6   8 -21         37.40         29.48        12.56 o                         
   8   8 -21        199.87        216.59        28.21 o                         
  10   8 -21         32.80         32.24        17.61 o                         
  12   8 -21         10.05          6.87        20.94 o                         
  14   8 -21         16.71         10.90        14.84 o                         
  16   8 -21        296.54        376.66        35.92 o                         
  18   8 -21        384.54        378.22        38.46 o                         
  -5   9 -21        298.13        430.57        36.55 o                         
  -3   9 -21        259.50        266.16        31.64 o                         
  -1   9 -21          5.71         16.70        20.69 o                         
   1   9 -21        564.42        642.00        33.04 o                         
   3   9 -21        234.52        229.62        26.27 o                         
   5   9 -21        722.92        761.98        81.40 o                         
   7   9 -21        164.70        170.88        35.92 o                         
   9   9 -21        104.21        103.63        24.76 o                         
  11   9 -21        583.47        657.89        45.77 o                         
  13   9 -21        377.76        301.60        40.28 o                         
  15   9 -21        173.21        172.99        30.17 o                         
  17   9 -21         15.14         31.61        22.72 o                         
  -4  10 -21        250.16        294.62        37.07 o                         
  -2  10 -21        105.88        118.59        30.07 o                         
   0  10 -21       1223.71       1151.99        50.57 o                         
   2  10 -21        906.18       1007.76        39.20 o                         
   4  10 -21        359.67        357.16        34.06 o                         
   6  10 -21        152.17        182.67        58.01 o                         
   8  10 -21        509.64        447.67        65.19 o                         
  10  10 -21        429.39        401.21        33.81 o                         
  12  10 -21         72.02         87.46        24.27 o                         
  14  10 -21        145.75        128.15        22.31 o                         
  16  10 -21        125.94        102.74        26.90 o                         
  -3  11 -21        416.53        573.41        47.68 o                         
  -1  11 -21        105.63        100.73        19.54 o                         
   1  11 -21        105.29         91.28        18.60 o                         
   3  11 -21        225.32        171.09        25.38 o                         
   5  11 -21         35.51         42.70        21.67 o                         
   7  11 -21        332.46        353.89        35.66 o                         
   9  11 -21         64.73         35.27        22.33 o                         
  11  11 -21        152.99        163.37        49.49 o                         
  13  11 -21         44.59         22.97        25.28 o                         
   0  12 -21         73.61         62.00        18.62 o                         
   2  12 -21        253.76        297.71        26.92 o                         
   4  12 -21         76.76         84.14        50.82 o                         
   6  12 -21        398.56        360.07        34.77 o                         
   8  12 -21          5.13         31.30        25.88 o                         
  10  12 -21         65.20         41.51        35.66 o                         
  12  12 -21        145.75        158.68        29.61 o                         
   3  13 -21         36.16         65.78        18.36 o                         
   5  13 -21        128.72        166.57        26.65 o                         
   7  13 -21        132.49        133.58        37.79 o                         
   9  13 -21        282.80        282.24        31.98 o                         
 -10   0 -20        889.41        820.53        65.46 o                         
  -8   0 -20        911.23        980.81        35.46 o                         
  -6   0 -20       1442.47       1632.07        78.76 o                         
  -4   0 -20        602.57        737.56        53.22 o                         
  -2   0 -20       1627.39       1865.12        77.70 o                         
   0   0 -20        818.85        773.19        37.23 o                         
   2   0 -20       1204.65       1273.03        36.81 o                         
   4   0 -20        681.36        685.94        45.77 o                         
   6   0 -20        460.18        463.87        25.45 o                         
   8   0 -20       2990.79       3071.67        65.98 o                         
  10   0 -20        519.55        449.31        22.75 o                         
  12   0 -20        159.63        187.36        20.44 o                         
  14   0 -20        653.36        608.56        57.65 o                         
  16   0 -20        267.91        273.39        25.14 o                         
  18   0 -20         78.28         40.45        17.31 o                         
  20   0 -20        988.86       1006.49        41.00 o                         
 -11   1 -20        168.60        181.10        14.22 o                         
  -9   1 -20        134.08        141.91        12.26 o                         
  -7   1 -20       1194.52       1308.84        40.09 o                         
  -5   1 -20        224.02        208.24        14.32 o                         
  -3   1 -20       1088.26       1268.15        28.01 o                         
  -1   1 -20         24.41         40.71         9.29 o                         
   1   1 -20        264.25        326.41        21.82 o                         
   3   1 -20       1964.02       1936.57        33.10 o                         
   5   1 -20        897.33        937.49        22.87 o                         
   7   1 -20       1280.26       1351.52        28.36 o                         
   9   1 -20        422.98        450.97        17.21 o                         
  11   1 -20        669.29        652.33        22.16 o                         
  13   1 -20         89.39        113.75        10.46 o                         
  15   1 -20        937.59        924.22        26.98 o                         
  17   1 -20        254.60        250.56        18.27 o                         
  19   1 -20         36.90         35.37        12.07 o                         
  21   1 -20         97.53         71.79        13.25 o                         
 -10   2 -20         10.18          4.61         9.67 o                         
  -8   2 -20        130.47        130.00        12.79 o                         
  -6   2 -20        248.17        282.04        14.81 o                         
  -4   2 -20        211.21        241.62        20.43 o                         
  -2   2 -20       1189.82       1315.45        29.01 o                         
   0   2 -20        153.52        136.81        12.32 o                         
   2   2 -20        307.16        337.70        20.74 o                         
   4   2 -20        137.58        114.27        13.33 o                         
   6   2 -20        380.02        446.15        17.76 o                         
   8   2 -20        791.54        837.40        20.62 o                         
  10   2 -20        337.49        306.02        17.32 o                         
  12   2 -20        492.86        529.89        22.97 o                         
  14   2 -20        429.58        385.39        19.98 o                         
  16   2 -20        102.16         94.17        15.13 o                         
  18   2 -20        156.60        124.56        16.37 o                         
  20   2 -20        198.95        200.86        19.52 o                         
 -11   3 -20         91.51         92.96        17.44 o                         
  -9   3 -20        638.99        709.08        23.08 o                         
  -7   3 -20        218.82        247.78        14.90 o                         
  -5   3 -20        184.48        203.71        18.08 o                         
  -3   3 -20        528.96        580.85        26.77 o                         
  -1   3 -20        160.64        189.88        21.51 o                         
   1   3 -20        127.98        133.20        12.40 o                         
   3   3 -20        191.98        158.83        22.88 o                         
   5   3 -20        249.85        253.03        26.56 o                         
   7   3 -20         93.15         45.06         9.83 o                         
   9   3 -20         90.20         87.24        13.51 o                         
  11   3 -20         21.85         34.11        10.29 o                         
  13   3 -20         70.91         77.45        11.90 o                         
  15   3 -20        270.90        264.32        17.51 o                         
  17   3 -20        167.02        182.88        24.65 o                         
  19   3 -20          2.06         10.78        17.85 o                         
  21   3 -20         18.02         23.04        19.15 o                         
 -10   4 -20        416.80        460.39        31.21 o                         
  -8   4 -20         50.61         34.25        11.08 o                         
  -6   4 -20         43.80         46.31        15.29 o                         
  -4   4 -20         36.29         33.59         9.52 o                         
  -2   4 -20         71.03         98.60        12.33 o                         
   0   4 -20        356.83        387.50        21.05 o                         
   2   4 -20         23.58         26.73        11.70 o                         
   4   4 -20        597.18        609.29        21.56 o                         
   6   4 -20        735.33        668.14        23.57 o                         
   8   4 -20        348.94        344.34        19.76 o                         
  10   4 -20        559.98        580.53        19.81 o                         
  12   4 -20         40.55         49.46        10.39 o                         
  14   4 -20        443.71        450.67        26.55 o                         
  16   4 -20        144.34        125.89        22.19 o                         
  18   4 -20        106.31        120.83        23.14 o                         
  20   4 -20         57.26         32.87        51.62 o                         
  -9   5 -20        144.89        146.33        16.39 o                         
  -7   5 -20         84.03         68.42        29.67 o                         
  -5   5 -20        508.78        563.46        21.47 o                         
  -3   5 -20         74.77         93.46        12.71 o                         
  -1   5 -20        242.53        269.05        17.88 o                         
   1   5 -20        320.26        443.29        20.53 o                         
   3   5 -20        177.65        181.06        14.37 o                         
   5   5 -20        305.91        296.30        16.60 o                         
   7   5 -20         67.92         68.39        11.18 o                         
   9   5 -20        528.50        468.48        17.12 o                         
  11   5 -20        410.24        379.86        48.43 o                         
  13   5 -20        194.99        165.26        17.54 o                         
  15   5 -20        161.89        165.10        19.45 o                         
  17   5 -20         85.65        120.07        23.01 o                         
  19   5 -20         58.07         61.68        22.57 o                         
 -10   6 -20        247.07        301.98        38.18 o                         
  -8   6 -20         29.38         81.49        21.84 o                         
  -6   6 -20        281.29        308.53        20.04 o                         
  -4   6 -20         15.56         14.14        10.84 o                         
  -2   6 -20        165.48        159.50        15.13 o                         
   0   6 -20        133.88        168.73        14.86 o                         
   2   6 -20        280.22        275.34        19.84 o                         
   4   6 -20        755.80        844.79        24.73 o                         
   6   6 -20        181.69        190.20        18.36 o                         
   8   6 -20        121.74        154.30        10.98 o                         
  10   6 -20        166.17        154.78        16.79 o                         
  12   6 -20       1867.67       1918.09        47.16 o                         
  14   6 -20         58.59        108.89        23.28 o                         
  16   6 -20         96.59        110.03        23.01 o                         
  18   6 -20        130.27         85.39        22.88 o                         
  20   6 -20        148.69        179.88        37.79 o                         
  -9   7 -20         49.54         23.17        15.26 o                         
  -7   7 -20         85.87         92.06        18.06 o                         
  -5   7 -20        431.41        455.21        28.78 o                         
  -3   7 -20        222.26        263.03        18.89 o                         
  -1   7 -20         20.65         15.48        13.50 o                         
   1   7 -20        808.70        771.78        23.60 o                         
   3   7 -20        482.15        526.83        38.38 o                         
   5   7 -20        121.21        140.84        15.69 o                         
   7   7 -20        535.33        607.52        24.23 o                         
   9   7 -20        542.53        504.44        24.13 o                         
  11   7 -20        225.45        252.91        20.50 o                         
  13   7 -20         78.67         65.88        17.96 o                         
  15   7 -20         13.31         -3.92        18.77 o                         
  17   7 -20        105.53        118.21        31.93 o                         
  19   7 -20        508.12        521.32        80.36 o                         
  -8   8 -20        150.95        121.00        20.02 o                         
  -6   8 -20        106.99        200.31        21.74 o                         
  -4   8 -20         58.22         70.62        16.92 o                         
  -2   8 -20         72.59         52.42        20.70 o                         
   0   8 -20        146.45        109.10        14.50 o                         
   2   8 -20         13.21         11.26        12.42 o                         
   4   8 -20        141.68        120.77        15.20 o                         
   6   8 -20         58.44         53.22        26.61 o                         
   8   8 -20          3.19         21.94        18.56 o                         
  10   8 -20        304.13        305.00        20.97 o                         
  12   8 -20         22.37         42.50        14.45 o                         
  14   8 -20        306.28        345.49        26.43 o                         
  16   8 -20       1291.84       1256.38        53.25 o                         
  18   8 -20        416.95        486.81        41.75 o                         
  -7   9 -20        288.99        362.59        34.04 o                         
  -5   9 -20        679.06        673.30        33.88 o                         
  -3   9 -20        368.08        303.53        60.64 o                         
  -1   9 -20        660.00        877.95        34.74 o                         
   1   9 -20        435.65        485.37        29.51 o                         
   3   9 -20        381.61        361.35        30.08 o                         
   5   9 -20        147.58        102.48        22.63 o                         
   7   9 -20         99.90        104.35        34.06 o                         
   9   9 -20        277.11        325.55        29.15 o                         
  11   9 -20        232.59        210.55        19.74 o                         
  13   9 -20        155.45        128.07        22.87 o                         
  15   9 -20        202.67        233.97        30.48 o                         
  17   9 -20        250.28        262.86        39.37 o                         
  -6  10 -20        380.75        372.89        35.03 o                         
  -4  10 -20         43.04         30.66        17.30 o                         
  -2  10 -20        512.70        512.92        72.64 o                         
   0  10 -20        321.98        280.58        25.16 o                         
   2  10 -20        217.83        235.62        27.50 o                         
   4  10 -20        187.31        155.71        22.87 o                         
   6  10 -20        180.17        206.41        27.57 o                         
   8  10 -20        104.42         71.68        21.79 o                         
  10  10 -20        264.55        161.71        26.33 o                         
  12  10 -20        236.52        191.75        27.23 o                         
  14  10 -20         49.43         51.16        22.85 o                         
  16  10 -20          0.56         13.15        20.28 o                         
  -5  11 -20          5.76          0.79        38.05 o                         
  -3  11 -20         84.04         -4.14        18.23 o                         
  -1  11 -20         95.62         79.83        18.21 o                         
   1  11 -20        159.28        261.86        23.89 o                         
   3  11 -20        101.07        122.15        23.14 o                         
   5  11 -20        831.58        764.72        71.55 o                         
   7  11 -20         61.27         84.85        30.07 o                         
   9  11 -20        126.72         67.61        22.81 o                         
  11  11 -20         58.56         45.91        22.49 o                         
  13  11 -20         51.57         12.78        36.46 o                         
  15  11 -20        168.55        223.52        30.47 o                         
  -2  12 -20          6.97         10.87        17.20 o                         
   0  12 -20        242.37        280.80        23.76 o                         
   2  12 -20         12.65         36.36        16.90 o                         
   4  12 -20         39.07         35.34        36.19 o                         
   6  12 -20        121.31        163.27        27.67 o                         
   8  12 -20         27.64         19.39        21.35 o                         
  10  12 -20         76.44         98.50        25.21 o                         
  12  12 -20         90.51         82.57        27.19 o                         
  -1  13 -20        126.55         83.89        21.40 o                         
   1  13 -20         32.80         56.47        19.36 o                         
   3  13 -20          0.11         18.12        16.70 o                         
   5  13 -20          8.70          1.60        24.48 o                         
   7  13 -20        355.28        305.42        46.83 o                         
   9  13 -20          0.20          6.39        34.59 o                         
  11  13 -20          1.04        -19.25        19.25 o                         
   4  14 -20         34.71         69.01        55.35 o                         
   6  14 -20         57.28         52.15        33.00 o                         
 -11   1 -19         81.39         86.71        11.43 o                         
  -9   1 -19         85.44         75.93        10.40 o                         
  -7   1 -19        762.44        800.58        23.86 o                         
  -5   1 -19        162.42        179.96        13.19 o                         
  -3   1 -19        330.32        357.02        23.89 o                         
  -1   1 -19         37.88         23.66        11.47 o                         
   1   1 -19        178.87        205.05        17.05 o                         
   3   1 -19        571.94        645.32        21.59 o                         
   5   1 -19        411.00        384.76        15.93 o                         
   7   1 -19        154.53        188.46        11.49 o                         
   9   1 -19        227.48        214.77        12.43 o                         
  11   1 -19        444.14        445.35        17.17 o                         
  13   1 -19        160.46        150.11        13.49 o                         
  15   1 -19         35.66         20.85        12.37 o                         
  17   1 -19         54.69         42.42        11.67 o                         
  19   1 -19         48.63         48.49        12.37 o                         
  21   1 -19        208.57        211.04        22.89 o                         
 -12   2 -19        233.96        235.11        16.66 o                         
 -10   2 -19         32.87         41.29        10.54 o                         
  -8   2 -19         63.35         63.52        10.42 o                         
  -6   2 -19         15.01         15.88         8.42 o                         
  -4   2 -19         30.28         41.43         8.80 o                         
  -2   2 -19        150.93        154.17        18.90 o                         
   0   2 -19        171.28        259.27        19.15 o                         
   2   2 -19        571.36        511.03        26.89 o                         
   4   2 -19        112.13        147.64        11.05 o                         
   6   2 -19       1190.13       1082.05        26.05 o                         
   8   2 -19        116.84        158.89        10.78 o                         
  10   2 -19        369.47        343.13        16.29 o                         
  12   2 -19        464.94        477.45        20.50 o                         
  14   2 -19        119.55        153.45        14.53 o                         
  16   2 -19        373.90        364.26        22.36 o                         
  18   2 -19         80.61         89.70        14.97 o                         
  20   2 -19        129.69        111.30        16.17 o                         
  22   2 -19         17.23         62.49        20.38 o                         
 -11   3 -19        807.24        723.90        30.61 o                         
  -9   3 -19        102.43         99.69        12.12 o                         
  -7   3 -19        158.21        152.65        12.40 o                         
  -5   3 -19        286.45        333.57        16.62 o                         
  -3   3 -19        483.71        526.43        17.68 o                         
  -1   3 -19         14.14         29.65         9.21 o                         
   1   3 -19        376.86        434.88        21.32 o                         
   3   3 -19         15.28         19.19         8.66 o                         
   5   3 -19       1100.01       1009.59        24.98 o                         
   7   3 -19       1688.30       1686.80        28.59 o                         
   9   3 -19       1293.30       1299.88        27.48 o                         
  11   3 -19        430.70        400.70        16.48 o                         
  13   3 -19        279.06        288.90        16.92 o                         
  15   3 -19         72.48         87.21        13.65 o                         
  17   3 -19        123.07        149.95        22.54 o                         
  19   3 -19        293.21        311.87        36.46 o                         
  21   3 -19         18.38         40.84        21.55 o                         
 -12   4 -19         65.64        101.96        18.51 o                         
 -10   4 -19         31.34         32.88        12.77 o                         
  -8   4 -19         43.31         40.86        11.72 o                         
  -6   4 -19        186.21        187.53        13.50 o                         
  -4   4 -19        302.17        322.36        23.20 o                         
  -2   4 -19        306.99        324.13        23.50 o                         
   0   4 -19        210.02        164.53        13.72 o                         
   2   4 -19       1599.24       1584.37        32.88 o                         
   4   4 -19        254.48        213.17        13.97 o                         
   6   4 -19        396.07        441.90        27.65 o                         
   8   4 -19        148.65        142.60        12.31 o                         
  10   4 -19        100.84        109.67        10.20 o                         
  12   4 -19        635.23        620.22        69.18 o                         
  14   4 -19        343.17        290.81        33.41 o                         
  16   4 -19         73.14         76.07        20.51 o                         
  18   4 -19        778.09        704.43        60.94 o                         
  20   4 -19         51.47         76.85        22.57 o                         
 -11   5 -19         29.24         23.12        15.00 o                         
  -9   5 -19        333.61        306.05        19.99 o                         
  -7   5 -19         69.04         23.16        14.98 o                         
  -5   5 -19        231.59        196.57        13.99 o                         
  -3   5 -19       1731.95       1785.48        32.53 o                         
  -1   5 -19         69.36         75.14        10.93 o                         
   1   5 -19         39.74         15.18        12.22 o                         
   3   5 -19        740.76        580.32        24.73 o                         
   5   5 -19        991.30       1020.74        31.11 o                         
   7   5 -19        306.94        365.67        25.35 o                         
   9   5 -19        631.08        579.97        28.05 o                         
  11   5 -19        527.11        548.78        43.37 o                         
  13   5 -19        421.41        386.17        24.12 o                         
  15   5 -19        206.28        201.32        26.31 o                         
  17   5 -19         94.26        150.99        24.48 o                         
  19   5 -19        152.26        177.26        66.52 o                         
  21   5 -19        185.32        142.99        39.65 o                         
 -10   6 -19         70.29         82.75        19.90 o                         
  -8   6 -19         80.69         91.00        24.71 o                         
  -6   6 -19        441.42        433.52        53.85 o                         
  -4   6 -19         20.03         39.24        10.22 o                         
  -2   6 -19        287.34        305.50        31.67 o                         
   0   6 -19        351.21        387.21        18.21 o                         
   2   6 -19        171.78        179.51        15.10 o                         
   4   6 -19         56.81         55.53        13.39 o                         
   6   6 -19        335.13        374.34        17.90 o                         
   8   6 -19         27.32         34.76         8.03 o                         
  10   6 -19         92.65        124.44        17.29 o                         
  12   6 -19        561.85        573.48        27.09 o                         
  14   6 -19        214.98        238.11        28.39 o                         
  16   6 -19        313.70        309.34        35.12 o                         
  18   6 -19        193.35        183.82        26.65 o                         
  20   6 -19        409.76        398.63        34.24 o                         
  -9   7 -19        118.51         93.61        17.90 o                         
  -7   7 -19        335.85        371.52        25.14 o                         
  -5   7 -19        207.19        187.06        21.51 o                         
  -3   7 -19        177.42        190.40        15.91 o                         
  -1   7 -19        114.25        102.34        13.33 o                         
   1   7 -19        446.51        425.01        30.32 o                         
   3   7 -19        306.23        395.05        19.59 o                         
   5   7 -19       1103.54       1022.30        26.59 o                         
   7   7 -19        338.68        300.25        25.99 o                         
   9   7 -19        677.31        737.00        46.77 o                         
  11   7 -19        169.15        211.49        17.98 o                         
  13   7 -19        268.01        247.66        20.46 o                         
  15   7 -19        232.00        233.37        22.94 o                         
  17   7 -19         59.01         41.23        22.01 o                         
  19   7 -19         19.50         71.08        25.01 o                         
  -8   8 -19        149.80        114.68        19.20 o                         
  -6   8 -19        105.05         93.57        18.05 o                         
  -4   8 -19        340.57        306.75        41.19 o                         
  -2   8 -19         93.64         43.50        15.69 o                         
   0   8 -19        856.21        815.82        26.36 o                         
   2   8 -19         34.76         33.79        16.72 o                         
   4   8 -19        594.37        531.18        30.58 o                         
   6   8 -19        366.09        365.68        34.33 o                         
   8   8 -19        663.84        587.74        35.90 o                         
  10   8 -19       1697.84       1670.93        56.95 o                         
  12   8 -19         29.74         65.69        15.44 o                         
  14   8 -19         91.09        127.73        18.04 o                         
  16   8 -19         10.77         23.42        21.29 o                         
  18   8 -19        244.66        192.83        28.19 o                         
  -9   9 -19        380.32        420.44        30.97 o                         
  -7   9 -19         28.85         38.27        16.08 o                         
  -5   9 -19         28.42         15.72        15.76 o                         
  -3   9 -19        110.34        128.00        18.42 o                         
  -1   9 -19         24.52         56.40        15.13 o                         
   1   9 -19        302.26        293.92        22.38 o                         
   3   9 -19        406.00        439.95        42.31 o                         
   5   9 -19        651.77        666.72        37.49 o                         
   7   9 -19         52.89         52.25        25.55 o                         
   9   9 -19        586.27        582.05        37.05 o                         
  11   9 -19        162.20        150.20        17.87 o                         
  13   9 -19        400.10        324.70        23.00 o                         
  15   9 -19        745.55        721.75        44.22 o                         
  17   9 -19          5.00         -1.14        20.69 o                         
  -8  10 -19        445.73        563.79        32.93 o                         
  -6  10 -19         67.96         99.47        19.87 o                         
  -4  10 -19        472.68        573.80        37.29 o                         
  -2  10 -19        640.04        707.27        32.29 o                         
   0  10 -19        453.90        418.75        35.62 o                         
   2  10 -19       1016.29       1087.72        44.77 o                         
   4  10 -19         89.15        129.67        23.14 o                         
   6  10 -19         18.98         22.54        18.87 o                         
   8  10 -19        239.74        258.89        48.67 o                         
  10  10 -19        306.31        309.88        30.83 o                         
  12  10 -19        152.28        137.14        56.16 o                         
  14  10 -19        684.44        730.06        34.76 o                         
  16  10 -19        192.66        176.41        49.49 o                         
  -5  11 -19        144.45        158.30        21.55 o                         
  -3  11 -19         73.83        103.39        22.17 o                         
  -1  11 -19        410.54        446.66        27.65 o                         
   1  11 -19        506.39        494.87        31.48 o                         
   3  11 -19        427.05        451.99        35.76 o                         
   5  11 -19        810.89        742.77        43.11 o                         
   7  11 -19         67.25        108.92        39.12 o                         
   9  11 -19        373.85        344.42        38.85 o                         
  11  11 -19         21.28         15.68        41.24 o                         
  13  11 -19          6.89        -10.73        18.05 o                         
  15  11 -19         12.48         27.92        29.00 o                         
  -4  12 -19        687.56        680.88        57.51 o                         
  -2  12 -19         30.74         38.36        21.82 o                         
   0  12 -19        531.76        631.43        52.49 o                         
   2  12 -19        245.66        265.31        24.64 o                         
   4  12 -19       1123.12       1236.85        50.16 o                         
   6  12 -19        301.11        310.84        30.04 o                         
   8  12 -19         82.71         65.43        23.88 o                         
  10  12 -19         54.78         47.63        21.44 o                         
  12  12 -19         85.74         58.96        22.39 o                         
  14  12 -19        366.67        376.10        51.36 o                         
  -3  13 -19        369.23        423.28        39.76 o                         
  -1  13 -19         34.58         54.31        40.27 o                         
   1  13 -19        416.33        492.49        31.62 o                         
   3  13 -19         80.30         83.19        22.20 o                         
   5  13 -19        520.86        515.47        54.82 o                         
   7  13 -19        403.84        382.08        33.49 o                         
   9  13 -19        103.85         94.46        24.38 o                         
  11  13 -19          8.82         36.96        25.70 o                         
  13  13 -19        118.98         91.00        26.72 o                         
   0  14 -19        216.75        212.53        22.51 o                         
   2  14 -19        261.17        291.72        27.04 o                         
   4  14 -19         25.71         11.71        24.48 o                         
   6  14 -19        116.88         91.09        26.16 o                         
   8  14 -19        131.43        142.47        34.49 o                         
  10  14 -19        151.72        136.63        29.27 o                         
 -12   0 -18        535.33        527.64        38.18 o                         
 -10   0 -18         10.29          4.59         8.50 o                         
  -8   0 -18        453.55        451.50        27.66 o                         
  -6   0 -18        500.56        507.24        16.38 o                         
  -4   0 -18        143.08        122.57        11.39 o                         
  -2   0 -18       1937.63       1771.36        34.17 o                         
   0   0 -18         58.81         32.95         8.35 o                         
   2   0 -18        666.90        661.27        25.93 o                         
   4   0 -18        578.51        468.75        25.81 o                         
   6   0 -18        772.35        808.75        24.93 o                         
   8   0 -18       1516.20       1489.21        34.06 o                         
  10   0 -18       2545.05       2572.19        48.62 o                         
  12   0 -18        783.55        812.77        26.72 o                         
  14   0 -18        113.28        113.42        14.27 o                         
  16   0 -18         11.14         32.42        14.86 o                         
  18   0 -18        428.19        447.74        29.87 o                         
  20   0 -18        883.59        791.31        51.62 o                         
  22   0 -18        614.80        643.15        51.89 o                         
 -13   1 -18        131.41        117.20         9.75 o                         
 -11   1 -18         87.06         94.80         9.31 o                         
  -9   1 -18        254.81        240.97        12.03 o                         
  -7   1 -18        445.44        422.72        20.04 o                         
  -5   1 -18         57.09         46.78         9.57 o                         
  -3   1 -18         62.35         51.17        12.21 o                         
  -1   1 -18       1611.72       1497.89        32.14 o                         
   1   1 -18        449.99        482.04        20.50 o                         
   3   1 -18         79.95         75.24        11.25 o                         
   5   1 -18        450.37        422.18        14.84 o                         
   7   1 -18        138.65        138.19        10.06 o                         
   9   1 -18        510.99        491.14        15.10 o                         
  11   1 -18        159.82        117.42         9.49 o                         
  13   1 -18         86.73         81.11        12.61 o                         
  15   1 -18        326.69        326.47        16.97 o                         
  17   1 -18        601.20        547.51        25.12 o                         
  19   1 -18         83.88         61.17        12.19 o                         
  21   1 -18        100.02         60.66        12.91 o                         
 -12   2 -18         61.61         75.77        11.66 o                         
 -10   2 -18        194.36        188.93        12.13 o                         
  -8   2 -18        101.55         94.52        13.56 o                         
  -6   2 -18        161.21        140.79        10.59 o                         
  -4   2 -18         63.05         64.48        11.13 o                         
  -2   2 -18        152.07        146.61        12.46 o                         
   0   2 -18        837.87        872.99        22.34 o                         
   2   2 -18         30.60          3.33        11.76 o                         
   4   2 -18        108.49        116.94        10.71 o                         
   6   2 -18        274.16        271.53        13.05 o                         
   8   2 -18        683.88        673.48        21.80 o                         
  10   2 -18        459.90        451.66        28.06 o                         
  12   2 -18        422.92        442.87        16.90 o                         
  14   2 -18        530.12        532.20        24.21 o                         
  16   2 -18        248.15        262.28        18.54 o                         
  18   2 -18        700.41        739.64        28.49 o                         
  20   2 -18         94.17         96.15        15.37 o                         
  22   2 -18        507.55        476.07        36.46 o                         
 -13   3 -18         91.58         90.84        24.21 o                         
 -11   3 -18        191.32        172.79        14.35 o                         
  -9   3 -18        147.21        136.09        12.52 o                         
  -7   3 -18        407.30        408.18        17.78 o                         
  -5   3 -18        955.25        908.28        24.10 o                         
  -3   3 -18        279.59        335.41        17.62 o                         
  -1   3 -18       1462.57       1337.17        28.75 o                         
   1   3 -18         50.11         49.21        10.94 o                         
   3   3 -18        394.20        385.02        17.03 o                         
   5   3 -18         56.70         22.36         6.84 o                         
   7   3 -18        300.66        350.28        19.23 o                         
   9   3 -18        571.46        546.19        19.05 o                         
  11   3 -18        311.62        325.40        14.84 o                         
  13   3 -18        556.29        570.03        19.25 o                         
  15   3 -18       1764.43       1741.28        47.46 o                         
  17   3 -18        163.33        185.42        22.95 o                         
  19   3 -18       1552.92       1555.90        52.30 o                         
  21   3 -18         93.85         92.08        41.24 o                         
 -12   4 -18        257.42        266.64        24.08 o                         
 -10   4 -18        593.85        675.42        26.50 o                         
  -8   4 -18         70.93         59.40        10.64 o                         
  -6   4 -18        496.32        510.95        18.96 o                         
  -4   4 -18        290.65        287.19        14.79 o                         
  -2   4 -18        512.48        533.04        17.74 o                         
   0   4 -18        252.19        285.09        17.35 o                         
   2   4 -18        570.73        561.46        27.42 o                         
   4   4 -18       1945.23       2031.88        37.14 o                         
   6   4 -18         43.66         43.90         8.38 o                         
   8   4 -18        169.00        161.33        11.02 o                         
  10   4 -18        186.07        169.11        17.98 o                         
  12   4 -18       2739.83       2658.40        85.26 o                         
  14   4 -18       1700.70       1680.92        53.21 o                         
  16   4 -18        419.96        363.88        29.45 o                         
  18   4 -18        212.05        237.52        29.24 o                         
  20   4 -18        684.06        730.09        39.84 o                         
  22   4 -18        345.36        335.09        31.21 o                         
 -11   5 -18         16.58        -11.05        19.16 o                         
  -9   5 -18        267.56        351.30        21.97 o                         
  -7   5 -18         58.52         67.55        11.21 o                         
  -5   5 -18       1223.30       1185.54        26.58 o                         
  -3   5 -18        654.19        693.53        21.17 o                         
  -1   5 -18        480.59        486.62        19.83 o                         
   1   5 -18        556.14        530.16        19.88 o                         
   3   5 -18       1090.44       1044.29        25.72 o                         
   5   5 -18       3289.03       3071.70        54.99 o                         
   7   5 -18       1015.22       1017.56        21.26 o                         
   9   5 -18        919.22        859.51        28.87 o                         
  11   5 -18         70.06         93.32        12.27 o                         
  13   5 -18       1189.08       1232.20        35.45 o                         
  15   5 -18       1666.20       1492.60        65.22 o                         
  17   5 -18        735.44        749.83        39.67 o                         
  19   5 -18        359.94        425.94        54.82 o                         
  21   5 -18          3.10        -17.73        17.73 o                         
 -12   6 -18        199.26        199.80        20.53 o                         
 -10   6 -18        168.38        191.13        26.48 o                         
  -8   6 -18        117.55         64.54        15.49 o                         
  -6   6 -18        112.64        144.53        13.42 o                         
  -4   6 -18        213.27        192.54        13.72 o                         
  -2   6 -18        317.13        309.55        17.71 o                         
   0   6 -18       1454.20       1309.44        27.91 o                         
   2   6 -18        175.38        203.67        14.42 o                         
   4   6 -18       1321.72       1284.86        29.30 o                         
   6   6 -18        303.89        222.87        14.73 o                         
   8   6 -18        507.21        572.26        22.66 o                         
  10   6 -18       1025.49        930.75        26.69 o                         
  12   6 -18       1229.11       1200.23        35.08 o                         
  14   6 -18         58.00         33.13        14.37 o                         
  16   6 -18        134.36        107.81        22.37 o                         
  18   6 -18        430.74        442.45        38.58 o                         
  20   6 -18          5.56          2.05        19.18 o                         
 -11   7 -18        208.18        217.52        26.85 o                         
  -9   7 -18         59.05         48.12        21.36 o                         
  -7   7 -18        579.88        664.98        30.84 o                         
  -5   7 -18        277.57        282.68        41.75 o                         
  -3   7 -18        211.19        219.26        14.81 o                         
  -1   7 -18        164.47        202.07        15.54 o                         
   1   7 -18        146.88        126.52        14.94 o                         
   3   7 -18        840.28        791.38        23.50 o                         
   5   7 -18        145.46        109.85        12.75 o                         
   7   7 -18        122.22        124.51        16.35 o                         
   9   7 -18        329.82        370.05        23.39 o                         
  11   7 -18       1136.70       1120.47        33.73 o                         
  13   7 -18        464.06        468.81        26.14 o                         
  15   7 -18         28.01         33.56        18.81 o                         
  17   7 -18        548.58        617.32        89.41 o                         
  19   7 -18         66.91         47.36        21.45 o                         
 -10   8 -18        192.24        212.27        33.34 o                         
  -8   8 -18        174.54        182.67        35.41 o                         
  -6   8 -18        479.54        403.96        27.60 o                         
  -4   8 -18         77.29         75.83        16.33 o                         
  -2   8 -18        206.50        190.07        18.80 o                         
   0   8 -18        277.49        302.72        21.52 o                         
   2   8 -18        540.40        428.96        22.05 o                         
   4   8 -18        302.59        368.72        18.96 o                         
   6   8 -18        243.10        205.93        23.30 o                         
   8   8 -18        248.43        229.76        17.79 o                         
  10   8 -18        229.64        212.49        17.51 o                         
  12   8 -18        616.41        575.53        50.75 o                         
  14   8 -18         28.32         40.29        17.85 o                         
  16   8 -18        237.24        233.50        27.84 o                         
  18   8 -18         49.32         87.71        29.00 o                         
  20   8 -18         31.84         69.58        23.52 o                         
  -9   9 -18        413.45        512.22        31.70 o                         
  -7   9 -18         34.19         27.75        15.56 o                         
  -5   9 -18        796.18       1062.70        37.59 o                         
  -3   9 -18         15.36         22.59        14.53 o                         
  -1   9 -18        518.61        618.52        37.99 o                         
   1   9 -18         51.92         24.03        29.54 o                         
   3   9 -18         92.98         96.36        19.73 o                         
   5   9 -18        138.13         93.80        19.94 o                         
   7   9 -18        216.81        207.30        26.88 o                         
   9   9 -18        198.82        183.68        23.84 o                         
  11   9 -18        738.54        711.66        37.33 o                         
  13   9 -18         71.89         45.77        18.93 o                         
  15   9 -18         35.39         42.55        20.86 o                         
  17   9 -18        230.78        228.97        28.98 o                         
  19   9 -18         42.98         45.41        32.73 o                         
  -8  10 -18        260.16        172.87        20.77 o                         
  -6  10 -18         44.74         44.45        16.67 o                         
  -4  10 -18         51.76        101.72        18.84 o                         
  -2  10 -18         13.20         37.45        13.37 o                         
   0  10 -18        781.95        711.75        31.26 o                         
   2  10 -18         91.82         68.16        30.33 o                         
   4  10 -18        104.36        106.04        42.58 o                         
   6  10 -18        247.51        223.60        26.67 o                         
   8  10 -18        838.55        863.06        41.95 o                         
  10  10 -18        284.20        284.84        27.61 o                         
  12  10 -18        264.35        286.69        22.13 o                         
  14  10 -18        145.42        135.27        20.36 o                         
  16  10 -18        574.74        555.82        41.93 o                         
  18  10 -18        336.06        313.17        33.30 o                         
  -7  11 -18        179.58        269.15        25.47 o                         
  -5  11 -18        362.76        303.64        24.86 o                         
  -3  11 -18        620.00        687.13        27.95 o                         
  -1  11 -18         67.47         64.93        16.12 o                         
   1  11 -18         76.26         66.61        16.50 o                         
   3  11 -18        347.33        378.21        30.99 o                         
   5  11 -18        389.47        415.65        76.10 o                         
   7  11 -18        763.74        742.23        40.97 o                         
   9  11 -18         85.49         91.22        24.00 o                         
  11  11 -18        105.80         80.09        21.83 o                         
  13  11 -18        267.63        261.78        38.29 o                         
  15  11 -18        202.78        218.24        32.46 o                         
  17  11 -18         87.58         86.23        25.61 o                         
  -6  12 -18        123.48        152.26        21.57 o                         
  -4  12 -18        370.76        445.95        29.81 o                         
  -2  12 -18          2.78          5.00        16.36 o                         
   0  12 -18         95.33         99.91        18.03 o                         
   2  12 -18        354.54        371.98        31.66 o                         
   4  12 -18         51.99         52.39        20.82 o                         
   6  12 -18        249.54        223.26        26.48 o                         
   8  12 -18        214.71        143.18        24.76 o                         
  10  12 -18        113.50        152.33        26.89 o                         
  12  12 -18          7.42         33.66        25.01 o                         
  -5  13 -18        530.45        436.02        38.39 o                         
  -3  13 -18         14.16         22.20        13.20 o                         
  -1  13 -18        134.21         81.88        18.08 o                         
   1  13 -18        143.24        228.75        22.74 o                         
   3  13 -18        133.93        137.87        23.84 o                         
   5  13 -18        267.80        288.35        29.54 o                         
   7  13 -18         88.55         76.54        22.76 o                         
   9  13 -18        118.72        133.55        25.56 o                         
  11  13 -18        233.96        255.69        31.13 o                         
  13  13 -18         96.97         48.78        34.33 o                         
  -2  14 -18        271.10        350.48        62.80 o                         
   0  14 -18        717.31        770.80        52.23 o                         
   2  14 -18         47.19         64.48        17.34 o                         
   4  14 -18        236.97        284.16        30.80 o                         
   6  14 -18        365.55        316.29        92.04 o                         
   8  14 -18         85.76         37.44        23.10 o                         
  10  14 -18          2.87         15.47        23.32 o                         
   3  15 -18        148.34        156.83        21.61 o                         
   5  15 -18        551.58        616.71        42.34 o                         
   7  15 -18         19.11         -9.58        27.67 o                         
 -13   1 -17         93.38         90.03         9.08 o                         
 -11   1 -17        423.26        425.03        13.32 o                         
  -9   1 -17         12.06         13.16         5.81 o                         
  -7   1 -17        324.06        308.07        11.91 o                         
  -5   1 -17        128.40        151.43        12.54 o                         
  -3   1 -17        379.70        381.85        13.42 o                         
  -1   1 -17        527.36        505.84        17.06 o                         
   1   1 -17       1647.02       1457.58        22.49 o                         
   3   1 -17       3077.85       3318.59        46.18 o                         
   5   1 -17        861.37        750.46        17.53 o                         
   7   1 -17         36.22         44.33         7.71 o                         
   9   1 -17        202.97        197.08        10.54 o                         
  11   1 -17        519.50        545.77        18.06 o                         
  13   1 -17         88.55        107.47        10.46 o                         
  15   1 -17        182.30        167.31        12.03 o                         
  17   1 -17        910.32        812.86        24.76 o                         
  19   1 -17        358.84        385.39        22.71 o                         
  21   1 -17        111.12         90.71        13.22 o                         
  23   1 -17         90.82         65.25        13.13 o                         
 -14   2 -17         20.72         15.07         9.71 o                         
 -12   2 -17        201.36        209.54        13.83 o                         
 -10   2 -17         85.24         84.27         9.14 o                         
  -8   2 -17        194.84        204.91        13.58 o                         
  -6   2 -17         72.02         68.37         8.77 o                         
  -4   2 -17        302.52        288.06        22.41 o                         
  -2   2 -17       1108.21       1048.94        28.16 o                         
   0   2 -17        534.10        459.77        17.59 o                         
   2   2 -17         85.88         95.85        11.34 o                         
   4   2 -17        682.58        686.20        16.74 o                         
   6   2 -17        502.90        516.52        15.33 o                         
   8   2 -17        516.05        513.42        15.98 o                         
  10   2 -17         45.70         46.69         9.15 o                         
  12   2 -17        309.29        277.62        13.16 o                         
  14   2 -17        547.92        469.27        20.71 o                         
  16   2 -17        671.79        602.45        21.64 o                         
  18   2 -17         50.27         36.75        13.44 o                         
  20   2 -17        194.33        204.19        15.38 o                         
  22   2 -17        276.31        254.83        25.00 o                         
 -13   3 -17         88.54         93.20        18.70 o                         
 -11   3 -17        135.41        120.70        11.61 o                         
  -9   3 -17         71.77         70.16        10.86 o                         
  -7   3 -17         50.56         15.49         8.31 o                         
  -5   3 -17         31.32         22.43         8.00 o                         
  -3   3 -17        399.10        401.01        15.51 o                         
  -1   3 -17        209.14        211.54        14.83 o                         
   1   3 -17        139.48         93.63        10.92 o                         
   3   3 -17        271.64        285.11        15.13 o                         
   5   3 -17        590.04        698.88        23.94 o                         
   7   3 -17        241.09        247.34        12.14 o                         
   9   3 -17        828.42        847.33        19.48 o                         
  11   3 -17        197.56        191.75        11.65 o                         
  13   3 -17         36.23         27.16         8.98 o                         
  15   3 -17        618.61        721.56        41.24 o                         
  17   3 -17        253.44        318.76        45.24 o                         
  19   3 -17        530.01        516.42        41.78 o                         
  21   3 -17        845.17        906.75        42.27 o                         
 -12   4 -17        276.70        301.83        23.24 o                         
 -10   4 -17        180.19        144.92        15.72 o                         
  -8   4 -17        267.04        259.06        15.49 o                         
  -6   4 -17        315.06        335.54        15.92 o                         
  -4   4 -17        207.24        171.79        11.50 o                         
  -2   4 -17        111.54        107.87        10.02 o                         
   0   4 -17         89.16         73.00         9.09 o                         
   2   4 -17        227.17        190.27        12.81 o                         
   4   4 -17         14.30         30.13         8.20 o                         
   6   4 -17       1054.07       1093.72        28.37 o                         
   8   4 -17        991.12        935.15        20.33 o                         
  10   4 -17        525.07        443.71        15.64 o                         
  12   4 -17       1053.74        886.63        31.03 o                         
  14   4 -17        786.94        797.30        39.33 o                         
  16   4 -17        668.03        620.00        36.72 o                         
  18   4 -17        191.77        183.99        33.53 o                         
  20   4 -17        391.47        444.73        33.87 o                         
  22   4 -17        144.43        181.78        25.38 o                         
 -13   5 -17         54.79         35.92        17.03 o                         
 -11   5 -17         88.27         51.71        15.11 o                         
  -9   5 -17         45.92         44.10        13.15 o                         
  -7   5 -17        470.49        437.70        21.64 o                         
  -5   5 -17        274.96        300.01        17.62 o                         
  -3   5 -17          6.77         11.07         9.94 o                         
  -1   5 -17         29.59         30.68         7.97 o                         
   1   5 -17        405.35        382.42        22.28 o                         
   3   5 -17        713.64        725.55        20.90 o                         
   5   5 -17        217.99        287.77        23.92 o                         
   7   5 -17       2487.13       2505.79        83.65 o                         
   9   5 -17        185.42        211.13        13.92 o                         
  11   5 -17       1958.27       1719.35        40.44 o                         
  13   5 -17        647.23        555.74        37.79 o                         
  15   5 -17        112.79        100.64        16.17 o                         
  17   5 -17        348.43        424.83        38.58 o                         
  19   5 -17         55.86         33.26        19.94 o                         
  21   5 -17         65.22         34.80        19.69 o                         
 -12   6 -17         86.47         87.87        19.30 o                         
 -10   6 -17       1527.34       1582.16        43.46 o                         
  -8   6 -17         75.20         64.34        14.51 o                         
  -6   6 -17        347.83        335.79        16.83 o                         
  -4   6 -17       1205.16       1106.79        33.39 o                         
  -2   6 -17        687.85        684.03        24.10 o                         
   0   6 -17        288.37        334.25        15.24 o                         
   2   6 -17        363.76        425.72        21.25 o                         
   4   6 -17         33.78         76.62        13.90 o                         
   6   6 -17        470.01        515.09        19.61 o                         
   8   6 -17        971.27        923.09        24.81 o                         
  10   6 -17         25.48         36.60        12.02 o                         
  12   6 -17        391.76        414.15        30.77 o                         
  14   6 -17        238.92        249.35        21.50 o                         
  16   6 -17        424.48        450.07        34.19 o                         
  18   6 -17        124.94        174.29        24.65 o                         
  20   6 -17        185.73        193.45        26.33 o                         
 -11   7 -17          1.61         42.23        15.24 o                         
  -9   7 -17        710.64        809.72        32.95 o                         
  -7   7 -17        129.74        108.07        16.63 o                         
  -5   7 -17        760.59        866.61        27.77 o                         
  -3   7 -17        104.74         76.65        12.20 o                         
  -1   7 -17        407.50        422.08        16.77 o                         
   1   7 -17        201.00        179.67        14.03 o                         
   3   7 -17        471.71        482.91        19.14 o                         
   5   7 -17        617.17        584.95        21.82 o                         
   7   7 -17        471.46        437.08        34.41 o                         
   9   7 -17       1212.51       1204.80        34.50 o                         
  11   7 -17       1088.98        954.27        46.12 o                         
  13   7 -17        150.13        130.28        16.02 o                         
  15   7 -17         99.77         54.69        16.27 o                         
  17   7 -17        544.77        556.64        45.77 o                         
  19   7 -17         64.50         98.45        23.70 o                         
  21   7 -17        603.06        677.25        57.99 o                         
 -10   8 -17         65.21         64.32        17.29 o                         
  -8   8 -17        765.22        758.52        32.85 o                         
  -6   8 -17        206.33        221.67        20.10 o                         
  -4   8 -17        357.25        451.11        26.66 o                         
  -2   8 -17        201.33        230.33        15.17 o                         
   0   8 -17        106.90        122.36        20.36 o                         
   2   8 -17         35.55         17.22        11.58 o                         
   4   8 -17        370.83        311.75        21.04 o                         
   6   8 -17        185.03        189.34        36.19 o                         
   8   8 -17       1560.18       1531.52        36.04 o                         
  10   8 -17         41.06         74.42        18.87 o                         
  12   8 -17        137.10        126.84        16.59 o                         
  14   8 -17        169.11        162.29        18.79 o                         
  16   8 -17        643.61        607.79        40.60 o                         
  18   8 -17         61.74         87.56        23.19 o                         
  20   8 -17         39.07         12.24        35.12 o                         
 -11   9 -17         57.30         32.53        37.79 o                         
  -9   9 -17        329.51        326.45        25.28 o                         
  -7   9 -17         56.09         28.98        15.46 o                         
  -5   9 -17        226.57        257.53        21.43 o                         
  -3   9 -17        751.99        872.00        27.36 o                         
  -1   9 -17        278.43        346.50        28.50 o                         
   1   9 -17         25.75         13.81        14.58 o                         
   3   9 -17        267.82        192.12        30.87 o                         
   5   9 -17        102.18         78.36        18.67 o                         
   7   9 -17        160.55        137.29        20.88 o                         
   9   9 -17        551.45        573.74        29.96 o                         
  11   9 -17        415.21        423.61        30.22 o                         
  13   9 -17        143.05        139.33        31.08 o                         
  15   9 -17        510.84        540.47        38.38 o                         
  17   9 -17        224.03        230.02        29.08 o                         
  19   9 -17         59.52         98.99        61.73 o                         
 -10  10 -17         15.52         13.86        19.04 o                         
  -8  10 -17        546.99        504.87        31.43 o                         
  -6  10 -17         89.89         82.98        17.74 o                         
  -4  10 -17         98.11        119.22        26.85 o                         
  -2  10 -17        120.50        113.06        14.54 o                         
   0  10 -17         35.27         29.79        17.87 o                         
   2  10 -17        252.06        208.49        23.25 o                         
   4  10 -17       1000.05        926.90        40.56 o                         
   6  10 -17         63.65         32.18        22.88 o                         
   8  10 -17          7.63         25.01        17.69 o                         
  10  10 -17        725.50        798.76        51.06 o                         
  12  10 -17         86.37         92.08        16.46 o                         
  14  10 -17        359.89        351.62        40.24 o                         
  16  10 -17        462.31        430.44        36.10 o                         
  18  10 -17        108.17         75.73        29.53 o                         
  -9  11 -17        170.54        124.05        21.84 o                         
  -7  11 -17        145.10        126.41        19.56 o                         
  -5  11 -17        375.96        328.49        25.74 o                         
  -3  11 -17        447.49        442.65        30.55 o                         
  -1  11 -17         39.57         13.74        12.99 o                         
   1  11 -17        600.24        674.92        31.17 o                         
   3  11 -17        144.36        157.30        21.82 o                         
   5  11 -17        567.98        532.60        35.98 o                         
   7  11 -17        590.53        551.35        36.48 o                         
   9  11 -17        275.57        310.41        57.98 o                         
  11  11 -17        148.48        220.47        32.20 o                         
  13  11 -17        503.75        497.78        30.02 o                         
  15  11 -17         27.73         41.33        21.20 o                         
  17  11 -17        335.04        350.01        35.37 o                         
  -6  12 -17         38.28         56.73        17.45 o                         
  -4  12 -17         16.37         23.30        16.07 o                         
  -2  12 -17         86.21         92.66        17.82 o                         
   0  12 -17        237.43        229.85        21.89 o                         
   2  12 -17        336.28        268.27        26.86 o                         
   4  12 -17        169.67        158.46        22.87 o                         
   6  12 -17         48.21         30.22        18.62 o                         
   8  12 -17        261.70        292.50        30.37 o                         
  10  12 -17          8.65         19.58        20.91 o                         
  12  12 -17        493.60        558.91        41.00 o                         
  14  12 -17        150.46        187.83        43.11 o                         
  16  12 -17        136.42        151.29        36.72 o                         
  -5  13 -17         43.82         56.87        17.41 o                         
  -3  13 -17        122.64        113.88        15.74 o                         
  -1  13 -17         38.06         35.93        14.70 o                         
   1  13 -17          3.53          2.33        16.86 o                         
   3  13 -17        222.89        238.20        27.35 o                         
   5  13 -17         17.42         11.05        21.29 o                         
   7  13 -17         93.01         56.85        27.67 o                         
   9  13 -17         95.64         75.27        22.33 o                         
  11  13 -17        412.73        479.78        37.79 o                         
  15  13 -17         32.50         36.12        22.76 o                         
  -4  14 -17        145.21        173.31        17.83 o                         
  -2  14 -17        189.20        165.16        19.82 o                         
   0  14 -17         68.70         61.81        16.68 o                         
   2  14 -17        320.40        372.11        26.45 o                         
   4  14 -17        584.39        524.52        38.79 o                         
   6  14 -17        151.69        195.96        49.23 o                         
   8  14 -17         49.97         68.95        22.76 o                         
  10  14 -17         60.50        131.30        29.88 o                         
  12  14 -17        741.74        821.90        48.72 o                         
  -1  15 -17        128.10        120.66        23.02 o                         
   1  15 -17         17.95         38.07        17.04 o                         
   3  15 -17        148.74        151.28        22.04 o                         
   5  15 -17        175.12        167.91        26.14 o                         
   7  15 -17        424.61        451.14       117.35 o                         
   9  15 -17        380.53        392.71        39.14 o                         
 -14   0 -16        452.77        397.89        20.91 o                         
 -12   0 -16         75.61         76.44        11.70 o                         
 -10   0 -16        740.10        730.95        31.02 o                         
  -8   0 -16       2984.39       2979.52        44.62 o                         
  -6   0 -16         63.91         65.77         9.80 o                         
  -4   0 -16        797.08        858.28        18.69 o                         
  -2   0 -16        402.71        534.98        21.99 o                         
   0   0 -16      21196.70      21585.40       268.64 o                         
   2   0 -16       7775.27       7605.23       127.95 o                         
   4   0 -16       5093.50       5382.92        96.26 o                         
   6   0 -16       7066.25       7158.87       101.77 o                         
   8   0 -16       5530.77       5501.19        81.82 o                         
  10   0 -16       1439.89       1408.31        36.29 o                         
  12   0 -16        656.71        735.92        31.50 o                         
  14   0 -16       1131.30       1088.13        47.06 o                         
  16   0 -16        635.33        739.49        31.60 o                         
  18   0 -16        689.93        630.06        70.25 o                         
  20   0 -16        371.93        385.78        28.70 o                         
  22   0 -16         40.78         88.81        26.61 o                         
 -15   1 -16        451.57        448.39        19.72 o                         
 -13   1 -16         77.19         83.92         9.31 o                         
 -11   1 -16         13.33         26.28         6.64 o                         
  -9   1 -16       1012.12        965.24        16.39 o                         
  -7   1 -16         96.71         96.72         6.80 o                         
  -5   1 -16       1128.98       1117.90        16.95 o                         
  -3   1 -16         21.53         10.55         5.91 o                         
  -1   1 -16        496.27        532.63        16.67 o                         
   1   1 -16       1520.31       1551.06        23.22 o                         
   3   1 -16       1831.11       1906.40        27.92 o                         
   5   1 -16       3271.36       3177.05        40.60 o                         
   7   1 -16       3041.77       2963.11        35.74 o                         
   9   1 -16       1640.55       1532.75        23.90 o                         
  11   1 -16       1412.58       1316.23        22.50 o                         
  13   1 -16       2687.29       2671.11        41.06 o                         
  15   1 -16        685.19        660.36        18.23 o                         
  17   1 -16        578.81        481.79        23.00 o                         
  19   1 -16        814.67        747.79        25.69 o                         
  21   1 -16          9.24         21.90        10.59 o                         
  23   1 -16        297.84        273.89        17.52 o                         
 -14   2 -16        298.91        277.90        14.58 o                         
 -12   2 -16        155.66        152.08         9.39 o                         
 -10   2 -16         81.08         91.46        12.03 o                         
  -8   2 -16         45.85         48.50         7.16 o                         
  -6   2 -16        237.06        285.74        15.37 o                         
  -4   2 -16        283.20        219.38        11.29 o                         
  -2   2 -16       1226.11       1385.50        23.69 o                         
   0   2 -16        709.58        716.97        19.28 o                         
   2   2 -16       5983.86       6373.66        79.79 o                         
   4   2 -16        179.40        210.96        11.04 o                         
   6   2 -16       2817.95       2797.86        41.28 o                         
   8   2 -16       1363.22       1428.05        24.62 o                         
  10   2 -16        207.78        195.33        10.10 o                         
  12   2 -16         38.61         43.27         7.34 o                         
  14   2 -16        322.72        328.39        14.72 o                         
  16   2 -16         15.24         42.28        11.65 o                         
  18   2 -16        289.30        268.91        18.39 o                         
  20   2 -16        278.50        298.72        17.91 o                         
  22   2 -16        306.59        278.05        20.16 o                         
 -15   3 -16         58.93         41.00        12.63 o                         
 -13   3 -16        210.84        199.67        16.05 o                         
 -11   3 -16         87.23         73.48         9.21 o                         
  -9   3 -16        187.38        174.73        10.04 o                         
  -7   3 -16          1.65         -0.86         7.16 o                         
  -5   3 -16        223.19        172.99        11.68 o                         
  -3   3 -16        106.52        168.17        13.52 o                         
  -1   3 -16         32.74         41.74         7.38 o                         
   1   3 -16        175.43        204.33        12.95 o                         
   3   3 -16       2905.29       2881.28        43.31 o                         
   5   3 -16       1106.73       1152.18        21.04 o                         
   7   3 -16       1201.71       1107.99        23.45 o                         
   9   3 -16        469.71        444.71        17.46 o                         
  11   3 -16        920.30        844.38        19.99 o                         
  13   3 -16        304.57        262.98        16.66 o                         
  15   3 -16       1086.25       1052.40        56.91 o                         
  17   3 -16        847.84        839.14        41.68 o                         
  19   3 -16        140.23        142.34        25.01 o                         
  21   3 -16        139.41        142.41        22.12 o                         
  23   3 -16         97.89        134.69        22.43 o                         
 -14   4 -16        486.40        503.52        32.16 o                         
 -12   4 -16        164.51        150.04        13.37 o                         
 -10   4 -16        284.46        294.75        20.95 o                         
  -8   4 -16        395.89        403.43        17.69 o                         
  -6   4 -16        483.12        451.45        17.43 o                         
  -4   4 -16        177.34        162.50        11.03 o                         
  -2   4 -16        302.60        352.96        14.55 o                         
   0   4 -16        663.46        643.18        19.69 o                         
   2   4 -16         50.29         48.10         8.86 o                         
   4   4 -16        459.37        459.98        16.94 o                         
   6   4 -16       1233.45       1124.12        23.30 o                         
   8   4 -16        500.49        519.88        15.46 o                         
  10   4 -16        486.82        398.59        15.05 o                         
  12   4 -16         81.56         89.49        11.25 o                         
  14   4 -16        232.75        213.82        19.45 o                         
  16   4 -16        306.21        354.11        30.87 o                         
  18   4 -16         11.96         37.02        21.82 o                         
  20   4 -16        341.94        387.67        31.04 o                         
  22   4 -16         58.83         45.38        26.08 o                         
 -13   5 -16        329.51        308.71        23.56 o                         
 -11   5 -16        181.53        149.86        24.79 o                         
  -9   5 -16        681.84        760.70        23.38 o                         
  -7   5 -16        259.45        202.36        13.09 o                         
  -5   5 -16         18.89         17.12         8.33 o                         
  -3   5 -16        979.30        896.76        26.01 o                         
  -1   5 -16       1154.23       1137.57        25.19 o                         
   1   5 -16       3285.46       3160.73        53.96 o                         
   3   5 -16       1794.62       1772.19        42.56 o                         
   5   5 -16        191.81        155.54        11.23 o                         
   7   5 -16       1582.24       1550.93        25.37 o                         
   9   5 -16       2232.36       2218.58        38.80 o                         
  11   5 -16        243.74        262.60        18.00 o                         
  13   5 -16       1345.86       1414.19        39.81 o                         
  15   5 -16       1169.48       1174.77        53.75 o                         
  17   5 -16       1019.70       1092.23        43.84 o                         
  19   5 -16        199.99        135.94        23.32 o                         
  21   5 -16         20.31         57.81        20.00 o                         
 -14   6 -16         21.84         23.87        19.40 o                         
 -12   6 -16         88.33         40.52        17.42 o                         
 -10   6 -16          9.96          6.44        19.33 o                         
  -8   6 -16        404.87        374.11        38.85 o                         
  -6   6 -16        115.49        104.13        11.55 o                         
  -4   6 -16        751.90        755.60        22.01 o                         
  -2   6 -16         48.02         34.11         7.35 o                         
   0   6 -16       1799.31       1794.33        38.81 o                         
   2   6 -16        313.72        238.84        13.79 o                         
   4   6 -16        400.58        446.48        20.28 o                         
   6   6 -16        887.81        974.54        19.50 o                         
   8   6 -16          3.25         17.39         8.23 o                         
  10   6 -16        476.15        401.29        21.62 o                         
  12   6 -16        265.41        235.88        24.43 o                         
  14   6 -16        485.35        461.82        48.28 o                         
  16   6 -16        397.75        436.51        32.91 o                         
  18   6 -16         47.15         60.48        26.08 o                         
  20   6 -16         26.62         25.01        19.57 o                         
  22   6 -16        185.20        203.28        26.69 o                         
 -13   7 -16         13.07          3.08        14.59 o                         
 -11   7 -16        209.14        197.27        20.06 o                         
  -9   7 -16        142.24        142.03        17.30 o                         
  -7   7 -16         88.92        102.45        16.19 o                         
  -5   7 -16          3.70         28.82        12.43 o                         
  -3   7 -16        155.64        130.73        11.86 o                         
  -1   7 -16        672.99        558.17        16.72 o                         
   1   7 -16       2222.01       1968.89        35.96 o                         
   3   7 -16         23.74         13.87         7.98 o                         
   5   7 -16        186.57        191.74        12.44 o                         
   7   7 -16        238.57        285.65        15.49 o                         
   9   7 -16       1230.65       1223.74        34.01 o                         
  11   7 -16        841.97        790.88        33.25 o                         
  13   7 -16        569.62        636.08        27.39 o                         
  15   7 -16        709.40        659.08        31.82 o                         
  17   7 -16        149.84        177.51        25.58 o                         
  19   7 -16        988.61       1022.49        47.59 o                         
  21   7 -16         26.65         35.73        20.66 o                         
 -12   8 -16        213.56        292.87        24.79 o                         
 -10   8 -16        586.53        500.66        29.37 o                         
  -8   8 -16         44.10         72.29        15.77 o                         
  -6   8 -16        192.79        213.61        19.41 o                         
  -4   8 -16         10.95         23.14        12.88 o                         
  -2   8 -16        448.09        475.91        22.64 o                         
   0   8 -16        103.50         72.00        11.50 o                         
   2   8 -16        122.11        127.29        14.54 o                         
   4   8 -16         75.19         76.80        18.73 o                         
   6   8 -16        669.38        746.63        37.18 o                         
   8   8 -16        109.21        119.37        14.50 o                         
  10   8 -16        681.45        715.16        33.75 o                         
  12   8 -16        267.63        241.73        28.61 o                         
  14   8 -16        454.88        487.93        46.15 o                         
  16   8 -16        490.76        567.56        38.38 o                         
  18   8 -16        616.13        561.69        40.44 o                         
  20   8 -16         89.77        166.36        28.16 o                         
 -11   9 -16        190.06        206.09        21.64 o                         
  -9   9 -16        157.56        157.97        24.94 o                         
  -7   9 -16        111.77         75.31        15.55 o                         
  -5   9 -16        139.97        107.49        17.68 o                         
  -3   9 -16        459.37        429.79        21.24 o                         
  -1   9 -16        790.56        787.08        25.83 o                         
   1   9 -16        438.07        404.96        38.63 o                         
   3   9 -16        347.28        338.52        27.06 o                         
   5   9 -16         10.89         17.45        21.55 o                         
   7   9 -16        774.25        645.95        35.17 o                         
   9   9 -16        330.66        388.59        22.12 o                         
  11   9 -16         15.80         23.43        12.72 o                         
  13   9 -16         81.59        108.39        18.90 o                         
  15   9 -16        344.50        341.34        32.73 o                         
  17   9 -16        483.25        387.69        34.43 o                         
  19   9 -16         37.41         31.18        29.27 o                         
 -10  10 -16        112.02         92.45        18.54 o                         
  -8  10 -16         80.83         49.35        16.18 o                         
  -6  10 -16       1374.25       1493.41        55.50 o                         
  -4  10 -16        209.48        184.43        19.75 o                         
  -2  10 -16        466.98        410.67        21.01 o                         
   0  10 -16        379.80        429.75        26.47 o                         
   2  10 -16       1498.77       1559.61        49.19 o                         
   4  10 -16       1271.67       1152.56        44.36 o                         
   6  10 -16        135.23        100.06        19.00 o                         
   8  10 -16        236.12        258.93        26.90 o                         
  10  10 -16        847.05        900.54        41.77 o                         
  12  10 -16        102.26        107.26        30.33 o                         
  14  10 -16         43.55         59.66        18.74 o                         
  16  10 -16        271.41        196.52        27.27 o                         
  18  10 -16        275.01        243.45        30.75 o                         
  -9  11 -16         29.60         50.57        17.41 o                         
  -7  11 -16        324.15        256.41        22.52 o                         
  -5  11 -16        115.02         76.57        16.86 o                         
  -3  11 -16          8.20         20.74        11.43 o                         
  -1  11 -16       1015.87        946.41        29.51 o                         
   1  11 -16        428.65        461.39        34.06 o                         
   3  11 -16        264.95        239.09        26.88 o                         
   5  11 -16        264.90        243.28        25.93 o                         
   7  11 -16        211.73        183.31        23.52 o                         
   9  11 -16         20.24         51.40        25.01 o                         
  11  11 -16         24.81         48.96        31.67 o                         
  13  11 -16        113.24         90.54        21.69 o                         
  15  11 -16         52.48        106.11        25.14 o                         
  -8  12 -16        138.13        218.15        25.20 o                         
  -6  12 -16        127.39         85.44        25.16 o                         
  -4  12 -16        239.85        306.30        19.98 o                         
  -2  12 -16        538.29        542.07        31.76 o                         
   0  12 -16        239.35        174.25        20.64 o                         
   2  12 -16        116.33        112.60        20.51 o                         
   4  12 -16         39.72         40.33        19.31 o                         
   6  12 -16        787.88        781.53        55.32 o                         
   8  12 -16        108.48         82.77        40.71 o                         
  10  12 -16         77.42         62.12        20.76 o                         
  12  12 -16         54.30         78.07        23.52 o                         
  14  12 -16        320.23        310.21        46.83 o                         
  16  12 -16         95.61        162.69        28.19 o                         
  -7  13 -16        165.59        102.05        24.15 o                         
  -5  13 -16        163.28         97.03        18.25 o                         
  -3  13 -16        429.87        507.32        24.97 o                         
  -1  13 -16         59.29         41.32        14.38 o                         
   1  13 -16        567.69        520.62        29.34 o                         
   3  13 -16        107.35        119.20        27.94 o                         
   5  13 -16        569.15        518.44        36.62 o                         
   7  13 -16        432.74        417.41        34.86 o                         
   9  13 -16        228.34        193.98        35.92 o                         
  11  13 -16         88.98         38.82        20.69 o                         
  13  13 -16        823.27        784.95        46.47 o                         
  15  13 -16        334.65        310.27        34.15 o                         
  -4  14 -16        569.15        554.66        27.27 o                         
  -2  14 -16        391.53        444.95        49.65 o                         
   0  14 -16        193.27        212.88        21.37 o                         
   2  14 -16        481.30        522.21        40.10 o                         
   4  14 -16        189.33        149.58        23.89 o                         
   6  14 -16        250.48        268.28        32.97 o                         
   8  14 -16         28.85         46.07        31.93 o                         
  10  14 -16        289.98        249.91        31.42 o                         
  12  14 -16        105.80        184.14        54.82 o                         
  -3  15 -16         66.62         43.09        14.90 o                         
  -1  15 -16        474.80        586.32        33.14 o                         
   1  15 -16         65.70         73.59        18.15 o                         
   3  15 -16        157.75        188.98        22.15 o                         
   5  15 -16        152.53        158.76        25.53 o                         
   7  15 -16        733.43        728.57        44.21 o                         
   9  15 -16          7.67         13.84        30.87 o                         
  11  15 -16          5.72         30.34        22.58 o                         
   2  16 -16         72.71         84.47        22.51 o                         
   4  16 -16         45.91         54.38        38.32 o                         
   6  16 -16        417.77        441.30        38.56 o                         
 -15   1 -15         12.53          3.96        10.22 o                         
 -13   1 -15         42.74         45.90         7.89 o                         
 -11   1 -15         58.53         75.76         9.18 o                         
  -9   1 -15        191.75        183.69         9.19 o                         
  -7   1 -15        658.75        629.05        14.14 o                         
  -5   1 -15        327.92        301.58         9.57 o                         
  -3   1 -15        545.13        528.21        12.32 o                         
  -1   1 -15       1806.15       1709.33        35.98 o                         
   1   1 -15         27.82         65.19         8.37 o                         
   3   1 -15        598.33        585.70        14.47 o                         
   5   1 -15        299.37        279.55        11.70 o                         
   7   1 -15         43.27         34.87         6.30 o                         
   9   1 -15        523.15        449.06        15.87 o                         
  11   1 -15       1175.85       1069.93        28.92 o                         
  13   1 -15         32.08         28.68         7.99 o                         
  15   1 -15        455.80        423.32        16.51 o                         
  17   1 -15        599.28        537.47        19.99 o                         
  19   1 -15        248.72        272.20        16.40 o                         
  21   1 -15        145.29        164.61        20.23 o                         
  23   1 -15        178.50        151.98        14.44 o                         
 -16   2 -15         41.54         27.05        17.01 o                         
 -14   2 -15       1006.76       1099.17        23.35 o                         
 -12   2 -15        200.70        175.66         9.44 o                         
 -10   2 -15        173.94        198.48         9.12 o                         
  -8   2 -15        288.54        243.78        10.05 o                         
  -6   2 -15       1376.07       1319.82        22.05 o                         
  -4   2 -15        222.31        244.65        12.33 o                         
  -2   2 -15       1370.88       1354.35        23.03 o                         
   0   2 -15        300.64        329.86        16.79 o                         
   2   2 -15        554.96        629.42        17.97 o                         
   4   2 -15        228.91        283.38        11.61 o                         
   6   2 -15         12.80         45.75         6.94 o                         
   8   2 -15       2541.94       2514.12        63.67 o                         
  10   2 -15       1405.34       1484.69        27.42 o                         
  12   2 -15       2307.59       2356.58        37.65 o                         
  14   2 -15        365.91        386.93        15.43 o                         
  16   2 -15       1483.57       1402.21        29.03 o                         
  18   2 -15        123.33        114.30        13.33 o                         
  20   2 -15         85.10         64.76        11.39 o                         
  22   2 -15        131.51        185.08        14.77 o                         
 -15   3 -15        220.28        204.88        14.76 o                         
 -13   3 -15         42.10         63.89         8.92 o                         
 -11   3 -15        768.97        791.33        19.79 o                         
  -9   3 -15       1225.51       1127.57        21.20 o                         
  -7   3 -15        702.95        749.39        20.33 o                         
  -5   3 -15       2027.93       1901.84        30.49 o                         
  -3   3 -15        653.62        688.32        17.35 o                         
  -1   3 -15       4704.13       4819.51        58.19 o                         
   1   3 -15         13.62         12.40         7.36 o                         
   3   3 -15       1371.88       1432.20        31.68 o                         
   5   3 -15       1995.59       2148.73        31.77 o                         
   7   3 -15        624.79        640.88        17.94 o                         
   9   3 -15        859.34        826.49        18.46 o                         
  11   3 -15        591.15        547.03        24.12 o                         
  13   3 -15        323.96        337.92        24.83 o                         
  15   3 -15        455.40        445.14        22.20 o                         
  17   3 -15        457.97        488.57        85.68 o                         
  19   3 -15        247.84        252.67        24.84 o                         
  21   3 -15        147.74        151.56        22.19 o                         
  23   3 -15          2.46         14.17        17.73 o                         
 -14   4 -15        331.89        399.72        20.38 o                         
 -12   4 -15        152.38        132.70        15.13 o                         
 -10   4 -15        472.02        549.94        17.07 o                         
  -8   4 -15         73.27        105.33        10.32 o                         
  -6   4 -15        477.40        506.30        17.95 o                         
  -4   4 -15       2594.66       2346.56        35.26 o                         
  -2   4 -15        432.16        339.42        14.00 o                         
   0   4 -15        767.00        711.89        19.81 o                         
   2   4 -15       1127.26       1081.72        34.26 o                         
   4   4 -15       7231.11       6801.22        97.89 o                         
   6   4 -15        116.87        116.60         6.83 o                         
   8   4 -15       3561.56       3307.77        42.69 o                         
  10   4 -15        590.07        607.74        19.86 o                         
  12   4 -15       5053.82       4783.71       100.43 o                         
  14   4 -15        119.80         97.10        17.85 o                         
  16   4 -15        197.63        153.27        27.67 o                         
  18   4 -15        149.48        143.24        21.82 o                         
  20   4 -15         98.35        122.22        22.37 o                         
  22   4 -15          3.99         -2.84        16.62 o                         
 -15   5 -15         36.30         21.07        15.34 o                         
 -13   5 -15        121.19         94.62        12.32 o                         
 -11   5 -15        253.88        212.88        14.43 o                         
  -9   5 -15        263.91        204.66        15.50 o                         
  -7   5 -15        468.12        516.99        18.50 o                         
  -5   5 -15        214.82        283.92        15.65 o                         
  -3   5 -15        284.48        165.71        10.91 o                         
  -1   5 -15        404.86        466.01        14.26 o                         
   1   5 -15        451.60        643.56        22.42 o                         
   3   5 -15       4214.27       4217.89        66.42 o                         
   5   5 -15        739.04        687.91        16.78 o                         
   7   5 -15       1976.19       1957.41        29.16 o                         
   9   5 -15       1087.13       1128.54        32.49 o                         
  11   5 -15        273.15        282.09        31.99 o                         
  13   5 -15       3625.54       3308.58       119.22 o                         
  15   5 -15         69.34        103.88        15.71 o                         
  17   5 -15        527.15        617.17        64.66 o                         
  19   5 -15        240.78        266.12        32.17 o                         
  21   5 -15        232.19        247.39        28.19 o                         
 -14   6 -15        344.34        275.05        27.78 o                         
 -12   6 -15        173.34        162.31        13.57 o                         
 -10   6 -15        326.09        305.83        40.46 o                         
  -8   6 -15         29.79         10.01        13.32 o                         
  -6   6 -15        146.24        212.02        14.79 o                         
  -4   6 -15        429.44        466.85        19.63 o                         
  -2   6 -15       1101.58       1121.60        23.19 o                         
   0   6 -15        388.71        429.49        15.33 o                         
   2   6 -15        135.53        105.44        10.43 o                         
   4   6 -15        132.93        134.17        11.12 o                         
   6   6 -15       1514.22       1483.14        23.47 o                         
   8   6 -15        474.89        447.00        18.36 o                         
  10   6 -15       2219.60       2099.13        43.62 o                         
  12   6 -15        456.54        492.70        24.58 o                         
  14   6 -15        678.57        603.41        26.97 o                         
  16   6 -15        580.14        632.53        36.12 o                         
  18   6 -15        335.69        379.21        31.13 o                         
  20   6 -15        488.94        469.94        54.02 o                         
  22   6 -15        180.73        174.55        25.73 o                         
 -13   7 -15        129.49        133.55        18.50 o                         
 -11   7 -15        106.52        157.09        18.30 o                         
  -9   7 -15         38.48         56.43        14.14 o                         
  -7   7 -15        464.56        519.62        43.09 o                         
  -5   7 -15          4.38         19.29        10.19 o                         
  -3   7 -15        444.69        347.72        14.64 o                         
  -1   7 -15        271.20        284.80        12.65 o                         
   1   7 -15        321.81        351.27        16.17 o                         
   3   7 -15       2004.20       1742.27        52.30 o                         
   5   7 -15        413.89        356.13        24.24 o                         
   7   7 -15        230.20        230.16        16.42 o                         
   9   7 -15        638.30        605.45        23.85 o                         
  11   7 -15       1827.83       1768.38        58.94 o                         
  13   7 -15        727.52        752.57        28.96 o                         
  15   7 -15        361.63        413.19        25.73 o                         
  17   7 -15        753.53        800.31        58.01 o                         
  19   7 -15         40.81         93.64        22.19 o                         
  21   7 -15        308.30        304.91        30.65 o                         
 -12   8 -15        378.19        342.27        29.95 o                         
 -10   8 -15         47.32         45.46        18.26 o                         
  -8   8 -15        158.95        128.75        16.60 o                         
  -6   8 -15        262.77        287.60        22.50 o                         
  -4   8 -15         43.44         32.19        11.00 o                         
  -2   8 -15        994.07        999.12        34.58 o                         
   0   8 -15        331.02        324.39        17.82 o                         
   2   8 -15       1325.77       1294.95        43.08 o                         
   4   8 -15        429.48        403.23        25.31 o                         
   6   8 -15        879.05        815.88        35.49 o                         
   8   8 -15        128.81        128.22        13.65 o                         
  10   8 -15        590.87        597.56        31.98 o                         
  12   8 -15        637.39        612.35        44.19 o                         
  14   8 -15         91.41         88.00        15.63 o                         
  16   8 -15        212.02        259.70        29.12 o                         
  18   8 -15        570.58        608.15        40.64 o                         
  20   8 -15        131.42        169.36        26.48 o                         
 -13   9 -15        299.22        205.96        38.85 o                         
 -11   9 -15         84.71         90.37        16.97 o                         
  -9   9 -15         48.17         38.35        24.58 o                         
  -7   9 -15         38.09         57.75        15.64 o                         
  -5   9 -15         44.85         97.72        28.93 o                         
  -3   9 -15        139.51        155.20        16.92 o                         
  -1   9 -15       1018.34        806.41        29.34 o                         
   1   9 -15        421.42        452.91        32.30 o                         
   3   9 -15        548.49        412.44        28.48 o                         
   5   9 -15        373.06        425.49        31.70 o                         
   7   9 -15       1631.76       1574.64        57.93 o                         
   9   9 -15       1264.30       1238.43        47.26 o                         
  11   9 -15        310.84        355.36        22.35 o                         
  13   9 -15        373.91        344.76        39.88 o                         
  15   9 -15        524.65        498.06        36.50 o                         
  17   9 -15        203.15        256.56        29.61 o                         
  19   9 -15         91.14         47.82        22.75 o                         
 -12  10 -15        121.90        166.13        22.04 o                         
 -10  10 -15        283.73        277.97        23.19 o                         
  -8  10 -15        235.99        283.54        25.67 o                         
  -6  10 -15        121.38        191.07        30.61 o                         
  -4  10 -15        217.59        238.41        22.95 o                         
  -2  10 -15        112.96        102.79        12.66 o                         
   0  10 -15       1115.81       1129.27        29.89 o                         
   2  10 -15         42.06         37.63        15.68 o                         
   4  10 -15        355.04        450.41        30.15 o                         
   6  10 -15        150.42        142.91        27.94 o                         
   8  10 -15        155.14        221.43        25.01 o                         
  10  10 -15        125.95         96.24        14.62 o                         
  12  10 -15         61.23         47.71        14.48 o                         
  14  10 -15        230.70        178.00        24.80 o                         
  16  10 -15        454.05        468.48        39.65 o                         
  18  10 -15        211.55        238.78        30.29 o                         
 -11  11 -15         85.49        100.27        22.76 o                         
  -9  11 -15        102.94        108.56        18.22 o                         
  -7  11 -15        167.39        212.88        21.00 o                         
  -5  11 -15         86.19         60.18        16.49 o                         
  -3  11 -15        109.44        104.56        13.83 o                         
  -1  11 -15        619.35        608.40        29.30 o                         
   1  11 -15         82.06         97.90        19.43 o                         
   3  11 -15       1090.58       1147.30        46.82 o                         
   5  11 -15        492.79        413.13        30.10 o                         
   7  11 -15        483.29        548.06        34.80 o                         
   9  11 -15        619.88        579.76        73.71 o                         
  11  11 -15        294.96        308.22        30.85 o                         
  13  11 -15        376.40        373.83        74.68 o                         
  15  11 -15        463.70        496.73        63.60 o                         
  17  11 -15        234.45        153.20        28.53 o                         
 -10  12 -15        344.55        328.64        26.21 o                         
  -8  12 -15         16.93         12.95        15.36 o                         
  -6  12 -15        254.57        204.31        30.62 o                         
  -4  12 -15         30.92         33.42        12.07 o                         
  -2  12 -15        415.20        372.41        21.11 o                         
   0  12 -15        145.52        170.30        34.06 o                         
   2  12 -15        311.52        313.07        27.81 o                         
   4  12 -15        573.20        625.76        35.49 o                         
   6  12 -15        549.66        522.22        35.17 o                         
   8  12 -15         49.40         41.78        19.19 o                         
  10  12 -15         18.65         28.26        18.25 o                         
  12  12 -15        472.37        496.77        37.78 o                         
  14  12 -15        633.88        773.12        44.41 o                         
  16  12 -15         40.47        115.71        41.97 o                         
  -7  13 -15         99.94        111.29        20.71 o                         
  -5  13 -15        523.41        553.56        24.82 o                         
  -3  13 -15         76.75        114.62        15.18 o                         
  -1  13 -15         66.23         64.10        15.62 o                         
   1  13 -15        181.95        257.44        35.33 o                         
   3  13 -15        264.98        215.01        24.45 o                         
   5  13 -15         68.85         76.49        15.64 o                         
   7  13 -15        328.54        346.08        31.99 o                         
   9  13 -15        245.12        219.46        35.12 o                         
  11  13 -15        190.82        140.28        25.38 o                         
  13  13 -15        234.77        256.83        30.75 o                         
  15  13 -15         11.75         59.86        24.80 o                         
  -6  14 -15        192.16        205.76        37.21 o                         
  -4  14 -15         16.01         19.79        15.78 o                         
  -2  14 -15        226.52        200.08        18.20 o                         
   0  14 -15        197.37        241.65        24.96 o                         
   2  14 -15         73.37         76.13        17.11 o                         
   4  14 -15        464.13        408.77        33.87 o                         
   6  14 -15        331.46        372.29        31.34 o                         
   8  14 -15        292.53        276.20        30.83 o                         
  10  14 -15         36.42         33.79        20.32 o                         
  12  14 -15        347.23        444.73        51.09 o                         
  14  14 -15        220.90        261.36        90.71 o                         
  -3  15 -15         34.62         54.35        22.44 o                         
  -1  15 -15        386.78        369.20        42.92 o                         
   1  15 -15        109.65         97.49        31.63 o                         
   3  15 -15        759.48        931.30        44.48 o                         
   5  15 -15         81.15         66.23        22.13 o                         
   7  15 -15        290.25        399.13        35.87 o                         
   9  15 -15         28.90         15.69        20.86 o                         
  11  15 -15       1637.16       1709.40        68.36 o                         
   0  16 -15        757.03        791.91        49.80 o                         
   2  16 -15         30.16         19.55        17.47 o                         
   4  16 -15        219.30        239.41        28.24 o                         
   6  16 -15         56.80         65.94        23.41 o                         
   8  16 -15        293.84        315.54        51.09 o                         
 -16   0 -14        176.21        146.88        31.93 o                         
 -14   0 -14         62.12         78.58        32.41 o                         
 -12   0 -14        402.00        416.93        21.12 o                         
 -10   0 -14       3141.12       3049.32        56.14 o                         
  -8   0 -14        331.93        339.44        15.45 o                         
  -6   0 -14       1216.51       1232.15        23.35 o                         
  -4   0 -14       9638.89       9700.12       111.74 o                         
  -2   0 -14       5002.94       4947.43        60.59 o                         
   0   0 -14        207.91        170.78        11.29 o                         
   2   0 -14       2280.03       2156.71        44.55 o                         
   4   0 -14         91.36         70.92         8.91 o                         
   6   0 -14        272.73        271.28        14.39 o                         
   8   0 -14       5939.86       5903.41        85.31 o                         
  10   0 -14       3731.00       3728.15        72.78 o                         
  12   0 -14       3694.14       3489.58        58.41 o                         
  14   0 -14        524.20        467.40        21.09 o                         
  16   0 -14        557.87        571.88        27.47 o                         
  18   0 -14          1.68        -11.06        11.06 o                         
  20   0 -14         23.27         16.99        14.08 o                         
  22   0 -14         76.05         63.20        17.30 o                         
 -15   1 -14        205.15        238.46        18.79 o                         
 -13   1 -14        445.84        481.54        15.15 o                         
 -11   1 -14         15.44         26.13         6.97 o                         
  -9   1 -14        409.55        500.06        14.53 o                         
  -7   1 -14       1460.36       1438.95        18.65 o                         
  -5   1 -14       1277.19       1266.41        18.42 o                         
  -3   1 -14        958.04        928.56        12.66 o                         
  -1   1 -14        889.28        846.73        14.33 o                         
   1   1 -14        233.92        238.08        10.75 o                         
   3   1 -14       4159.18       4495.45        50.98 o                         
   5   1 -14        720.29        702.36        14.04 o                         
   7   1 -14       2701.85       2656.24        35.40 o                         
   9   1 -14       1308.09       1411.64        32.78 o                         
  11   1 -14        931.93        908.17        25.67 o                         
  13   1 -14        404.36        393.57        18.06 o                         
  15   1 -14        586.61        505.67        16.76 o                         
  17   1 -14        329.14        336.33        16.64 o                         
  19   1 -14         87.66         65.37        11.19 o                         
  21   1 -14         97.26         68.97        11.79 o                         
  23   1 -14         16.22         13.20        10.75 o                         
 -16   2 -14         29.13         28.09        10.52 o                         
 -14   2 -14        114.48        140.18        11.34 o                         
 -12   2 -14        130.49        148.71         9.05 o                         
 -10   2 -14        318.15        304.04        10.90 o                         
  -8   2 -14        402.66        467.69        13.00 o                         
  -6   2 -14        257.08        326.51        11.22 o                         
  -4   2 -14        806.09        888.99        18.98 o                         
  -2   2 -14       3815.96       4013.04        47.85 o                         
   0   2 -14        452.54        426.51        17.18 o                         
   2   2 -14        754.05        790.81        18.73 o                         
   4   2 -14        133.92        174.77        10.15 o                         
   6   2 -14         68.73         58.14         6.71 o                         
   8   2 -14        876.66        836.46        16.33 o                         
  10   2 -14        300.82        292.27        11.81 o                         
  12   2 -14        818.86        798.28        18.04 o                         
  14   2 -14        132.57        177.48        12.21 o                         
  16   2 -14        447.65        408.80        16.29 o                         
  18   2 -14        591.65        559.89        20.29 o                         
  20   2 -14        219.78        258.62        15.50 o                         
  22   2 -14        460.89        464.04        20.46 o                         
 -15   3 -14        106.53        121.04        11.62 o                         
 -13   3 -14         81.65         86.19         9.37 o                         
 -11   3 -14         15.59         18.84         6.16 o                         
  -9   3 -14        340.75        317.26        11.15 o                         
  -7   3 -14        747.82        729.13        15.66 o                         
  -5   3 -14       2920.49       2830.40        38.95 o                         
  -3   3 -14       2601.97       2657.40        39.76 o                         
  -1   3 -14       2718.02       2672.18        35.57 o                         
   1   3 -14        355.76        341.49        15.71 o                         
   3   3 -14        380.09        301.24        13.43 o                         
   5   3 -14       1541.19       1373.79        29.41 o                         
   7   3 -14       1225.83       1067.52        32.51 o                         
   9   3 -14        274.51        264.83        12.22 o                         
  11   3 -14        676.80        697.03        17.19 o                         
  13   3 -14       1045.56        928.69        20.13 o                         
  15   3 -14       2724.87       2805.06        66.13 o                         
  17   3 -14        163.56        182.29        13.70 o                         
  19   3 -14       1076.30       1112.80        42.48 o                         
  21   3 -14          5.00         10.64        23.42 o                         
  23   3 -14        264.23        284.44        27.23 o                         
 -16   4 -14        169.98        186.92        13.21 o                         
 -14   4 -14         21.01         18.53         8.40 o                         
 -12   4 -14        394.92        403.94        20.06 o                         
 -10   4 -14        571.80        548.70        16.38 o                         
  -8   4 -14        145.95        179.86         9.55 o                         
  -6   4 -14        867.46        791.87        19.83 o                         
  -4   4 -14        277.02        355.64        14.30 o                         
  -2   4 -14       1411.58       1198.51        25.17 o                         
   0   4 -14       1120.89       1260.73        22.32 o                         
   2   4 -14       1510.12       1376.48        26.07 o                         
   4   4 -14       3818.03       3878.62        60.97 o                         
   6   4 -14       3189.95       3151.70        36.32 o                         
   8   4 -14         30.84         76.09         7.70 o                         
  10   4 -14       1669.67       1565.00        30.70 o                         
  12   4 -14       1787.15       1724.70        38.60 o                         
  14   4 -14       1427.38       1560.39        37.79 o                         
  16   4 -14        193.89        177.22        28.74 o                         
  18   4 -14          3.84        -14.86        14.86 o                         
  20   4 -14        431.45        470.89        33.77 o                         
  22   4 -14        262.97        244.63        26.21 o                         
 -15   5 -14         35.67         25.37        13.16 o                         
 -13   5 -14        371.49        356.42        23.12 o                         
 -11   5 -14        549.57        600.09        24.27 o                         
  -9   5 -14        230.54        254.03        19.64 o                         
  -7   5 -14        651.83        770.29        23.34 o                         
  -5   5 -14       1133.20       1182.40        24.21 o                         
  -3   5 -14       3587.54       3798.04        48.57 o                         
  -1   5 -14        624.40        534.12        14.49 o                         
   1   5 -14       1669.10       1624.66        40.01 o                         
   3   5 -14       2177.84       2211.52        36.98 o                         
   5   5 -14       2018.42       1974.67        28.25 o                         
   7   5 -14        978.52        940.48        25.67 o                         
   9   5 -14        226.15        223.93        13.84 o                         
  11   5 -14       2774.05       2739.06        51.28 o                         
  13   5 -14        691.39        746.75        56.40 o                         
  15   5 -14       1561.19       1358.15        49.81 o                         
  17   5 -14        403.48        460.99        31.38 o                         
  19   5 -14        974.77       1073.96        44.21 o                         
  21   5 -14         95.81        117.05        21.74 o                         
  23   5 -14         64.29         41.17        25.55 o                         
 -14   6 -14        120.05        113.65        13.39 o                         
 -12   6 -14        376.16        360.40        25.78 o                         
 -10   6 -14       1066.36        997.50        32.80 o                         
  -8   6 -14        531.76        580.58        27.47 o                         
  -6   6 -14        610.04        577.53        21.33 o                         
  -4   6 -14        352.32        440.03        18.51 o                         
  -2   6 -14        867.14        980.72        19.28 o                         
   0   6 -14       1978.72       1674.11        27.41 o                         
   2   6 -14       1938.94       1856.23        32.45 o                         
   4   6 -14       2106.62       1957.75        33.24 o                         
   6   6 -14       4854.61       4722.29        55.42 o                         
   8   6 -14        126.97         94.43        11.96 o                         
  10   6 -14        335.93        329.11        29.29 o                         
  12   6 -14       2408.94       2273.07        78.08 o                         
  14   6 -14        294.16        357.58        39.91 o                         
  16   6 -14        765.57        810.15        38.01 o                         
  18   6 -14         75.03         66.91        19.53 o                         
  20   6 -14        103.85         99.44        22.20 o                         
  22   6 -14         39.03          2.41        18.98 o                         
 -15   7 -14        295.20        297.59        25.61 o                         
 -13   7 -14         18.62          7.19         9.89 o                         
 -11   7 -14       1258.38       1358.88        40.21 o                         
  -9   7 -14         24.36         23.28        12.45 o                         
  -7   7 -14        526.20        462.94        21.11 o                         
  -5   7 -14        994.04       1051.78        45.09 o                         
  -3   7 -14       1409.56       1514.28        27.68 o                         
  -1   7 -14        761.52        827.07        18.14 o                         
   1   7 -14        782.63        752.08        22.68 o                         
   3   7 -14        221.08        232.51        13.08 o                         
   5   7 -14         71.15        141.13        13.61 o                         
   7   7 -14        677.67        656.96        22.70 o                         
   9   7 -14         21.09         31.80        10.75 o                         
  11   7 -14       2591.50       2447.97       100.55 o                         
  13   7 -14        193.30        199.93        19.89 o                         
  15   7 -14        393.17        340.33        27.09 o                         
  17   7 -14        444.21        426.60        31.76 o                         
  19   7 -14        129.12        151.60        41.51 o                         
  21   7 -14         39.63         28.51        21.58 o                         
 -14   8 -14        340.53        300.44        25.95 o                         
 -12   8 -14        100.62        120.34        18.45 o                         
 -10   8 -14         41.73         43.50        15.59 o                         
  -8   8 -14        314.78        357.81        22.90 o                         
  -6   8 -14        613.75        603.49        27.19 o                         
  -4   8 -14        232.04        224.68        13.62 o                         
  -2   8 -14        374.19        449.35        20.46 o                         
   0   8 -14        112.06         66.85         9.96 o                         
   2   8 -14        984.95        954.93        32.81 o                         
   4   8 -14        795.85        687.92        31.00 o                         
   6   8 -14        447.87        637.56        33.26 o                         
   8   8 -14         60.59         55.82        11.83 o                         
  10   8 -14        417.90        462.14        23.58 o                         
  12   8 -14        230.20        243.82        19.24 o                         
  14   8 -14        148.92        171.88        17.83 o                         
  16   8 -14        820.07        857.72        75.54 o                         
  18   8 -14        106.68        129.99        38.05 o                         
  20   8 -14         38.68         15.95        20.49 o                         
 -13   9 -14         64.28         44.27        16.67 o                         
 -11   9 -14         38.45         53.90        15.18 o                         
  -9   9 -14        246.52        220.12        19.99 o                         
  -7   9 -14        669.20        634.90        28.89 o                         
  -5   9 -14        178.06        175.95        52.69 o                         
  -3   9 -14        139.77        130.11        19.26 o                         
  -1   9 -14         45.82         67.18        11.27 o                         
   1   9 -14       1597.34       1616.12        46.93 o                         
   3   9 -14        220.70        235.45        21.26 o                         
   5   9 -14         42.08         15.19        18.89 o                         
   7   9 -14        292.32        305.07        40.42 o                         
   9   9 -14        402.41        435.12        31.15 o                         
  11   9 -14        910.29        865.40        29.91 o                         
  13   9 -14          5.26          1.18        11.52 o                         
  15   9 -14        240.43        246.59        42.81 o                         
  17   9 -14        393.90        353.08        31.93 o                         
  19   9 -14        346.03        383.02        34.04 o                         
 -12  10 -14        130.33        126.12        19.19 o                         
 -10  10 -14        408.82        362.39        31.99 o                         
  -8  10 -14        387.46        396.33        26.50 o                         
  -6  10 -14         81.47        117.99        16.55 o                         
  -4  10 -14         41.66         45.83        11.47 o                         
  -2  10 -14        530.31        562.33        22.24 o                         
   0  10 -14         61.54         99.45        24.75 o                         
   2  10 -14       1396.72       1200.90        48.06 o                         
   4  10 -14         15.68         58.54        22.35 o                         
   6  10 -14         66.89         61.86        19.16 o                         
   8  10 -14        398.61        437.80        49.23 o                         
  10  10 -14        374.08        351.87        21.85 o                         
  12  10 -14         38.27         10.78        16.40 o                         
  14  10 -14         77.73        107.80        22.19 o                         
  16  10 -14         41.33         67.26        21.20 o                         
  18  10 -14        284.64        263.37        31.04 o                         
  20  10 -14          5.02         17.19        21.06 o                         
 -11  11 -14         47.44         26.07        20.45 o                         
  -9  11 -14         67.07         55.49        16.02 o                         
  -7  11 -14        510.04        570.33        30.06 o                         
  -5  11 -14        179.99        186.37        15.40 o                         
  -3  11 -14       1209.23       1176.14        53.18 o                         
  -1  11 -14         97.55         66.98        12.54 o                         
   1  11 -14          4.34         12.89        14.11 o                         
   3  11 -14        709.16        825.05        48.14 o                         
   5  11 -14        276.57        220.49        23.88 o                         
   7  11 -14       1529.51       1391.41        47.77 o                         
   9  11 -14        359.63        407.20        51.09 o                         
  11  11 -14        287.06        249.92        28.18 o                         
  13  11 -14         30.78         24.86        14.64 o                         
  15  11 -14       1042.27       1194.30        51.36 o                         
  17  11 -14         49.76         53.61        22.39 o                         
  19  11 -14         38.78         75.60        31.67 o                         
 -10  12 -14        110.25        122.00        25.62 o                         
  -8  12 -14        363.18        501.16        29.57 o                         
  -6  12 -14        292.91        247.89        22.43 o                         
  -4  12 -14        356.98        344.46        21.69 o                         
  -2  12 -14        277.80        292.91        18.73 o                         
   0  12 -14        579.48        665.97        28.73 o                         
   2  12 -14        370.23        300.10        36.72 o                         
   4  12 -14        108.56        191.69        14.42 o                         
   6  12 -14         10.42         -0.63        15.04 o                         
   8  12 -14         38.49         70.14        19.15 o                         
  10  12 -14        176.03        208.48        51.36 o                         
  12  12 -14         71.74         75.95        22.34 o                         
  14  12 -14         96.34        102.00        23.72 o                         
  16  12 -14         45.39         46.25        22.60 o                         
  18  12 -14        111.86         81.75        36.99 o                         
  -9  13 -14          2.32          5.91        18.30 o                         
  -7  13 -14        456.74        551.17        31.62 o                         
  -5  13 -14         20.80         11.67        11.36 o                         
  -3  13 -14        146.52        129.60        15.40 o                         
  -1  13 -14        529.44        430.50        26.99 o                         
   1  13 -14        217.66        178.89        19.09 o                         
   3  13 -14          2.09         32.16        10.73 o                         
   5  13 -14        205.85        207.65        39.12 o                         
   7  13 -14         77.74        119.82        21.58 o                         
   9  13 -14        158.42        166.30        24.45 o                         
  11  13 -14        179.56        159.16        26.34 o                         
  13  13 -14        396.96        370.92        34.25 o                         
  15  13 -14          3.82         41.37        38.70 o                         
  -8  14 -14         90.74        127.26        19.96 o                         
  -6  14 -14        147.63         93.65        19.11 o                         
  -4  14 -14         38.62         29.91        12.17 o                         
  -2  14 -14        266.92        243.77        18.93 o                         
   0  14 -14        680.16        683.28        31.45 o                         
   2  14 -14         67.73         66.44        18.92 o                         
   4  14 -14        702.73        650.64        24.91 o                         
   6  14 -14         30.18         51.21        19.85 o                         
   8  14 -14        383.69        375.45        34.04 o                         
  10  14 -14        189.88        208.22        59.34 o                         
  12  14 -14        227.77        234.91        41.22 o                         
  14  14 -14        259.93        346.90        36.65 o                         
  -5  15 -14        139.62        150.95        21.34 o                         
  -3  15 -14         76.96         52.18        13.58 o                         
  -1  15 -14        173.32        172.76        19.73 o                         
   1  15 -14         75.78         67.21        16.55 o                         
   3  15 -14        179.79        170.72        27.62 o                         
   5  15 -14        312.77        250.83        31.43 o                         
   7  15 -14        104.22        153.89        25.89 o                         
   9  15 -14        116.49        156.45        26.81 o                         
  11  15 -14        144.16        150.47        34.25 o                         
  13  15 -14         53.28         61.21        24.10 o                         
  -2  16 -14         51.86         77.23        28.08 o                         
   0  16 -14        326.80        326.21        41.77 o                         
   2  16 -14         45.12         58.43        16.47 o                         
   4  16 -14        153.03        120.71        16.59 o                         
   6  16 -14         33.46         29.53        12.99 o                         
   8  16 -14        146.05         99.48        26.14 o                         
  10  16 -14       1267.62       1164.29        54.33 o                         
   3  17 -14        324.21        310.41        33.02 o                         
   5  17 -14        195.29        170.72        39.38 o                         
 -17   1 -13          3.26        -10.72        10.72 o                         
 -15   1 -13         94.90        107.29        11.18 o                         
 -13   1 -13        291.72        300.89        12.28 o                         
 -11   1 -13        247.35        204.48         9.54 o                         
  -9   1 -13       1114.08       1044.66        18.64 o                         
  -7   1 -13       3402.71       3215.12        32.06 o                         
  -5   1 -13        116.03         79.27         5.26 o                         
  -3   1 -13         92.06         87.54         4.85 o                         
  -1   1 -13       2038.31       1902.28        20.86 o                         
   1   1 -13        744.77        709.30        16.52 o                         
   3   1 -13       2319.39       2389.53        31.89 o                         
   5   1 -13        719.32        735.77        14.22 o                         
   7   1 -13       1097.00       1187.43        18.33 o                         
   9   1 -13        135.85        132.39         7.99 o                         
  11   1 -13       1594.26       1551.64        25.87 o                         
  13   1 -13         64.47         54.46         7.26 o                         
  15   1 -13        841.72        747.85        20.46 o                         
  17   1 -13        420.26        386.39        17.33 o                         
  19   1 -13         60.12         51.28        15.44 o                         
  21   1 -13         43.55         56.49        11.29 o                         
  23   1 -13         17.12         -1.40         9.66 o                         
 -16   2 -13        124.42         90.40        11.21 o                         
 -14   2 -13        336.47        319.64        14.89 o                         
 -12   2 -13        343.16        306.51        11.88 o                         
 -10   2 -13        575.59        475.76        12.48 o                         
  -8   2 -13        802.05        764.78        15.43 o                         
  -6   2 -13        117.83         85.51         5.55 o                         
  -4   2 -13        144.50        156.91        10.32 o                         
  -2   2 -13       6301.50       6147.06        67.37 o                         
   0   2 -13        579.60        512.65        12.91 o                         
   2   2 -13         70.61         62.06         7.22 o                         
   4   2 -13       1015.46       1020.17        17.42 o                         
   6   2 -13        316.87        359.61        23.74 o                         
   8   2 -13        189.40        208.70         9.27 o                         
  10   2 -13       1122.28       1026.73        18.14 o                         
  12   2 -13        241.13        247.67        12.22 o                         
  14   2 -13        583.49        577.47        17.46 o                         
  16   2 -13        375.73        343.78        16.41 o                         
  18   2 -13         17.02         20.19         8.92 o                         
  20   2 -13        189.12        201.39        14.14 o                         
  22   2 -13         45.02         29.80        10.54 o                         
 -17   3 -13         37.03         43.25        13.02 o                         
 -15   3 -13         89.62        106.96        10.93 o                         
 -13   3 -13        113.27        123.43        14.68 o                         
 -11   3 -13       1434.36       1371.49        20.47 o                         
  -9   3 -13        414.01        438.13        14.99 o                         
  -7   3 -13        749.10        728.01        15.44 o                         
  -5   3 -13       1396.05       1418.21        24.49 o                         
  -3   3 -13        540.52        559.69        15.61 o                         
  -1   3 -13         56.76         65.43         6.49 o                         
   1   3 -13       2775.15       2694.00        44.43 o                         
   3   3 -13         14.77         44.47         6.82 o                         
   5   3 -13        281.50        250.34         8.97 o                         
   7   3 -13        406.22        364.66        12.03 o                         
   9   3 -13       1678.69       1554.48        24.97 o                         
  11   3 -13        699.62        648.97        22.06 o                         
  13   3 -13        706.33        723.40        17.46 o                         
  15   3 -13        668.10        623.10        18.68 o                         
  17   3 -13        131.50         99.75        10.97 o                         
  19   3 -13         63.27         58.81        17.69 o                         
  21   3 -13        643.88        652.54        35.82 o                         
  23   3 -13        271.09        319.51        28.04 o                         
 -16   4 -13         62.75         50.90        11.29 o                         
 -14   4 -13         47.29         38.69         8.56 o                         
 -12   4 -13         13.44         14.75         7.40 o                         
 -10   4 -13         33.81         78.63         7.57 o                         
  -8   4 -13        399.16        373.45        12.62 o                         
  -6   4 -13        598.42        540.72        18.85 o                         
  -4   4 -13        309.25        255.02        12.99 o                         
  -2   4 -13        707.21        761.21        16.77 o                         
   0   4 -13       1510.21       1613.62        24.90 o                         
   2   4 -13       1306.33       1337.66        32.00 o                         
   4   4 -13       2634.91       2666.51        33.74 o                         
   6   4 -13       2410.77       2533.78        32.97 o                         
   8   4 -13       2185.90       1962.92        38.22 o                         
  10   4 -13       1964.42       1711.03        41.60 o                         
  12   4 -13        913.85        938.79        45.24 o                         
  14   4 -13        696.10        703.75        26.11 o                         
  16   4 -13        138.98        121.88        15.53 o                         
  18   4 -13        140.36        153.83        20.51 o                         
  20   4 -13        681.78        651.23        64.13 o                         
  22   4 -13        226.54        259.31        26.69 o                         
 -15   5 -13         90.83         85.14        11.36 o                         
 -13   5 -13        375.59        356.06        13.90 o                         
 -11   5 -13        466.20        402.03        17.68 o                         
  -9   5 -13        863.61        842.73        19.66 o                         
  -7   5 -13        238.32        212.86        12.44 o                         
  -5   5 -13        497.41        404.11        17.85 o                         
  -3   5 -13        374.23        444.28        16.89 o                         
  -1   5 -13        859.90        844.83        20.28 o                         
   1   5 -13        522.39        408.90        15.52 o                         
   3   5 -13        852.11        858.53        20.21 o                         
   5   5 -13       1516.60       1608.41        20.88 o                         
   7   5 -13       1194.84       1177.51        24.74 o                         
   9   5 -13         71.12         60.01        10.65 o                         
  11   5 -13        651.80        536.76        30.77 o                         
  13   5 -13        367.85        363.41        25.96 o                         
  15   5 -13        349.68        394.78        22.84 o                         
  17   5 -13        615.03        576.80        85.68 o                         
  19   5 -13         42.07         45.50        18.82 o                         
  21   5 -13         84.38         75.28        21.06 o                         
  23   5 -13         85.05        104.27        22.65 o                         
 -16   6 -13         86.36         89.26        16.70 o                         
 -14   6 -13        388.38        359.06        26.04 o                         
 -12   6 -13        185.92        231.17        24.73 o                         
 -10   6 -13       1313.08       1196.87        37.63 o                         
  -8   6 -13         44.42         38.84         9.66 o                         
  -6   6 -13        856.53        844.01        23.53 o                         
  -4   6 -13        357.82        286.49        14.45 o                         
  -2   6 -13         25.51         54.40         7.39 o                         
   0   6 -13       2277.91       2242.66        32.21 o                         
   2   6 -13       2628.90       2595.68        39.64 o                         
   4   6 -13        302.00        415.77        16.82 o                         
   6   6 -13       1153.67       1030.77        22.84 o                         
   8   6 -13        431.11        411.74        19.16 o                         
  10   6 -13       1146.20       1102.92        45.46 o                         
  12   6 -13        366.23        374.83        21.26 o                         
  14   6 -13        108.11        109.01        21.97 o                         
  16   6 -13         14.41         26.17        21.02 o                         
  18   6 -13        189.70        217.06        25.40 o                         
  20   6 -13        167.20        173.79        25.02 o                         
  22   6 -13         83.78         73.11        21.82 o                         
 -15   7 -13        245.33        255.13        17.97 o                         
 -13   7 -13        153.97        158.33        15.06 o                         
 -11   7 -13         77.08         75.74        10.65 o                         
  -9   7 -13        256.52        275.73        20.31 o                         
  -7   7 -13        941.48        890.79        26.51 o                         
  -5   7 -13        127.89        118.88        12.11 o                         
  -3   7 -13        613.39        532.65        16.53 o                         
  -1   7 -13        136.47         96.66         8.20 o                         
   1   7 -13       3059.93       2966.07        43.93 o                         
   3   7 -13         38.01         64.71         8.59 o                         
   5   7 -13       1994.28       1910.56        27.33 o                         
   7   7 -13       4133.02       3850.82        62.76 o                         
   9   7 -13       1177.42       1090.58        29.55 o                         
  11   7 -13         70.67         37.67        11.13 o                         
  13   7 -13        323.25        265.97        25.43 o                         
  15   7 -13        351.58        371.61        23.39 o                         
  17   7 -13        286.17        338.78        29.72 o                         
  19   7 -13        150.92        194.24        25.02 o                         
  21   7 -13        250.60        244.93        28.48 o                         
 -14   8 -13        406.25        337.81        19.28 o                         
 -12   8 -13       1264.87       1215.28        38.09 o                         
 -10   8 -13        888.97        872.27        37.98 o                         
  -8   8 -13       1892.21       1832.34        44.06 o                         
  -6   8 -13        448.70        420.23        26.31 o                         
  -4   8 -13        628.09        531.74        22.23 o                         
  -2   8 -13         53.66         71.66         8.93 o                         
   0   8 -13       1276.67       1101.26        25.87 o                         
   2   8 -13        767.02        730.77        41.99 o                         
   4   8 -13       1201.50       1029.52        23.78 o                         
   6   8 -13       1204.65       1191.36        39.12 o                         
   8   8 -13       2083.84       1974.34        59.24 o                         
  10   8 -13        846.06        837.33        27.57 o                         
  12   8 -13        205.28        227.21        17.80 o                         
  14   8 -13        336.34        285.77        36.36 o                         
  16   8 -13        258.08        244.15        26.37 o                         
  18   8 -13         54.17         37.67        24.48 o                         
  20   8 -13         31.06         51.58        21.41 o                         
 -13   9 -13        166.00        218.15        23.32 o                         
 -11   9 -13        144.71        139.95        12.74 o                         
  -9   9 -13        630.30        678.32        30.06 o                         
  -7   9 -13        170.12        133.20        16.38 o                         
  -5   9 -13        592.28        581.26        31.34 o                         
  -3   9 -13       1889.40       1779.02        34.90 o                         
  -1   9 -13       1594.68       1490.77        31.73 o                         
   1   9 -13       3045.74       3016.84        54.95 o                         
   3   9 -13       2034.39       1886.86        50.19 o                         
   5   9 -13       1124.30       1146.59        44.70 o                         
   7   9 -13        122.75        117.76        17.26 o                         
   9   9 -13        688.33        683.10        25.73 o                         
  11   9 -13        145.32        153.53        15.99 o                         
  13   9 -13        137.13         93.30        16.16 o                         
  15   9 -13         67.46        103.87        21.52 o                         
  17   9 -13        261.55        266.19        29.24 o                         
  19   9 -13        156.72        177.77        27.82 o                         
  21   9 -13         75.80         48.79        28.60 o                         
 -12  10 -13        438.92        449.83        28.44 o                         
 -10  10 -13        381.89        467.79        28.10 o                         
  -8  10 -13        462.19        517.82        29.97 o                         
  -6  10 -13       1101.85       1231.55        38.16 o                         
  -4  10 -13       1331.43       1261.09        31.06 o                         
  -2  10 -13       1210.13       1350.45        30.87 o                         
   0  10 -13        903.96        783.97        27.99 o                         
   2  10 -13       1721.04       1751.89        48.22 o                         
   4  10 -13        632.29        593.97        31.38 o                         
   6  10 -13        316.89        205.84        21.62 o                         
   8  10 -13        214.82        236.23        42.84 o                         
  10  10 -13        203.22        206.38        17.80 o                         
  12  10 -13        254.80        217.68        35.24 o                         
  14  10 -13        454.05        485.21        34.73 o                         
  16  10 -13        420.09        533.80        38.38 o                         
  18  10 -13        355.87        350.16        32.68 o                         
  20  10 -13         63.18        101.34        38.05 o                         
 -11  11 -13        254.94        228.97        25.80 o                         
  -9  11 -13         22.61         38.88        15.61 o                         
  -7  11 -13        148.30        212.85        20.48 o                         
  -5  11 -13       1377.52       1332.80        48.69 o                         
  -3  11 -13        514.13        494.94        21.20 o                         
  -1  11 -13        714.45        724.22        24.71 o                         
   1  11 -13       1459.44       1345.29       137.81 o                         
   3  11 -13        208.91        206.31        14.96 o                         
   5  11 -13       1754.87       1537.11        48.73 o                         
   7  11 -13        421.48        394.27        30.10 o                         
   9  11 -13        310.78        342.03        38.32 o                         
  11  11 -13        287.13        332.46        29.80 o                         
  13  11 -13         38.18         -2.72        14.11 o                         
  15  11 -13        577.13        616.16        39.51 o                         
  17  11 -13         29.43         21.54        20.13 o                         
  19  11 -13        265.69        273.33        33.29 o                         
 -10  12 -13        592.28        726.78        33.70 o                         
  -8  12 -13         70.28         59.26        18.14 o                         
  -6  12 -13        347.65        404.31        25.84 o                         
  -4  12 -13        595.16        533.90        51.22 o                         
  -2  12 -13        179.18        222.15        16.27 o                         
   0  12 -13        138.74        135.88        16.03 o                         
   2  12 -13        336.01        328.13        37.17 o                         
   4  12 -13        298.08        300.59        26.29 o                         
   6  12 -13        198.80        219.18        54.55 o                         
   8  12 -13        475.10        517.85        43.64 o                         
  10  12 -13        595.95        528.78        36.12 o                         
  12  12 -13        479.82        509.63        36.46 o                         
  14  12 -13        509.25        536.31        38.95 o                         
  16  12 -13         23.06         24.16        20.86 o                         
  18  12 -13        112.20        126.44        25.96 o                         
  -9  13 -13        338.64        332.12        35.02 o                         
  -7  13 -13          6.78         11.52        14.56 o                         
  -5  13 -13        108.26        172.44        15.10 o                         
  -3  13 -13        140.91        200.27        18.61 o                         
  -1  13 -13        491.16        559.28        37.79 o                         
   1  13 -13         16.78         16.13        10.85 o                         
   3  13 -13        492.37        522.20        21.79 o                         
   5  13 -13        296.79        318.78        28.03 o                         
   7  13 -13        688.05        573.14        42.84 o                         
   9  13 -13         58.22         62.53        23.15 o                         
  11  13 -13        925.54        921.68        44.78 o                         
  13  13 -13        314.45        411.03        34.25 o                         
  15  13 -13        628.41        548.44        43.37 o                         
  17  13 -13        211.93        263.07        34.24 o                         
  -8  14 -13         32.36         14.42        16.49 o                         
  -6  14 -13         56.45         56.08        16.76 o                         
  -4  14 -13        620.41        730.08        26.88 o                         
  -2  14 -13        100.52         65.48        13.58 o                         
   0  14 -13        165.44        185.34        15.58 o                         
   2  14 -13         13.61         15.13        10.67 o                         
   4  14 -13       1229.05       1111.72        31.48 o                         
   6  14 -13        157.39        165.03        28.74 o                         
   8  14 -13        242.98        247.62        28.41 o                         
  10  14 -13        131.17        112.45        23.32 o                         
  12  14 -13       1501.45       1654.93        62.53 o                         
  -7  15 -13        126.36        126.16        20.44 o                         
  -5  15 -13        117.54        114.72        18.92 o                         
  -3  15 -13        128.56        133.12        16.40 o                         
  -1  15 -13        387.71        405.50        27.60 o                         
   1  15 -13         56.18         79.21        12.27 o                         
   3  15 -13        343.14        368.88        21.61 o                         
   5  15 -13        120.56        142.62        24.10 o                         
   7  15 -13        289.69        286.59        32.70 o                         
   9  15 -13        569.61        597.53        41.51 o                         
  11  15 -13        148.33        142.77        51.36 o                         
  13  15 -13          5.18         20.92        39.38 o                         
  -4  16 -13        279.74        338.51        21.59 o                         
  -2  16 -13        349.00        374.63        33.62 o                         
   0  16 -13         39.91         57.31        16.11 o                         
   2  16 -13         41.33         54.61        13.59 o                         
   4  16 -13        270.58        227.49        18.53 o                         
   6  16 -13         33.76         44.33        25.28 o                         
   8  16 -13        140.74        170.98        27.73 o                         
  10  16 -13        576.38        742.89       106.44 o                         
  -1  17 -13         37.16         24.91        15.00 o                         
   1  17 -13         51.25          9.20        18.65 o                         
   3  17 -13         42.80         57.99        15.29 o                         
   5  17 -13         97.95         97.66        16.40 o                         
   7  17 -13        132.18        102.11        35.54 o                         
 -18   0 -12         35.13         74.18        19.31 o                         
 -16   0 -12        699.90        711.48        42.31 o                         
 -14   0 -12        304.92        366.74        19.66 o                         
 -12   0 -12         38.76         84.69        10.92 o                         
 -10   0 -12        189.70        235.49        15.90 o                         
  -8   0 -12          5.78          7.88         6.83 o                         
  -6   0 -12       3137.09       2852.65        40.32 o                         
  -4   0 -12       4043.49       3970.60        50.31 o                         
  -2   0 -12       3966.07       4421.67        60.60 o                         
   0   0 -12       6241.83       5960.32        97.33 o                         
   2   0 -12       3631.91       3432.22        62.51 o                         
   4   0 -12       1605.12       1539.49        28.71 o                         
   6   0 -12      10501.84      10420.13       138.67 o                         
   8   0 -12        928.56        886.11        27.09 o                         
  10   0 -12       3677.84       3814.54        74.88 o                         
  12   0 -12        303.81        351.65        17.69 o                         
  14   0 -12        203.39        179.66        16.17 o                         
  16   0 -12        955.90        995.36        54.02 o                         
  18   0 -12       5055.86       4745.20        90.69 o                         
  20   0 -12        175.02        228.82        32.46 o                         
  22   0 -12        636.27        536.30        29.52 o                         
  24   0 -12        132.05        116.74        18.54 o                         
 -17   1 -12         19.19         -3.66        11.00 o                         
 -15   1 -12        191.96        178.41        12.37 o                         
 -13   1 -12         40.55         38.71         7.13 o                         
 -11   1 -12        322.75        297.89        11.22 o                         
  -9   1 -12        816.17        725.46        13.94 o                         
  -7   1 -12        761.34        777.90        13.16 o                         
  -5   1 -12       1773.07       1628.96        19.37 o                         
  -3   1 -12       1417.97       1334.39        15.84 o                         
  -1   1 -12       1243.44       1298.42        15.65 o                         
   1   1 -12      16684.64      17070.54       168.79 o                         
   3   1 -12       1248.80       1332.95        19.93 o                         
   5   1 -12        609.93        648.73        14.53 o                         
   7   1 -12       1118.04        926.97        19.00 o                         
   9   1 -12        793.13        863.99        17.06 o                         
  11   1 -12        839.10        822.55        17.67 o                         
  13   1 -12        332.53        264.83        12.40 o                         
  15   1 -12        419.47        364.73        15.66 o                         
  17   1 -12       1021.29       1016.93        23.95 o                         
  19   1 -12         64.76         71.67        10.28 o                         
  21   1 -12        147.95        146.58        13.35 o                         
  23   1 -12        289.16        283.61        19.95 o                         
 -18   2 -12        124.60        135.39        15.61 o                         
 -16   2 -12        349.54        336.10        17.77 o                         
 -14   2 -12        199.94        205.64        12.62 o                         
 -12   2 -12         98.59        102.40         8.62 o                         
 -10   2 -12        259.12        284.06        12.88 o                         
  -8   2 -12       1161.73       1043.58        15.78 o                         
  -6   2 -12        214.34        184.07         7.28 o                         
  -4   2 -12        684.54        704.02        13.00 o                         
  -2   2 -12       2550.37       2820.13        35.28 o                         
   0   2 -12        145.04        156.68         9.82 o                         
   2   2 -12       7325.86       7312.65       152.98 o                         
   4   2 -12        541.45        523.95        10.13 o                         
   6   2 -12       5938.20       5412.88        66.93 o                         
   8   2 -12       1417.83       1345.83        19.76 o                         
  10   2 -12        743.23        801.44        18.83 o                         
  12   2 -12       1145.86       1134.64        20.19 o                         
  14   2 -12        297.05        260.98        16.28 o                         
  16   2 -12        452.79        405.11        17.13 o                         
  18   2 -12         83.52         63.10        10.07 o                         
  20   2 -12         50.85         47.54        11.56 o                         
  22   2 -12        521.96        518.89        25.76 o                         
  24   2 -12        802.43        768.69        32.04 o                         
 -17   3 -12         22.17         31.81        13.00 o                         
 -15   3 -12        236.13        197.97        13.76 o                         
 -13   3 -12        862.33        801.58        20.27 o                         
 -11   3 -12        342.93        362.02        12.79 o                         
  -9   3 -12        860.36        864.60        16.21 o                         
  -7   3 -12        586.92        760.62        15.57 o                         
  -5   3 -12        196.29        236.54        13.43 o                         
  -3   3 -12        713.37        954.35        20.57 o                         
  -1   3 -12        781.48        723.78        15.30 o                         
   1   3 -12       1513.12       1891.03        29.75 o                         
   3   3 -12       1079.64       1088.77        17.66 o                         
   5   3 -12       1368.57       1449.64        18.98 o                         
   7   3 -12        368.16        479.30        12.57 o                         
   9   3 -12        453.71        401.52        12.60 o                         
  11   3 -12         72.32         73.68         7.99 o                         
  13   3 -12        921.69        878.70        21.91 o                         
  15   3 -12         35.77         46.02        11.90 o                         
  17   3 -12         28.77         37.73         8.75 o                         
  19   3 -12         63.13         66.75        10.26 o                         
  21   3 -12        654.95        660.80        35.22 o                         
  23   3 -12        176.08        208.41        21.00 o                         
 -16   4 -12         45.20         41.97        10.29 o                         
 -14   4 -12         61.73         84.17        15.48 o                         
 -12   4 -12        909.35        876.44        20.93 o                         
 -10   4 -12         43.71         75.38         7.97 o                         
  -8   4 -12        326.10        342.53        12.27 o                         
  -6   4 -12       1303.92       1179.03        18.97 o                         
  -4   4 -12        177.01        244.43        20.84 o                         
  -2   4 -12        902.19        899.67        16.42 o                         
   0   4 -12        470.54        472.89        20.22 o                         
   2   4 -12        267.68        298.98        15.28 o                         
   4   4 -12       1952.03       1984.92        26.78 o                         
   6   4 -12        926.69       1006.38        17.69 o                         
   8   4 -12        606.17        573.05        19.07 o                         
  10   4 -12        175.28        210.51        14.53 o                         
  12   4 -12        247.00        318.20        25.09 o                         
  14   4 -12        399.29        365.56        20.69 o                         
  16   4 -12        265.34        193.92        20.49 o                         
  18   4 -12         47.43         58.43        16.82 o                         
  20   4 -12         29.18          6.67        15.68 o                         
  22   4 -12        310.49        344.63        28.95 o                         
 -17   5 -12        127.46        125.19        13.06 o                         
 -15   5 -12        184.15        171.97        13.90 o                         
 -13   5 -12        894.08        858.89        21.90 o                         
 -11   5 -12         75.57         72.47         8.57 o                         
  -9   5 -12        434.06        468.15        19.13 o                         
  -7   5 -12        287.16        374.01        12.84 o                         
  -5   5 -12        442.79        527.01        18.09 o                         
  -3   5 -12       1762.74       1584.93        25.64 o                         
  -1   5 -12        595.20        511.01        15.96 o                         
   1   5 -12       1026.74        883.58        19.35 o                         
   3   5 -12       1429.03       1181.51        22.56 o                         
   5   5 -12        106.47        195.59         7.96 o                         
   7   5 -12        817.94        717.19        18.89 o                         
   9   5 -12       1669.30       1641.08        35.41 o                         
  11   5 -12       2899.60       2645.86        50.91 o                         
  13   5 -12       2469.88       2310.59        63.95 o                         
  15   5 -12        864.34        751.62        30.10 o                         
  17   5 -12        195.41        186.45        52.95 o                         
  19   5 -12        147.00        176.08        22.37 o                         
  21   5 -12        455.37        526.86        35.82 o                         
  23   5 -12        260.03        265.43        32.70 o                         
 -16   6 -12         16.10         23.10        10.40 o                         
 -14   6 -12         58.95         45.07         9.77 o                         
 -12   6 -12        349.73        285.90        30.52 o                         
 -10   6 -12        170.43        190.08        12.99 o                         
  -8   6 -12        914.33        718.61        25.13 o                         
  -6   6 -12          5.62          1.70         7.48 o                         
  -4   6 -12        665.54        655.64        15.61 o                         
  -2   6 -12        121.03        200.85         9.75 o                         
   0   6 -12        677.25        728.36        21.46 o                         
   2   6 -12       2388.79       2300.92        35.72 o                         
   4   6 -12       1176.47       1161.99        19.28 o                         
   6   6 -12        737.62        758.29        19.41 o                         
   8   6 -12       1916.06       1943.04        38.68 o                         
  10   6 -12       2734.18       2576.77        53.77 o                         
  12   6 -12        109.19        105.63        17.25 o                         
  14   6 -12         80.45         64.15        12.98 o                         
  16   6 -12         13.22         20.46        16.17 o                         
  18   6 -12         58.87         56.39        22.62 o                         
  20   6 -12         12.97         -3.13        16.92 o                         
  22   6 -12         14.80         38.74        19.93 o                         
 -15   7 -12        534.93        557.50        24.36 o                         
 -13   7 -12         46.05         95.37        13.24 o                         
 -11   7 -12         27.52         34.43        11.98 o                         
  -9   7 -12        166.53        195.76        12.28 o                         
  -7   7 -12        966.59       1034.97        27.78 o                         
  -5   7 -12          8.88         16.87         8.41 o                         
  -3   7 -12         53.24         33.80         7.51 o                         
  -1   7 -12         18.59         13.60         8.80 o                         
   1   7 -12       1015.27       1121.05        31.70 o                         
   3   7 -12       1409.42       1302.15        31.11 o                         
   5   7 -12        778.47        716.94        31.33 o                         
   7   7 -12        933.99       1126.30        28.58 o                         
   9   7 -12        682.57        572.57        29.47 o                         
  11   7 -12        568.51        461.68        23.39 o                         
  13   7 -12        770.54        735.28        52.69 o                         
  15   7 -12        124.13        136.70        27.24 o                         
  17   7 -12         31.73         27.28        17.47 o                         
  19   7 -12        148.80        164.91        24.65 o                         
  21   7 -12         45.34         80.00        21.83 o                         
 -14   8 -12        110.96         78.42        12.85 o                         
 -12   8 -12        241.45        216.26        15.37 o                         
 -10   8 -12         40.35          9.26         9.85 o                         
  -8   8 -12        339.73        322.92        18.84 o                         
  -6   8 -12        989.01        838.55        26.90 o                         
  -4   8 -12        648.76        609.97        17.94 o                         
  -2   8 -12        302.76        372.56        15.05 o                         
   0   8 -12       1439.44       1353.20        27.82 o                         
   2   8 -12        646.89        671.34        31.93 o                         
   4   8 -12        279.64        295.30        36.96 o                         
   6   8 -12         98.34         91.13        10.97 o                         
   8   8 -12        658.63        637.21        23.17 o                         
  10   8 -12        121.64        159.97        14.87 o                         
  12   8 -12        821.49        874.52        43.72 o                         
  14   8 -12         74.92         81.20        15.10 o                         
  16   8 -12        512.46        540.67        35.00 o                         
  18   8 -12         45.73         70.06        21.06 o                         
  20   8 -12        164.04        148.52        24.83 o                         
 -15   9 -12        118.95        100.88        14.42 o                         
 -13   9 -12        105.21        102.38        13.15 o                         
 -11   9 -12          7.59         -0.27         8.92 o                         
  -9   9 -12        123.77        161.01        12.25 o                         
  -7   9 -12        304.42        219.76        22.71 o                         
  -5   9 -12        253.48        294.74        15.85 o                         
  -3   9 -12        366.92        370.83        17.77 o                         
  -1   9 -12       1925.77       1783.50        34.03 o                         
   1   9 -12       1203.79       1076.32        29.55 o                         
   3   9 -12        791.95        659.12        29.99 o                         
   5   9 -12        125.02         87.06        23.15 o                         
   7   9 -12        407.55        418.34        64.66 o                         
   9   9 -12        173.17        185.90        18.98 o                         
  11   9 -12       1457.51       1500.50        70.65 o                         
  13   9 -12        109.57        138.60        16.56 o                         
  15   9 -12        834.09        786.25        39.32 o                         
  17   9 -12        172.51        192.05        50.29 o                         
  19   9 -12        395.45        404.33        34.02 o                         
  21   9 -12         19.51         35.48        23.67 o                         
 -14  10 -12         26.99          9.61        13.54 o                         
 -12  10 -12         84.92         82.77        12.55 o                         
 -10  10 -12         59.17         71.20        10.99 o                         
  -8  10 -12         32.57         24.74        20.20 o                         
  -6  10 -12        254.42        268.00        25.08 o                         
  -4  10 -12         65.49         57.40        11.75 o                         
  -2  10 -12        519.02        621.91        24.66 o                         
   0  10 -12       1442.41       1267.39        33.13 o                         
   2  10 -12        294.49        285.18        17.92 o                         
   4  10 -12        537.00        506.33        29.12 o                         
   6  10 -12        106.80         88.10        17.96 o                         
   8  10 -12       1295.57       1160.21        42.32 o                         
  10  10 -12         66.04        120.35        14.48 o                         
  12  10 -12        139.92         90.02        20.30 o                         
  14  10 -12        321.01        362.62        30.69 o                         
  16  10 -12        825.22        756.18        41.57 o                         
  18  10 -12        231.09        282.59        31.00 o                         
  20  10 -12         64.32         55.88        31.93 o                         
 -13  11 -12         12.94         42.21        16.07 o                         
 -11  11 -12        220.77        198.48        16.75 o                         
  -9  11 -12         25.31         20.18         9.76 o                         
  -7  11 -12        817.18        841.08        36.79 o                         
  -5  11 -12        450.61        424.06        19.33 o                         
  -3  11 -12        278.41        297.13        19.43 o                         
  -1  11 -12        523.52        466.38        20.30 o                         
   1  11 -12        232.21        229.41        18.56 o                         
   3  11 -12       1914.55       1610.31        47.55 o                         
   5  11 -12        166.35        163.45        21.36 o                         
   7  11 -12        314.56        304.06        46.27 o                         
   9  11 -12         86.75         38.99        17.26 o                         
  11  11 -12        179.58        189.87        23.95 o                         
  13  11 -12         63.70         67.58        20.69 o                         
  15  11 -12        114.92        161.54        25.08 o                         
  17  11 -12        112.83        129.36        52.69 o                         
  19  11 -12         68.87         65.46        33.53 o                         
 -12  12 -12        406.99        347.07        31.96 o                         
 -10  12 -12         92.23        138.89        18.59 o                         
  -8  12 -12         95.56         87.01        12.52 o                         
  -6  12 -12        394.90        377.66        29.14 o                         
  -4  12 -12        847.06        912.19        27.04 o                         
  -2  12 -12        513.83        382.75        16.85 o                         
   0  12 -12       1012.42        803.13        20.52 o                         
   2  12 -12        685.78        577.75        21.25 o                         
   4  12 -12        392.64        300.36        37.49 o                         
   6  12 -12         78.05        104.45        32.73 o                         
   8  12 -12        665.87        551.10        33.30 o                         
  10  12 -12        469.90        534.78        35.55 o                         
  12  12 -12         20.90         15.34        17.42 o                         
  14  12 -12          8.25         38.32        20.70 o                         
  16  12 -12        420.25        543.51        40.73 o                         
  18  12 -12         21.37         62.82        23.63 o                         
 -11  13 -12        402.00        425.01        27.85 o                         
  -9  13 -12         99.52         55.41        24.57 o                         
  -7  13 -12         63.19         86.83        12.58 o                         
  -5  13 -12         64.80         67.37         9.62 o                         
  -3  13 -12        520.34        550.44        24.67 o                         
  -1  13 -12         62.06         37.39        13.72 o                         
   1  13 -12         33.19         23.85        10.44 o                         
   3  13 -12        381.47        475.97        21.11 o                         
   5  13 -12        115.52         86.68        27.94 o                         
   7  13 -12        420.81        475.80        55.88 o                         
   9  13 -12        471.57        365.40        30.10 o                         
  11  13 -12        325.18        391.59        32.58 o                         
  13  13 -12        520.77        494.98        38.67 o                         
  15  13 -12         51.74         38.09        23.09 o                         
  17  13 -12        109.92        117.97        26.75 o                         
 -10  14 -12          9.72         18.67        15.10 o                         
  -8  14 -12        233.08        209.05        32.39 o                         
  -6  14 -12        279.83        274.62        19.11 o                         
  -4  14 -12         87.31        106.04        10.99 o                         
  -2  14 -12        812.63        711.79        23.17 o                         
   0  14 -12        173.67        137.19        13.74 o                         
   2  14 -12        521.48        501.55        22.66 o                         
   4  14 -12        149.07        169.95        22.54 o                         
   6  14 -12        369.70        300.92        28.22 o                         
   8  14 -12        281.98        221.15        26.90 o                         
  10  14 -12         28.65         66.70        20.69 o                         
  12  14 -12        240.15        265.47        30.80 o                         
  14  14 -12        721.27        760.32        47.55 o                         
  16  14 -12         54.58         65.38        25.00 o                         
  -7  15 -12        601.62        543.55        31.77 o                         
  -5  15 -12         81.55         93.63        17.70 o                         
  -3  15 -12        883.79        799.32        22.89 o                         
  -1  15 -12        175.53        219.47        15.40 o                         
   1  15 -12         97.01        105.74        13.05 o                         
   3  15 -12         61.71         56.73        12.73 o                         
   5  15 -12        301.23        338.28        41.51 o                         
   7  15 -12       1059.19       1203.43        68.65 o                         
   9  15 -12        220.18        187.11        26.31 o                         
  11  15 -12        117.92        121.00        48.43 o                         
  13  15 -12        521.59        420.38        40.18 o                         
  -6  16 -12        535.99        555.34        32.48 o                         
  -4  16 -12         70.20         42.01        14.45 o                         
  -2  16 -12        530.23        586.24        21.85 o                         
   0  16 -12        297.93        333.56        19.73 o                         
   2  16 -12        457.69        435.63        22.14 o                         
   4  16 -12          6.48         42.70        13.01 o                         
   6  16 -12        178.96        137.17        24.05 o                         
   8  16 -12       1515.18       1611.29        57.95 o                         
  10  16 -12        211.98        159.56        28.40 o                         
  12  16 -12        810.10        796.86        94.17 o                         
  -3  17 -12         45.82         36.41        13.50 o                         
  -1  17 -12        778.42        762.52        32.95 o                         
   1  17 -12        489.75        506.52        27.27 o                         
   3  17 -12        303.72        297.28        19.99 o                         
   5  17 -12         14.38          8.26        14.74 o                         
   7  17 -12        445.24        532.28        40.60 o                         
   9  17 -12        394.57        516.80        44.70 o                         
 -17   1 -11         63.15        100.57        13.47 o                         
 -15   1 -11         50.10         49.03        11.60 o                         
 -13   1 -11       1205.23       1103.35        22.55 o                         
 -11   1 -11        237.35        252.99        11.84 o                         
  -9   1 -11        161.37        195.64         8.48 o                         
  -7   1 -11       1359.74       1265.72        16.72 o                         
  -5   1 -11       1402.05       1522.33        18.35 o                         
  -3   1 -11        678.84        558.02         8.89 o                         
  -1   1 -11       3491.82       3385.35        31.55 o                         
   1   1 -11       4631.71       5234.59        70.36 o                         
   3   1 -11       9933.17      10854.03       111.74 o                         
   5   1 -11        566.55        661.33        12.44 o                         
   7   1 -11       1207.97       1365.52        19.10 o                         
   9   1 -11        689.24        733.85        15.29 o                         
  11   1 -11        199.14        177.99         8.79 o                         
  13   1 -11        203.94        176.36        10.13 o                         
  15   1 -11       1008.06        960.45        21.79 o                         
  17   1 -11        977.53        859.45        21.74 o                         
  19   1 -11        112.83         74.26        10.51 o                         
  21   1 -11        405.96        395.73        23.42 o                         
  23   1 -11         78.09         80.42        23.60 o                         
 -18   2 -11         19.95         12.45        11.97 o                         
 -16   2 -11          0.22          0.14        10.18 o                         
 -14   2 -11        245.36        278.44        13.83 o                         
 -12   2 -11         21.16         24.64         6.73 o                         
 -10   2 -11       1124.12       1184.44        19.35 o                         
  -8   2 -11        394.58        410.70        10.42 o                         
  -6   2 -11        971.54        823.19        13.22 o                         
  -4   2 -11         96.16         92.32         8.49 o                         
  -2   2 -11        172.95        179.64         8.63 o                         
   0   2 -11       1829.80       1784.77        30.35 o                         
   2   2 -11       1650.03       1953.21        25.62 o                         
   4   2 -11        315.54        361.39         9.56 o                         
   6   2 -11        211.72        200.85         8.69 o                         
   8   2 -11        598.86        472.88        11.25 o                         
  10   2 -11       1638.62       1613.91        22.34 o                         
  12   2 -11        212.61        257.76        11.83 o                         
  14   2 -11         57.01         47.41         7.76 o                         
  16   2 -11        191.20        170.35        11.65 o                         
  18   2 -11        616.52        558.22        18.85 o                         
  20   2 -11         73.86        126.03        14.50 o                         
  22   2 -11        754.36        800.93        28.81 o                         
  24   2 -11         45.66         68.05        14.94 o                         
 -17   3 -11         66.18         69.33        13.67 o                         
 -15   3 -11        132.51        156.28        12.73 o                         
 -13   3 -11       1066.69       1034.21        36.14 o                         
 -11   3 -11         47.44         18.69         7.89 o                         
  -9   3 -11        784.47        590.53        15.32 o                         
  -7   3 -11        553.74        719.53        13.13 o                         
  -5   3 -11        827.87        603.18        12.65 o                         
  -3   3 -11       1739.21       1831.47        26.46 o                         
  -1   3 -11         45.34         41.11         5.68 o                         
   1   3 -11        968.89        989.41        16.95 o                         
   3   3 -11        282.74        264.89         9.74 o                         
   5   3 -11         52.16         31.75         4.31 o                         
   7   3 -11       1785.68       1760.28        26.14 o                         
   9   3 -11        193.97        228.30        10.65 o                         
  11   3 -11        661.40        652.67        18.22 o                         
  13   3 -11        794.13        780.39        20.63 o                         
  15   3 -11        534.92        478.25        16.22 o                         
  17   3 -11         21.23         14.53         8.09 o                         
  19   3 -11        999.46       1001.23        60.77 o                         
  21   3 -11         23.29         25.87        12.57 o                         
  23   3 -11        140.30        180.39        18.09 o                         
 -18   4 -11         15.31         13.92        16.59 o                         
 -16   4 -11        126.89        127.45        13.03 o                         
 -14   4 -11         56.61         56.86         9.65 o                         
 -12   4 -11       2194.89       2088.60        30.80 o                         
 -10   4 -11        416.82        409.04        13.27 o                         
  -8   4 -11       1072.65       1043.86        16.85 o                         
  -6   4 -11        542.84        505.65        12.31 o                         
  -4   4 -11       5267.97       4947.82        57.43 o                         
  -2   4 -11        990.38       1015.84        24.65 o                         
   0   4 -11       1671.80       1645.72        26.56 o                         
   2   4 -11       2619.56       2589.77        36.45 o                         
   4   4 -11       3783.78       3950.44        44.89 o                         
   6   4 -11        235.27        231.63         9.32 o                         
   8   4 -11        951.52        878.32        20.28 o                         
  10   4 -11        755.89        733.05        43.08 o                         
  12   4 -11       1400.41       1333.93        32.36 o                         
  14   4 -11       2329.85       2187.65        70.49 o                         
  16   4 -11        761.47        675.50        47.10 o                         
  18   4 -11        139.98        110.72        19.63 o                         
  20   4 -11         66.90         76.89        18.56 o                         
  22   4 -11        147.62        138.89        21.90 o                         
 -17   5 -11         94.77        141.05        15.06 o                         
 -15   5 -11        287.32        306.15        15.94 o                         
 -13   5 -11        386.02        450.00        22.96 o                         
 -11   5 -11        130.61        149.64         9.73 o                         
  -9   5 -11        994.71        766.37        23.31 o                         
  -7   5 -11        364.86        437.90        12.65 o                         
  -5   5 -11        575.65        409.02        14.48 o                         
  -3   5 -11        333.21        299.11        11.05 o                         
  -1   5 -11         32.31          8.40         5.43 o                         
   1   5 -11       1656.10       1417.07        21.94 o                         
   3   5 -11        659.02        578.96        14.97 o                         
   5   5 -11       3315.37       3275.38        39.44 o                         
   7   5 -11        124.07        159.64        10.47 o                         
   9   5 -11        257.15        293.57        17.09 o                         
  11   5 -11        314.59        407.59        24.45 o                         
  13   5 -11       3169.53       3080.07        56.68 o                         
  15   5 -11        263.02        274.52        19.56 o                         
  17   5 -11        154.91        170.83        29.80 o                         
  19   5 -11         56.37         73.71        19.02 o                         
  21   5 -11         97.90         75.40        20.00 o                         
  23   5 -11        192.31        161.29        24.27 o                         
 -16   6 -11         43.02         23.16         9.72 o                         
 -14   6 -11         21.25         15.28         8.69 o                         
 -12   6 -11         16.98         10.74         7.49 o                         
 -10   6 -11       2202.55       2025.16        30.76 o                         
  -8   6 -11        326.98        317.51        16.85 o                         
  -6   6 -11        237.50        187.61        13.09 o                         
  -4   6 -11       2745.11       2322.23        30.35 o                         
  -2   6 -11       3414.50       3195.34        37.34 o                         
   0   6 -11        232.95        149.00         9.16 o                         
   2   6 -11       1867.19       2083.68        36.64 o                         
   4   6 -11        221.51        239.91         9.06 o                         
   6   6 -11       1988.21       2130.06        42.67 o                         
   8   6 -11        669.16        721.60        22.78 o                         
  10   6 -11       5199.50       5135.48        79.36 o                         
  12   6 -11       3225.58       2881.35        92.48 o                         
  14   6 -11       2262.70       2253.24        91.41 o                         
  16   6 -11        816.49        735.35        49.76 o                         
  18   6 -11        928.30        917.15        40.64 o                         
  20   6 -11        152.12        192.99        25.40 o                         
  22   6 -11        204.26        179.35        28.74 o                         
 -17   7 -11         19.02         19.16         9.99 o                         
 -15   7 -11        319.46        298.78        18.06 o                         
 -13   7 -11        131.20        118.73        12.65 o                         
 -11   7 -11        177.58        146.66        12.67 o                         
  -9   7 -11         22.87         46.20         9.05 o                         
  -7   7 -11         21.89         38.36         7.49 o                         
  -5   7 -11        614.14        497.30        33.53 o                         
  -3   7 -11       1532.97       1397.61        25.18 o                         
  -1   7 -11       1828.56       1597.59        29.19 o                         
   1   7 -11         73.46         37.21         7.96 o                         
   3   7 -11        124.43        173.90         9.46 o                         
   5   7 -11       4274.73       3921.01        64.29 o                         
   7   7 -11       2447.65       2275.70        59.38 o                         
   9   7 -11        969.75        933.77        26.99 o                         
  11   7 -11         44.97         43.61        18.31 o                         
  13   7 -11        164.91        181.08        15.98 o                         
  15   7 -11       1173.27       1051.48        73.39 o                         
  17   7 -11       1015.36        988.10        41.55 o                         
  19   7 -11        425.57        383.31        31.03 o                         
  21   7 -11        197.97        215.59        27.23 o                         
 -16   8 -11         70.61         46.12        12.62 o                         
 -14   8 -11        467.60        437.10        22.02 o                         
 -12   8 -11        481.66        461.27        21.05 o                         
 -10   8 -11        144.99        130.36        12.04 o                         
  -8   8 -11       1724.20       1586.86        30.81 o                         
  -6   8 -11          8.70          2.21         6.15 o                         
  -4   8 -11        151.26        156.86        10.33 o                         
  -2   8 -11        567.20        442.95        15.27 o                         
   0   8 -11        196.82        212.88        15.18 o                         
   2   8 -11        331.98        355.52        16.54 o                         
   4   8 -11        760.85        717.64        29.32 o                         
   6   8 -11        119.11        116.92        11.51 o                         
   8   8 -11        366.11        392.52        29.81 o                         
  10   8 -11        227.41        223.79        17.23 o                         
  12   8 -11        166.17        122.43        14.19 o                         
  14   8 -11        428.29        384.99        23.95 o                         
  16   8 -11         45.69         66.29        33.00 o                         
  18   8 -11        462.37        466.85        35.35 o                         
  20   8 -11          3.06          3.61        18.60 o                         
  22   8 -11        279.95        304.68        47.60 o                         
 -15   9 -11        168.12        204.35        17.59 o                         
 -13   9 -11        517.18        466.82        21.89 o                         
 -11   9 -11        122.46        120.64        12.75 o                         
  -9   9 -11         26.61         38.16        10.10 o                         
  -7   9 -11        772.73        635.65        21.80 o                         
  -5   9 -11        118.24        130.28         8.94 o                         
  -3   9 -11       1814.15       1572.50        30.99 o                         
  -1   9 -11       1091.35        905.33        26.33 o                         
   1   9 -11        781.04        809.46        28.74 o                         
   3   9 -11        673.36        603.38        28.37 o                         
   5   9 -11        465.85        379.34        24.97 o                         
   7   9 -11         30.95         10.48        12.65 o                         
   9   9 -11        186.74        130.36        14.50 o                         
  11   9 -11       1245.85       1129.46        38.78 o                         
  13   9 -11        359.49        352.53        27.50 o                         
  15   9 -11        398.95        465.32        48.43 o                         
  17   9 -11         77.83         77.97        22.16 o                         
  19   9 -11         24.58         35.51        20.44 o                         
  21   9 -11          4.49        -13.25        33.79 o                         
 -14  10 -11         37.93         33.23        11.29 o                         
 -12  10 -11       1365.33       1425.40        33.02 o                         
 -10  10 -11        304.38        275.26        16.94 o                         
  -8  10 -11        633.38        599.94        24.82 o                         
  -6  10 -11         43.46         91.49        21.12 o                         
  -4  10 -11         97.29        144.68        10.58 o                         
  -2  10 -11        264.65        243.14        18.46 o                         
   0  10 -11        195.69        233.99        12.71 o                         
   2  10 -11         53.78        112.49        17.83 o                         
   4  10 -11       1676.71       1601.72        45.89 o                         
   6  10 -11        214.07        199.25        19.56 o                         
   8  10 -11        144.56        179.72        20.51 o                         
  10  10 -11        252.02        210.15        17.23 o                         
  12  10 -11        363.31        400.85        43.74 o                         
  14  10 -11         90.72        127.37        39.91 o                         
  16  10 -11        294.83        310.05        39.38 o                         
  18  10 -11        176.38        156.36        45.77 o                         
  20  10 -11        133.19        169.60        29.70 o                         
 -13  11 -11         89.73         98.50        13.66 o                         
 -11  11 -11        793.81        757.98        39.10 o                         
  -9  11 -11        350.09        398.56        22.43 o                         
  -7  11 -11        892.63        978.20        33.52 o                         
  -5  11 -11         84.36         78.19         8.73 o                         
  -3  11 -11       1769.33       1695.42        28.47 o                         
  -1  11 -11         65.79         51.97         8.48 o                         
   1  11 -11        702.80        632.06        24.43 o                         
   3  11 -11       1708.76       1839.89        50.41 o                         
   5  11 -11       1860.76       1658.75        48.72 o                         
   7  11 -11        550.00        565.62        83.29 o                         
   9  11 -11        710.31        704.89        34.43 o                         
  11  11 -11       1148.77       1204.76        44.97 o                         
  13  11 -11        421.63        424.69        34.06 o                         
  15  11 -11        113.63        134.92        24.43 o                         
  17  11 -11        230.91        254.61        29.47 o                         
  19  11 -11        446.08        530.32       106.17 o                         
 -12  12 -11        112.43        108.93        13.99 o                         
 -10  12 -11        294.64        247.38        27.02 o                         
  -8  12 -11        185.56        168.72        13.74 o                         
  -6  12 -11        151.34        129.10        17.74 o                         
  -4  12 -11         72.33         72.15         9.89 o                         
  -2  12 -11         69.78         84.77         9.56 o                         
   0  12 -11        237.79        256.09        13.60 o                         
   2  12 -11        349.80        329.31        18.10 o                         
   4  12 -11         50.17         44.17        20.76 o                         
   6  12 -11       1522.41       1379.15        46.66 o                         
   8  12 -11         41.20         54.61        17.12 o                         
  10  12 -11       1067.56       1019.20        47.90 o                         
  12  12 -11        152.39        250.01        46.27 o                         
  14  12 -11         76.57        148.02        24.45 o                         
  16  12 -11        108.95        155.31        32.20 o                         
  18  12 -11         53.35         68.69        38.58 o                         
 -11  13 -11        400.13        378.71        23.16 o                         
  -9  13 -11        416.95        393.40        20.28 o                         
  -7  13 -11        154.82        135.63        15.06 o                         
  -5  13 -11        569.16        566.89        18.33 o                         
  -3  13 -11        439.52        426.64        17.06 o                         
  -1  13 -11        140.74        177.43        12.28 o                         
   1  13 -11        109.81         94.44        12.29 o                         
   3  13 -11        276.08        322.33        29.93 o                         
   5  13 -11         89.80        126.13        20.07 o                         
   7  13 -11         99.65        100.58        21.29 o                         
   9  13 -11        201.36        175.24        23.25 o                         
  11  13 -11        661.14        652.54        38.94 o                         
  13  13 -11        284.72        311.73        38.05 o                         
  15  13 -11        228.37        243.39        34.30 o                         
  17  13 -11        107.74         80.81        24.27 o                         
 -10  14 -11         38.52         33.38        22.67 o                         
  -8  14 -11        640.71        687.20        25.13 o                         
  -6  14 -11        268.54        279.29        17.16 o                         
  -4  14 -11         55.52        120.79        11.54 o                         
  -2  14 -11        112.78         89.65        11.52 o                         
   0  14 -11        329.71        365.46        18.51 o                         
   2  14 -11        159.17        167.54        15.44 o                         
   4  14 -11         84.77         48.96        17.69 o                         
   6  14 -11        220.81        218.15        24.83 o                         
   8  14 -11         46.34         77.49        23.68 o                         
  10  14 -11        241.47        294.49        29.45 o                         
  12  14 -11          1.76         27.99        18.77 o                         
  14  14 -11        672.58        684.39        44.19 o                         
  16  14 -11         26.27         36.95        22.11 o                         
  -9  15 -11        290.30        304.93        23.87 o                         
  -7  15 -11        221.24        199.61        16.42 o                         
  -5  15 -11        121.64         80.24        13.02 o                         
  -3  15 -11        102.59         98.81        11.88 o                         
  -1  15 -11        201.13        211.49        21.30 o                         
   1  15 -11        191.93        188.96        15.09 o                         
   3  15 -11        190.95        195.53        17.25 o                         
   5  15 -11        560.88        556.26        36.28 o                         
   7  15 -11         52.93         33.55        18.80 o                         
   9  15 -11         28.58         43.24        39.12 o                         
  11  15 -11       1433.37       1598.46        58.12 o                         
  13  15 -11          0.64         -5.32        45.24 o                         
  -6  16 -11        290.95        286.30        24.14 o                         
  -4  16 -11        139.16        102.96        12.37 o                         
  -2  16 -11          8.37         -9.30         9.30 o                         
   0  16 -11       1457.34       1378.47        51.84 o                         
   2  16 -11        379.17        450.95        26.22 o                         
   4  16 -11          8.23         15.34        12.90 o                         
   6  16 -11        147.34        215.04        31.93 o                         
   8  16 -11        100.25        140.33        26.27 o                         
  10  16 -11       1271.57       1464.43        82.22 o                         
  12  16 -11        501.05        438.35        37.92 o                         
  -3  17 -11        150.32         95.35        12.88 o                         
  -1  17 -11         36.77         75.60        15.80 o                         
   1  17 -11        101.25        119.55        16.13 o                         
   3  17 -11        989.23       1018.80        38.31 o                         
   5  17 -11        148.98         98.66        28.47 o                         
   7  17 -11        422.05        431.22        53.75 o                         
   9  17 -11        131.51        136.77        46.83 o                         
   2  18 -11         18.69         18.17        13.85 o                         
   4  18 -11        170.09        217.67        19.39 o                         
 -18   0 -10        797.23        903.97        41.97 o                         
 -16   0 -10         64.47         21.56        16.17 o                         
 -14   0 -10        634.22        669.30        27.08 o                         
 -12   0 -10         35.65         17.31        10.10 o                         
 -10   0 -10       5685.55       5423.85        86.36 o                         
  -8   0 -10       4992.18       5282.51        67.31 o                         
  -6   0 -10        139.90        115.70         8.29 o                         
  -4   0 -10        227.79        228.63         9.24 o                         
  -2   0 -10       2869.86       2892.40        36.32 o                         
   0   0 -10      45027.85      48209.69      1137.16 o                         
   2   0 -10       1515.43       1768.59        29.62 o                         
   4   0 -10       4404.02       4367.16        61.46 o                         
   6   0 -10      12432.12      12610.10       165.37 o                         
   8   0 -10       5687.28       5732.41        99.29 o                         
  10   0 -10        903.63        884.01        21.62 o                         
  12   0 -10       1471.21       1264.83        28.27 o                         
  14   0 -10       2201.38       2113.31        48.43 o                         
  16   0 -10       3065.34       2764.10        58.70 o                         
  18   0 -10       1455.55       1449.85        40.18 o                         
  20   0 -10       1160.91       1216.97        37.96 o                         
  22   0 -10        579.62        671.65        39.65 o                         
  24   0 -10        362.07        321.92        39.38 o                         
 -19   1 -10        138.49        125.46        15.89 o                         
 -17   1 -10        343.07        378.80        21.33 o                         
 -15   1 -10        155.42        172.01        13.23 o                         
 -13   1 -10         45.65         31.94         7.86 o                         
 -11   1 -10         41.35         41.46         7.33 o                         
  -9   1 -10       1555.01       1540.05        21.45 o                         
  -7   1 -10        933.21        865.57        14.65 o                         
  -5   1 -10        244.18        222.34         6.93 o                         
  -3   1 -10       5375.82       5565.58        45.96 o                         
  -1   1 -10       7098.14       7618.93        81.01 o                         
   1   1 -10       1844.58       2063.48        27.99 o                         
   3   1 -10       3376.35       3629.23        37.48 o                         
   5   1 -10       5906.44       5988.92        59.81 o                         
   7   1 -10       1029.71        982.51        16.49 o                         
   9   1 -10       1162.38       1114.03        17.27 o                         
  11   1 -10        966.74        873.67        15.86 o                         
  13   1 -10       2015.24       1960.80        32.69 o                         
  15   1 -10       1221.13       1174.61        23.76 o                         
  17   1 -10       1358.50       1191.92        25.12 o                         
  19   1 -10        177.48        183.00        12.85 o                         
  21   1 -10        124.86        144.73        19.66 o                         
  23   1 -10        313.75        294.60        22.73 o                         
 -18   2 -10        439.27        465.74        24.48 o                         
 -16   2 -10          3.74          4.61        11.45 o                         
 -14   2 -10         30.71         19.01         9.38 o                         
 -12   2 -10        437.85        409.58        14.46 o                         
 -10   2 -10       1733.54       1741.75        23.97 o                         
  -8   2 -10        408.40        380.81        10.86 o                         
  -6   2 -10       1368.57       1491.38        19.92 o                         
  -4   2 -10        223.22        179.19         6.32 o                         
  -2   2 -10        318.99        417.83        10.89 o                         
   0   2 -10       1149.82       1028.76        23.58 o                         
   2   2 -10       2045.56       2297.65        32.79 o                         
   4   2 -10       2856.85       3079.27        42.38 o                         
   6   2 -10        931.35        937.07        17.63 o                         
   8   2 -10       3365.90       3520.66        46.42 o                         
  10   2 -10        152.89        175.24         8.09 o                         
  12   2 -10       1899.48       1714.98        26.51 o                         
  14   2 -10        367.98        296.81        13.59 o                         
  16   2 -10        430.17        463.80        16.27 o                         
  18   2 -10        498.94        445.67        17.20 o                         
  20   2 -10        435.14        459.48        22.57 o                         
  22   2 -10       1512.27       1506.65        38.04 o                         
  24   2 -10        157.13        182.59        18.25 o                         
 -19   3 -10        194.43        143.18        17.21 o                         
 -17   3 -10        176.34        154.78        15.41 o                         
 -15   3 -10        464.70        439.87        19.51 o                         
 -13   3 -10         31.58         39.03         7.87 o                         
 -11   3 -10        944.54        868.96        18.50 o                         
  -9   3 -10        264.50        227.87         9.80 o                         
  -7   3 -10        850.23        843.96        14.34 o                         
  -5   3 -10        480.15        540.23        11.56 o                         
  -3   3 -10         67.14         56.75         5.86 o                         
  -1   3 -10       1487.17       1521.56        21.62 o                         
   1   3 -10       2125.51       2277.70        32.57 o                         
   3   3 -10       1534.05       1520.05        21.19 o                         
   5   3 -10       2793.98       2562.23        30.67 o                         
   7   3 -10       1031.19        987.93        19.81 o                         
   9   3 -10       3809.27       3458.92        47.24 o                         
  11   3 -10       2493.55       2309.64        36.03 o                         
  13   3 -10        583.81        506.50        16.15 o                         
  15   3 -10        754.51        675.35        17.94 o                         
  17   3 -10       1011.84        955.86        21.90 o                         
  19   3 -10        153.23        168.02        21.41 o                         
  21   3 -10         16.69         13.55        11.70 o                         
  23   3 -10         55.06         34.19        15.96 o                         
 -18   4 -10         12.81         14.35        11.28 o                         
 -16   4 -10        261.07        290.86        20.24 o                         
 -14   4 -10         54.56         40.65         9.37 o                         
 -12   4 -10       1416.97       1401.98        29.24 o                         
 -10   4 -10        325.63        318.67        13.17 o                         
  -8   4 -10        121.25         78.92         6.75 o                         
  -6   4 -10        331.24        264.72        10.82 o                         
  -4   4 -10        209.75        182.78        10.63 o                         
  -2   4 -10        779.52       1167.45        19.22 o                         
   0   4 -10         48.54         32.58         5.25 o                         
   2   4 -10       1375.74       1494.13        27.79 o                         
   4   4 -10         53.09        103.68         5.36 o                         
   6   4 -10        908.82        870.90        21.33 o                         
   8   4 -10        735.63        679.77        17.35 o                         
  10   4 -10        206.22        204.33        17.42 o                         
  12   4 -10       1730.19       1593.57        35.33 o                         
  14   4 -10        806.28        795.68        26.31 o                         
  16   4 -10         58.30         77.02        20.22 o                         
  18   4 -10         78.24        134.79        18.60 o                         
  20   4 -10        256.49        256.71        25.68 o                         
  22   4 -10         18.12         12.44        17.30 o                         
 -17   5 -10         30.63         29.75        10.11 o                         
 -15   5 -10        290.26        288.44        15.96 o                         
 -13   5 -10        377.77        403.00        16.94 o                         
 -11   5 -10        133.65         99.92         8.63 o                         
  -9   5 -10        137.07        113.89         8.37 o                         
  -7   5 -10        167.35        204.20        10.12 o                         
  -5   5 -10        454.55        424.63        11.33 o                         
  -3   5 -10       1013.81        974.38        16.68 o                         
  -1   5 -10         98.92        123.56         9.43 o                         
   1   5 -10        971.41        948.45        17.23 o                         
   3   5 -10       3278.50       3247.01        41.52 o                         
   5   5 -10       6280.11       6423.97       109.91 o                         
   7   5 -10       3699.14       3544.81        56.38 o                         
   9   5 -10       1805.65       1612.94        41.57 o                         
  11   5 -10        933.74        879.87        45.46 o                         
  13   5 -10       3975.66       3905.47       136.19 o                         
  15   5 -10         80.41         90.70        17.09 o                         
  17   5 -10        368.94        405.25        28.59 o                         
  19   5 -10        380.60        485.54        32.34 o                         
  21   5 -10         27.84         41.16        19.96 o                         
  23   5 -10         89.66        113.70        22.12 o                         
 -18   6 -10        108.70        119.93        16.19 o                         
 -16   6 -10        178.89        204.69        14.53 o                         
 -14   6 -10        139.75        134.01        16.59 o                         
 -12   6 -10        507.61        557.43        17.66 o                         
 -10   6 -10        464.96        490.87        16.52 o                         
  -8   6 -10        462.98        508.30        15.34 o                         
  -6   6 -10        289.67        229.39        10.92 o                         
  -4   6 -10       1032.45       1168.07        21.42 o                         
  -2   6 -10        242.11        212.08        10.47 o                         
   0   6 -10        594.98        730.52        15.49 o                         
   2   6 -10        107.37        129.88         8.36 o                         
   4   6 -10         56.12         64.07         5.66 o                         
   6   6 -10        499.97        420.05        16.78 o                         
   8   6 -10       2152.63       2018.35        38.59 o                         
  10   6 -10        383.48        377.31        21.69 o                         
  12   6 -10        753.70        855.39        49.10 o                         
  14   6 -10        292.63        313.51        24.63 o                         
  16   6 -10        378.93        360.11        30.28 o                         
  18   6 -10         15.01         29.45        16.51 o                         
  20   6 -10        207.04        212.05        25.58 o                         
  22   6 -10         43.57         26.23        18.64 o                         
 -17   7 -10        185.72        175.97        14.03 o                         
 -15   7 -10        219.92        196.07        13.65 o                         
 -13   7 -10        119.08        126.74        11.31 o                         
 -11   7 -10        275.48        290.70        14.42 o                         
  -9   7 -10       2021.06       1895.28        42.32 o                         
  -7   7 -10        756.07        546.05        15.89 o                         
  -5   7 -10         46.78         44.06         5.12 o                         
  -3   7 -10        556.76        538.12        15.97 o                         
  -1   7 -10       1023.49        873.72        20.65 o                         
   1   7 -10       2236.16       2237.00        29.78 o                         
   3   7 -10        121.29        191.24        10.41 o                         
   5   7 -10       1569.33       1511.32        37.04 o                         
   7   7 -10       1137.75       1132.99        31.72 o                         
   9   7 -10       1587.29       1452.57        43.19 o                         
  11   7 -10        817.43        925.01        48.70 o                         
  13   7 -10        116.06        128.33        14.42 o                         
  15   7 -10        252.76        302.93        45.69 o                         
  17   7 -10          7.18         42.58        17.31 o                         
  19   7 -10        823.30        905.73        57.48 o                         
  21   7 -10        400.07        412.22        43.91 o                         
 -16   8 -10        681.26        749.76        23.45 o                         
 -14   8 -10         93.13         57.61        10.01 o                         
 -12   8 -10        654.26        726.60        20.03 o                         
 -10   8 -10        266.73        296.18        16.09 o                         
  -8   8 -10       1776.81       1806.55        32.90 o                         
  -6   8 -10        279.28        242.45        13.41 o                         
  -4   8 -10       2383.12       2232.58        31.16 o                         
  -2   8 -10        651.79        547.05        14.07 o                         
   0   8 -10       1084.18        948.40        16.11 o                         
   2   8 -10       1282.68       1165.45        35.28 o                         
   4   8 -10        273.41        237.57        51.33 o                         
   6   8 -10       1462.62       1358.64        30.84 o                         
   8   8 -10       2047.68       1771.14        53.77 o                         
  10   8 -10        724.66        693.74        27.14 o                         
  12   8 -10        229.05        214.61        17.22 o                         
  14   8 -10        497.30        499.14        25.36 o                         
  16   8 -10        258.25        310.72        34.06 o                         
  18   8 -10        146.62        206.23        25.38 o                         
  20   8 -10         26.50         31.13        23.15 o                         
  22   8 -10        156.90        182.81        27.09 o                         
 -15   9 -10        490.63        477.61        23.92 o                         
 -13   9 -10        110.14        117.75        13.30 o                         
 -11   9 -10         33.80         40.88        10.67 o                         
  -9   9 -10        315.26        337.72        18.90 o                         
  -7   9 -10       1274.49       1207.60        26.26 o                         
  -5   9 -10         53.99         47.53         7.34 o                         
  -3   9 -10       2467.44       2237.62        31.90 o                         
  -1   9 -10        237.15        189.01        11.28 o                         
   1   9 -10       5665.95       5694.35        71.37 o                         
   3   9 -10       1867.06       1582.93        42.48 o                         
   5   9 -10        192.13        243.16        19.36 o                         
   7   9 -10        254.58        289.85        38.03 o                         
   9   9 -10        141.67        209.14        16.69 o                         
  11   9 -10        904.96        892.73        48.57 o                         
  13   9 -10        696.19        639.01        27.08 o                         
  15   9 -10        272.32        323.31        27.44 o                         
  17   9 -10        161.87        171.26        23.71 o                         
  19   9 -10        295.36        280.12        30.63 o                         
  21   9 -10         95.87        102.66        27.60 o                         
 -14  10 -10         25.79         56.64        11.90 o                         
 -12  10 -10        170.18        170.33        18.36 o                         
 -10  10 -10         89.68         76.53        11.36 o                         
  -8  10 -10        666.92        614.93        33.03 o                         
  -6  10 -10       1529.45       1647.81        41.49 o                         
  -4  10 -10        270.21        245.57        12.05 o                         
  -2  10 -10       2348.09       2067.01        31.19 o                         
   0  10 -10       1022.10       1009.65        22.36 o                         
   2  10 -10       3180.58       3165.37        67.13 o                         
   4  10 -10        586.03        608.82        28.77 o                         
   6  10 -10       1019.51        982.75        35.94 o                         
   8  10 -10        274.80        213.29        21.02 o                         
  10  10 -10        116.30        155.92        30.98 o                         
  12  10 -10         75.19         94.13        18.34 o                         
  14  10 -10        318.41        327.25        55.35 o                         
  16  10 -10        146.53        179.43        25.78 o                         
  18  10 -10        468.39        461.95        44.97 o                         
  20  10 -10        154.79        213.41        42.58 o                         
 -13  11 -10        175.25        210.05        16.79 o                         
 -11  11 -10         61.78         58.17        11.54 o                         
  -9  11 -10         89.30        107.81        12.65 o                         
  -7  11 -10         70.14         88.95        11.24 o                         
  -5  11 -10        349.73        311.11        14.26 o                         
  -3  11 -10         64.50         36.17         8.09 o                         
  -1  11 -10        713.14        854.69        19.97 o                         
   1  11 -10        203.67        260.12        15.27 o                         
   3  11 -10        997.44        975.15        36.07 o                         
   5  11 -10        229.18        431.73        50.03 o                         
   7  11 -10       1940.91       1658.34        49.29 o                         
   9  11 -10        922.00        890.76        37.23 o                         
  11  11 -10         95.19         46.94        16.72 o                         
  13  11 -10         95.32         90.49        19.36 o                         
  15  11 -10       1184.34       1290.27       115.99 o                         
  17  11 -10          4.02         28.81        19.63 o                         
  19  11 -10        250.40        233.30        51.62 o                         
 -14  12 -10        208.65        181.18        19.20 o                         
 -12  12 -10        534.03        487.70        28.34 o                         
 -10  12 -10         70.52         47.53        11.47 o                         
  -8  12 -10         20.69         10.71        10.06 o                         
  -6  12 -10        194.63        143.64        12.93 o                         
  -4  12 -10        186.89        219.62        12.08 o                         
  -2  12 -10        648.50        575.85        18.05 o                         
   0  12 -10        501.76        440.40        17.82 o                         
   2  12 -10        337.99        312.46        25.00 o                         
   4  12 -10        137.27        144.31        18.87 o                         
   6  12 -10        520.16        491.69        52.69 o                         
   8  12 -10        462.76        432.46        32.73 o                         
  10  12 -10        135.59        130.25        20.23 o                         
  12  12 -10         21.49         24.81        17.50 o                         
  14  12 -10        583.02        615.37        38.94 o                         
  16  12 -10          1.41         18.02        18.92 o                         
  18  12 -10         39.59          1.06        33.00 o                         
 -11  13 -10        224.32        319.76        19.64 o                         
  -9  13 -10         59.19         73.69        12.42 o                         
  -7  13 -10         23.16         16.98        10.61 o                         
  -5  13 -10        227.44        211.66        15.00 o                         
  -3  13 -10        462.12        480.76        19.52 o                         
  -1  13 -10         66.76         70.91         9.96 o                         
   1  13 -10         50.75        111.73        13.69 o                         
   3  13 -10        514.09        476.93        30.53 o                         
   5  13 -10       1148.44       1145.67        42.33 o                         
   7  13 -10        261.02        276.02        25.58 o                         
   9  13 -10         70.35        104.51        21.24 o                         
  11  13 -10         30.88         26.91        19.69 o                         
  13  13 -10        450.73        431.51        43.11 o                         
  15  13 -10        669.88        667.98        54.28 o                         
  17  13 -10        188.38        211.04        30.96 o                         
 -10  14 -10         70.21         38.33        11.87 o                         
  -8  14 -10        295.28        254.84        17.19 o                         
  -6  14 -10         22.31         10.19        10.47 o                         
  -4  14 -10       1038.50        922.62        23.24 o                         
  -2  14 -10        267.06        284.24        15.01 o                         
   0  14 -10         71.08         42.41        10.93 o                         
   2  14 -10        515.20        545.25        42.98 o                         
   4  14 -10        220.08        297.78        25.78 o                         
   6  14 -10        691.84        751.78        37.44 o                         
   8  14 -10        775.32        945.37        42.88 o                         
  10  14 -10        486.31        549.48        37.23 o                         
  12  14 -10         53.13         55.41        21.06 o                         
  14  14 -10        302.60        347.38        35.35 o                         
  16  14 -10         86.41        157.40        65.99 o                         
  -9  15 -10        249.59        289.36        18.83 o                         
  -7  15 -10         47.73         35.48        11.67 o                         
  -5  15 -10         22.53         19.12        11.42 o                         
  -3  15 -10        109.95        133.01        12.17 o                         
  -1  15 -10         93.69        125.23        15.32 o                         
   1  15 -10         12.31          7.10         9.82 o                         
   3  15 -10        290.44        240.99        18.70 o                         
   5  15 -10        288.58        229.63        26.48 o                         
   7  15 -10        224.19        247.52        26.14 o                         
   9  15 -10        162.54        148.43        46.03 o                         
  11  15 -10        365.11        338.60        31.75 o                         
  13  15 -10        145.80        147.35        30.60 o                         
  15  15 -10        474.82        472.85        42.84 o                         
  -8  16 -10        121.38        106.87        21.59 o                         
  -6  16 -10        136.00        148.06        22.35 o                         
  -4  16 -10         41.43         69.11        11.46 o                         
  -2  16 -10         25.31          4.53        10.08 o                         
   0  16 -10        313.99        321.19        23.79 o                         
   2  16 -10        168.85        227.43        21.86 o                         
   4  16 -10        128.77        122.23        21.95 o                         
   6  16 -10        504.92        606.09        38.56 o                         
   8  16 -10        678.06        693.45        58.01 o                         
  10  16 -10       1009.35       1149.05        65.46 o                         
  12  16 -10        530.00        442.38        40.73 o                         
  -5  17 -10        276.88        275.31        19.74 o                         
  -3  17 -10        105.15         68.33        13.32 o                         
  -1  17 -10         22.20         40.21        11.68 o                         
   1  17 -10        336.77        378.86        22.45 o                         
   3  17 -10        222.39        211.53        16.98 o                         
   5  17 -10        271.93        343.19        31.04 o                         
   7  17 -10        211.41        252.80        28.97 o                         
   9  17 -10        149.90        234.68        34.57 o                         
   0  18 -10        328.68        366.39        23.68 o                         
   2  18 -10         71.98        116.58        28.86 o                         
   4  18 -10        393.06        427.33        25.97 o                         
   6  18 -10        427.34        464.71        40.89 o                         
 -19   1  -9         16.95         28.88        14.86 o                         
 -17   1  -9        228.85        242.10        18.01 o                         
 -15   1  -9        279.74        301.82        17.31 o                         
 -13   1  -9        240.01        212.24        12.91 o                         
 -11   1  -9        262.57        260.23        11.78 o                         
  -9   1  -9        603.95        580.43        13.97 o                         
  -7   1  -9        870.34        801.23        14.67 o                         
  -5   1  -9        377.12        351.62         8.09 o                         
  -3   1  -9         16.60         10.73         3.06 o                         
  -1   1  -9        368.07        409.89         8.29 o                         
   1   1  -9       1654.71       1749.88        22.19 o                         
   3   1  -9       1626.21       1962.67        20.28 o                         
   5   1  -9        390.62        415.81         8.88 o                         
   7   1  -9       1185.81       1409.79        20.08 o                         
   9   1  -9         78.24         90.62         6.39 o                         
  11   1  -9        414.67        443.44        11.38 o                         
  13   1  -9        347.18        343.27        15.68 o                         
  15   1  -9        630.57        553.61        16.47 o                         
  17   1  -9        326.54        356.01        15.33 o                         
  19   1  -9          2.33         -3.28         7.89 o                         
  21   1  -9        229.88        220.61        21.01 o                         
  23   1  -9         31.09         47.59        12.89 o                         
 -18   2  -9         29.82         43.24        12.41 o                         
 -16   2  -9        360.92        328.08        19.29 o                         
 -14   2  -9       3225.94       3124.04        48.23 o                         
 -12   2  -9        121.80        150.50        13.29 o                         
 -10   2  -9       2544.24       2284.85        30.21 o                         
  -8   2  -9        207.18        189.87         8.39 o                         
  -6   2  -9       4972.30       4811.85        56.84 o                         
  -4   2  -9        427.55        525.71         8.45 o                         
  -2   2  -9       2446.33       2444.15        30.75 o                         
   0   2  -9       1011.22        932.27        18.31 o                         
   2   2  -9      20208.11      21826.28       209.83 o                         
   4   2  -9       2247.78       2254.46        36.84 o                         
   6   2  -9       2690.97       3043.99        39.15 o                         
   8   2  -9       1699.71       1823.61        33.35 o                         
  10   2  -9        598.76        573.59        12.81 o                         
  12   2  -9        329.51        339.12        11.90 o                         
  14   2  -9       1003.16       1038.64        25.22 o                         
  16   2  -9         30.64         27.46         7.59 o                         
  18   2  -9        457.68        490.46        17.23 o                         
  20   2  -9         11.93          7.00        14.78 o                         
  22   2  -9        118.19        185.57        21.90 o                         
  24   2  -9        994.94       1099.40        42.40 o                         
 -19   3  -9        378.71        391.58        25.29 o                         
 -17   3  -9        542.01        486.15        23.92 o                         
 -15   3  -9       1052.86       1085.48        28.00 o                         
 -13   3  -9        181.28        172.37        13.05 o                         
 -11   3  -9        630.74        628.56        20.82 o                         
  -9   3  -9        525.55        541.76        13.88 o                         
  -7   3  -9        162.01        185.27        10.47 o                         
  -5   3  -9        825.10        859.33        14.57 o                         
  -3   3  -9        614.15        598.63        17.72 o                         
  -1   3  -9        977.71       1072.90        17.51 o                         
   1   3  -9       3909.21       4333.96        52.73 o                         
   3   3  -9       1586.53       1796.35        20.23 o                         
   5   3  -9       1789.40       1865.00        21.71 o                         
   7   3  -9        151.13        163.52        14.08 o                         
   9   3  -9        540.59        618.65        14.06 o                         
  11   3  -9        978.35       1055.37        18.32 o                         
  13   3  -9        959.94        852.99        26.11 o                         
  15   3  -9       1676.27       1672.77        49.85 o                         
  17   3  -9       1405.32       1370.99        31.85 o                         
  19   3  -9        333.29        272.05        17.71 o                         
  21   3  -9        413.30        468.00        43.22 o                         
  23   3  -9        394.86        451.81        50.06 o                         
 -18   4  -9         11.62          9.18        11.33 o                         
 -16   4  -9         78.58         98.96        11.84 o                         
 -14   4  -9        254.25        244.95        14.07 o                         
 -12   4  -9         92.56         62.63         8.73 o                         
 -10   4  -9       1146.21        940.32        18.26 o                         
  -8   4  -9        403.38        327.68        10.32 o                         
  -6   4  -9        927.14        760.62        12.96 o                         
  -4   4  -9       1646.51       1591.98        21.07 o                         
  -2   4  -9       3578.74       3744.66        39.94 o                         
   0   4  -9       3351.24       3762.47        43.52 o                         
   2   4  -9        272.48        244.51         9.78 o                         
   4   4  -9       4441.46       4746.43       100.66 o                         
   6   4  -9       1116.59       1239.75        22.18 o                         
   8   4  -9        290.04        408.91        13.73 o                         
  10   4  -9        472.25        443.42        18.13 o                         
  12   4  -9       5105.28       4953.83       150.35 o                         
  14   4  -9        105.77        126.15        32.20 o                         
  16   4  -9         17.78         49.97        14.66 o                         
  18   4  -9         29.30         36.45        14.93 o                         
  20   4  -9        286.59        248.71        17.62 o                         
  22   4  -9         11.79         16.14        15.97 o                         
 -19   5  -9          6.76         22.58        12.83 o                         
 -17   5  -9        117.78         74.88        13.09 o                         
 -15   5  -9          9.51         20.97         9.19 o                         
 -13   5  -9         70.73         80.01         9.76 o                         
 -11   5  -9         95.26         71.39         8.38 o                         
  -9   5  -9        246.62        237.51        14.93 o                         
  -7   5  -9         17.48         22.78         5.23 o                         
  -5   5  -9       2328.99       2236.71        27.58 o                         
  -3   5  -9        769.18        807.61        14.65 o                         
  -1   5  -9        207.44        192.27         9.59 o                         
   1   5  -9        364.87        444.63        11.27 o                         
   3   5  -9        879.57        897.73        13.20 o                         
   5   5  -9       5323.86       5675.95        70.60 o                         
   7   5  -9        738.41       1020.68        30.11 o                         
   9   5  -9       1247.15       1249.36        34.99 o                         
  11   5  -9       1228.23       1052.82        28.06 o                         
  13   5  -9       3825.33       3868.79       102.33 o                         
  15   5  -9        537.40        586.75        31.13 o                         
  17   5  -9       1654.15       1633.91        48.72 o                         
  19   5  -9        238.70        224.01        23.72 o                         
  21   5  -9         14.84          0.21        17.01 o                         
  23   5  -9        143.80        134.68        28.47 o                         
 -18   6  -9         34.60         44.78        12.60 o                         
 -16   6  -9         80.64         61.69        11.01 o                         
 -14   6  -9        291.82        249.27        21.42 o                         
 -12   6  -9        736.82        755.93        21.37 o                         
 -10   6  -9        259.08        259.44        18.22 o                         
  -8   6  -9        321.46        276.62        12.69 o                         
  -6   6  -9        319.00        262.08        11.62 o                         
  -4   6  -9       1764.95       1625.83        19.48 o                         
  -2   6  -9       5590.29       5417.02        61.24 o                         
   0   6  -9       2304.56       2357.37        35.23 o                         
   2   6  -9        306.29        275.36         9.03 o                         
   4   6  -9       1391.77       1413.51        28.27 o                         
   6   6  -9       2237.83       2429.22        41.72 o                         
   8   6  -9       2040.32       2019.16        38.59 o                         
  10   6  -9       2915.29       2716.47        60.21 o                         
  12   6  -9       2159.83       2108.23        51.41 o                         
  14   6  -9         87.28        109.07        16.05 o                         
  16   6  -9        336.31        355.87        27.28 o                         
  18   6  -9        465.78        519.04        32.73 o                         
  20   6  -9        514.94        478.91        33.64 o                         
  22   6  -9        116.09        140.38        41.24 o                         
 -17   7  -9        295.66        291.00        18.98 o                         
 -15   7  -9         53.90         56.69        10.56 o                         
 -13   7  -9          2.07         27.56         8.51 o                         
 -11   7  -9        216.99        206.30        11.89 o                         
  -9   7  -9       1150.08       1048.70        19.33 o                         
  -7   7  -9       1909.08       1763.44        28.15 o                         
  -5   7  -9        590.78        566.72        13.13 o                         
  -3   7  -9        719.77        631.30        11.28 o                         
  -1   7  -9       2865.26       3039.04        33.66 o                         
   1   7  -9       5356.77       4833.29        54.75 o                         
   3   7  -9       5463.10       5180.38        93.89 o                         
   5   7  -9        423.46        441.26        31.52 o                         
   7   7  -9        682.17        735.02        22.35 o                         
   9   7  -9       1268.33       1178.84        29.89 o                         
  11   7  -9       2085.13       2059.17        42.29 o                         
  13   7  -9        105.10         87.54        13.28 o                         
  15   7  -9        513.70        559.80        32.68 o                         
  17   7  -9        834.72        855.22        38.57 o                         
  19   7  -9         63.70         91.86        20.49 o                         
  21   7  -9         88.12         73.18        19.94 o                         
 -16   8  -9        143.60        155.38        18.25 o                         
 -14   8  -9        170.35        151.60        12.56 o                         
 -12   8  -9       1127.74       1174.45        27.74 o                         
 -10   8  -9        133.24        148.90        14.09 o                         
  -8   8  -9        290.78        203.93        18.31 o                         
  -6   8  -9       1631.07       1567.03        28.96 o                         
  -4   8  -9         39.36        107.62         8.15 o                         
  -2   8  -9       5445.82       5204.38       108.51 o                         
   0   8  -9       2484.43       2381.14        30.46 o                         
   2   8  -9       1141.04       1227.04        33.76 o                         
   4   8  -9        316.65        381.20        31.67 o                         
   6   8  -9       1156.85       1070.51        41.48 o                         
   8   8  -9       1243.98       1251.20        72.09 o                         
  10   8  -9       1330.03       1210.30        68.19 o                         
  12   8  -9       1376.29       1355.14        35.12 o                         
  14   8  -9        960.79        922.67        34.06 o                         
  16   8  -9         74.61         92.22        19.00 o                         
  18   8  -9        592.07        562.53        48.43 o                         
  20   8  -9        107.43        146.85        39.12 o                         
  22   8  -9          6.55         23.41        20.76 o                         
 -17   9  -9        142.66        132.70        13.46 o                         
 -15   9  -9          7.55          8.06         9.11 o                         
 -13   9  -9        374.18        444.20        18.10 o                         
 -11   9  -9        137.75        154.47        11.53 o                         
  -9   9  -9         27.57         32.24         7.50 o                         
  -7   9  -9        128.30        131.23        13.43 o                         
  -5   9  -9        185.72        170.34         9.80 o                         
  -3   9  -9       1282.08       1189.52        21.48 o                         
  -1   9  -9       1187.79       1107.47        22.18 o                         
   1   9  -9       7420.00       6899.19        99.03 o                         
   3   9  -9        962.06        814.62        30.04 o                         
   5   9  -9       2412.20       2159.99        51.56 o                         
   7   9  -9       3229.01       2955.11        65.10 o                         
   9   9  -9       2528.31       1912.12        41.23 o                         
  11   9  -9        749.90        728.23        33.30 o                         
  13   9  -9        237.26        183.39        16.86 o                         
  15   9  -9         93.06        125.02        20.66 o                         
  17   9  -9        574.15        771.33        39.88 o                         
  19   9  -9         95.79        115.34        32.46 o                         
  21   9  -9         75.22         90.47        33.53 o                         
 -16  10  -9        121.98        127.10        12.77 o                         
 -14  10  -9         14.68          6.28         8.91 o                         
 -12  10  -9        272.17        257.19        14.51 o                         
 -10  10  -9        168.52        162.71        11.04 o                         
  -8  10  -9        755.70        676.20        21.57 o                         
  -6  10  -9        135.84        121.78        20.68 o                         
  -4  10  -9       1261.35       1064.40        21.02 o                         
  -2  10  -9       1512.58       1359.90        24.08 o                         
   0  10  -9       7215.28       6806.56        83.97 o                         
   2  10  -9       1533.28       1327.29        38.88 o                         
   4  10  -9        945.32        923.85        33.47 o                         
   6  10  -9        755.84        686.46        30.29 o                         
   8  10  -9        370.98        399.90        26.34 o                         
  10  10  -9       2566.26       2306.24       159.92 o                         
  12  10  -9        535.64        527.95        25.58 o                         
  14  10  -9         29.48         45.18        16.55 o                         
  16  10  -9       1011.37        956.70        43.65 o                         
  18  10  -9        313.69        294.03        29.99 o                         
  20  10  -9        314.06        284.67        44.70 o                         
 -15  11  -9        235.43        223.58        17.22 o                         
 -13  11  -9        663.32        569.39        27.35 o                         
 -11  11  -9         12.86         -3.88         7.86 o                         
  -9  11  -9        135.74         78.19        12.05 o                         
  -7  11  -9       1273.43       1286.11        29.08 o                         
  -5  11  -9        185.38        139.97        10.86 o                         
  -3  11  -9        666.95        664.47        23.59 o                         
  -1  11  -9       2896.02       2763.54        38.74 o                         
   1  11  -9       1592.06       1541.99        36.18 o                         
   3  11  -9       1950.07       1975.11        50.61 o                         
   5  11  -9       6017.53       5331.92       102.73 o                         
   7  11  -9        570.44        547.64        53.75 o                         
   9  11  -9        426.24        391.64        54.28 o                         
  11  11  -9        347.87        355.25        28.47 o                         
  13  11  -9          5.83         43.16        18.02 o                         
  15  11  -9        208.99        242.16        27.66 o                         
  17  11  -9        170.48        132.86        23.50 o                         
  19  11  -9        143.90        158.06        40.45 o                         
 -14  12  -9          6.41         10.51        11.20 o                         
 -12  12  -9        209.63        245.84        17.87 o                         
 -10  12  -9        435.95        434.50        26.81 o                         
  -8  12  -9        290.90        307.56        17.26 o                         
  -6  12  -9        572.12        616.93        21.81 o                         
  -4  12  -9        453.03        489.11        16.93 o                         
  -2  12  -9         90.51         86.27         9.30 o                         
   0  12  -9        193.54        170.46        13.00 o                         
   2  12  -9        249.22        247.18        21.26 o                         
   4  12  -9       1016.32        958.96        36.50 o                         
   6  12  -9         86.32        159.00        34.86 o                         
   8  12  -9         24.36         38.89        15.21 o                         
  10  12  -9       1193.32       1174.58        44.02 o                         
  12  12  -9        395.57        421.61        35.39 o                         
  14  12  -9       1936.06       1900.08        60.57 o                         
  16  12  -9        111.86        119.64        22.81 o                         
  18  12  -9        350.89        259.71        48.43 o                         
 -13  13  -9         46.29         36.91        12.73 o                         
 -11  13  -9        781.48        788.91        45.77 o                         
  -9  13  -9         11.90         17.46        13.78 o                         
  -7  13  -9         17.59          8.43        12.29 o                         
  -5  13  -9         46.58         35.87         8.83 o                         
  -3  13  -9        233.29        189.39        12.36 o                         
  -1  13  -9        856.22        845.57        21.47 o                         
   1  13  -9        520.02        530.19        21.66 o                         
   3  13  -9        691.71        683.67        32.51 o                         
   5  13  -9       1335.25       1305.47        89.91 o                         
   7  13  -9        418.05        407.03        29.92 o                         
   9  13  -9         31.13         38.30        16.55 o                         
  11  13  -9         44.14         54.17        19.18 o                         
  13  13  -9        143.77        133.97        23.30 o                         
  15  13  -9        496.15        477.97        67.59 o                         
  17  13  -9          1.74        -13.30        28.74 o                         
 -12  14  -9        209.74        216.97        18.58 o                         
 -10  14  -9         87.83         76.71        12.77 o                         
  -8  14  -9         10.30         16.09        11.70 o                         
  -6  14  -9        530.57        626.59        24.10 o                         
  -4  14  -9        363.69        364.70        26.63 o                         
  -2  14  -9         19.13         26.16        10.24 o                         
   0  14  -9         89.92        115.29        11.85 o                         
   2  14  -9        172.14        247.43        18.13 o                         
   4  14  -9        836.92        874.37        38.01 o                         
   6  14  -9         20.39         39.80        16.17 o                         
   8  14  -9        530.53        632.69        49.23 o                         
  10  14  -9         60.46         81.24        21.24 o                         
  12  14  -9         30.00         53.44        33.26 o                         
  14  14  -9        549.23        630.55        67.85 o                         
  16  14  -9        338.55        335.85        56.15 o                         
  -9  15  -9        136.91        156.09        22.81 o                         
  -7  15  -9         25.18          8.22        12.57 o                         
  -5  15  -9        109.29        149.87        33.65 o                         
  -3  15  -9         34.25         83.99        14.20 o                         
  -1  15  -9        136.40        137.38        12.38 o                         
   1  15  -9        234.67        187.84        14.92 o                         
   3  15  -9        989.96       1038.56        42.50 o                         
   5  15  -9         99.41        109.33        21.82 o                         
   7  15  -9         39.36         28.20        18.34 o                         
   9  15  -9       1233.68       1225.34        49.28 o                         
  11  15  -9        675.75        722.49        67.59 o                         
  13  15  -9        272.10        295.17        32.10 o                         
  15  15  -9        241.06        270.19        33.49 o                         
  -8  16  -9        117.61        118.62        15.14 o                         
  -6  16  -9         59.36         53.92        13.84 o                         
  -4  16  -9        172.37        248.08        15.32 o                         
  -2  16  -9        135.42        131.44        15.00 o                         
   0  16  -9        867.28        857.02        36.86 o                         
   2  16  -9          3.69          4.54        10.06 o                         
   4  16  -9        939.36        931.80        59.07 o                         
   6  16  -9        238.36        267.08        28.40 o                         
   8  16  -9       1276.30       1369.88        55.85 o                         
  10  16  -9         58.74         44.46        34.06 o                         
  12  16  -9         33.82         26.58        28.22 o                         
  -5  17  -9        359.83        275.94        19.70 o                         
  -3  17  -9         18.97          6.01        10.99 o                         
  -1  17  -9        295.05        225.72        21.06 o                         
   1  17  -9         65.50         85.88        13.35 o                         
   3  17  -9         52.78         54.70        12.72 o                         
   5  17  -9        430.89        534.66        72.64 o                         
   7  17  -9        116.30         93.32        23.52 o                         
   9  17  -9       1034.98       1021.70       114.69 o                         
  11  17  -9        302.25        315.38       102.95 o                         
  -2  18  -9         71.42        103.19        15.59 o                         
   0  18  -9        286.16        234.50        20.11 o                         
   2  18  -9         93.90         94.11        16.32 o                         
   4  18  -9        132.05        142.67        18.32 o                         
   6  18  -9        472.78        344.79        31.78 o                         
 -20   0  -8         42.72         38.59        18.62 o                         
 -18   0  -8        109.42         72.49        19.68 o                         
 -16   0  -8        349.88        394.41        29.38 o                         
 -14   0  -8        224.01        251.47        21.14 o                         
 -12   0  -8       3499.69       3292.15        57.49 o                         
 -10   0  -8       1026.30       1020.24        33.08 o                         
  -8   0  -8       3447.72       3400.66        66.40 o                         
  -6   0  -8       4970.42       4719.54       168.70 o                         
  -4   0  -8       4356.15       4664.42       129.32 o                         
  -2   0  -8       4649.56       4651.95        54.01 o                         
   0   0  -8       1556.71       1723.65        44.65 o                         
   2   0  -8      13962.63      14518.38       181.75 o                         
   4   0  -8       7362.00       7408.56        84.34 o                         
   6   0  -8       1505.27       1560.94        34.83 o                         
   8   0  -8       2064.74       2361.65        37.92 o                         
  10   0  -8      19625.34      19694.91       253.02 o                         
  14   0  -8       3940.28       3651.36        69.23 o                         
  16   0  -8       1222.07       1160.07        33.44 o                         
  18   0  -8        806.60        756.85        28.33 o                         
  20   0  -8        232.32        183.78        17.88 o                         
  22   0  -8        513.65        598.13        48.43 o                         
  24   0  -8          8.41         -9.58        23.42 o                         
 -19   1  -8        164.24        151.90        16.83 o                         
 -17   1  -8        327.91        316.03        19.25 o                         
 -15   1  -8          2.74         -4.37        10.44 o                         
 -13   1  -8        820.88        720.81        21.88 o                         
 -11   1  -8        402.30        393.17        16.22 o                         
  -9   1  -8        140.27        133.49         8.11 o                         
  -7   1  -8        295.76        316.54         9.70 o                         
  -5   1  -8       3398.72       3697.73        35.41 o                         
  -3   1  -8       7695.91       7453.85        59.44 o                         
  -1   1  -8       3773.89       3768.51        36.12 o                         
   1   1  -8       1654.14       2141.60        24.99 o                         
   3   1  -8       6011.41       6210.92        53.65 o                         
   5   1  -8       3709.86       3559.46        33.28 o                         
   7   1  -8        592.88        527.98        10.23 o                         
   9   1  -8       5447.23       5610.62        55.79 o                         
  11   1  -8        134.49        168.25         8.50 o                         
  13   1  -8         89.67         68.27         9.18 o                         
  15   1  -8        555.79        486.25        15.55 o                         
  17   1  -8       1263.40       1226.81        24.84 o                         
  19   1  -8       1247.72       1223.37        31.35 o                         
  21   1  -8        201.95        270.09        18.48 o                         
  23   1  -8         65.54         62.75        14.06 o                         
 -20   2  -8          6.03         -3.53        11.42 o                         
 -18   2  -8         61.21         33.61        12.57 o                         
 -16   2  -8        217.52        180.46        15.08 o                         
 -14   2  -8        863.93        873.58        22.56 o                         
 -12   2  -8        549.35        514.50        16.63 o                         
 -10   2  -8        345.03        383.36        12.74 o                         
  -8   2  -8       2268.48       2128.98        29.43 o                         
  -6   2  -8        112.65        116.72         5.79 o                         
  -4   2  -8        347.57        396.20         9.62 o                         
  -2   2  -8       5409.79       5617.24        54.16 o                         
   0   2  -8         25.84         47.70         4.59 o                         
   2   2  -8       3691.63       3553.12        46.77 o                         
   4   2  -8        652.38        608.56         9.89 o                         
   6   2  -8       2333.60       2322.01        25.84 o                         
   8   2  -8       4207.04       4394.21        44.63 o                         
  10   2  -8        803.89        735.07        14.29 o                         
  12   2  -8       1955.68       1916.09        27.07 o                         
  14   2  -8       1007.81        994.91        21.30 o                         
  16   2  -8        644.43        545.68        28.50 o                         
  18   2  -8        535.60        502.18        21.35 o                         
  20   2  -8        296.51        297.79        18.93 o                         
  22   2  -8        520.89        598.03        31.97 o                         
  24   2  -8        245.15        354.30        30.59 o                         
 -19   3  -8        135.22        154.62        27.04 o                         
 -17   3  -8         68.75         83.58        13.51 o                         
 -15   3  -8        551.48        517.09        22.50 o                         
 -13   3  -8        633.59        660.73        19.16 o                         
 -11   3  -8        228.28        247.84        12.49 o                         
  -9   3  -8       1513.61       1460.14        22.37 o                         
  -7   3  -8       1177.13       1020.17        16.39 o                         
  -5   3  -8        597.34        681.27        11.66 o                         
  -3   3  -8       1859.48       1759.11        29.38 o                         
  -1   3  -8       1067.39        966.03        17.00 o                         
   1   3  -8       2417.21       2508.89        33.10 o                         
   3   3  -8       1685.45       1762.85        19.60 o                         
   5   3  -8         37.88         72.21         5.23 o                         
   7   3  -8       1103.41        970.49        46.86 o                         
   9   3  -8        910.51        790.49        16.97 o                         
  11   3  -8       1880.56       1789.37        26.13 o                         
  13   3  -8        283.77        284.08        12.09 o                         
  15   3  -8        925.82        927.29        24.49 o                         
  17   3  -8        141.37        148.68        12.91 o                         
  19   3  -8        287.44        287.69        17.89 o                         
  21   3  -8        829.82        773.68        34.78 o                         
  23   3  -8        689.58        689.19        30.80 o                         
 -18   4  -8        244.03        237.07        18.36 o                         
 -16   4  -8        743.96        743.76        23.28 o                         
 -14   4  -8        303.45        247.40        13.86 o                         
 -12   4  -8       1605.76       1484.46        27.58 o                         
 -10   4  -8        149.46        140.97         8.60 o                         
  -8   4  -8        396.25        379.46        11.54 o                         
  -6   4  -8       2980.72       3028.45        31.30 o                         
  -4   4  -8        371.60        600.12        12.73 o                         
  -2   4  -8       1172.05       1032.99        15.71 o                         
   0   4  -8       2180.87       2376.75        29.14 o                         
   2   4  -8       2410.58       2345.93        31.87 o                         
   4   4  -8       1539.94       1983.31        32.45 o                         
   6   4  -8       5704.91       5670.59        82.22 o                         
   8   4  -8        328.05        275.39        16.34 o                         
  10   4  -8       1816.97       1734.77        34.99 o                         
  12   4  -8        738.69        710.89        32.85 o                         
  14   4  -8        519.45        515.55        25.76 o                         
  16   4  -8        942.02        924.04        25.11 o                         
  18   4  -8        570.40        609.12        22.66 o                         
  20   4  -8          5.23         32.49        11.87 o                         
  22   4  -8        258.47        223.99        18.91 o                         
 -19   5  -8        381.31        364.45        27.12 o                         
 -17   5  -8        127.82        105.76        15.66 o                         
 -15   5  -8        190.04        202.57        13.76 o                         
 -13   5  -8        624.06        573.23        27.40 o                         
 -11   5  -8       2039.13       1904.45        29.55 o                         
  -9   5  -8       1111.47        981.70        18.11 o                         
  -7   5  -8        869.65        715.40        14.16 o                         
  -5   5  -8        999.23        982.56        22.22 o                         
  -3   5  -8       7192.22       6305.85        92.02 o                         
  -1   5  -8         28.25         17.47         4.65 o                         
   1   5  -8        461.89        395.64         8.25 o                         
   3   5  -8       1642.04       2083.42        24.95 o                         
   5   5  -8       1265.54       1343.48        23.03 o                         
   7   5  -8        637.73        642.24        18.82 o                         
   9   5  -8       1609.63       1465.54        43.89 o                         
  11   5  -8       1948.51       1788.52        36.97 o                         
  13   5  -8       6484.20       6200.95        94.50 o                         
  15   5  -8        974.27        971.97        35.37 o                         
  17   5  -8        633.02        728.26        33.29 o                         
  19   5  -8        279.69        272.99        26.05 o                         
  21   5  -8        709.67        728.71        37.92 o                         
  23   5  -8        151.70        191.48        29.80 o                         
 -18   6  -8        212.88        218.83        19.90 o                         
 -16   6  -8        371.90        336.48        17.77 o                         
 -14   6  -8        921.78        821.69        22.25 o                         
 -12   6  -8         26.72         28.37         7.56 o                         
 -10   6  -8       1520.28       1579.28        24.91 o                         
  -8   6  -8       1025.72        833.93        16.23 o                         
  -6   6  -8       1325.54       1476.74        21.12 o                         
  -4   6  -8        187.21        297.94         8.14 o                         
  -2   6  -8        877.74       1188.99        15.23 o                         
   0   6  -8       1449.63       1121.82        21.10 o                         
   2   6  -8       1002.35       1186.84        20.38 o                         
   4   6  -8       1215.31       1140.81        35.65 o                         
   6   6  -8       6405.45       6209.78        88.36 o                         
   8   6  -8         81.73        206.76        12.68 o                         
  10   6  -8       1434.83       1511.18        33.80 o                         
  12   6  -8       2723.10       2431.06        95.00 o                         
  14   6  -8        138.73        128.38        17.30 o                         
  16   6  -8        231.72        270.09        31.64 o                         
  18   6  -8        340.63        361.33        29.16 o                         
  20   6  -8        221.31        195.04        24.17 o                         
  22   6  -8        352.03        384.50        32.42 o                         
 -17   7  -8         18.07          7.49         9.74 o                         
 -15   7  -8         19.82         18.51         9.24 o                         
 -13   7  -8        691.73        589.95        19.10 o                         
 -11   7  -8       2266.93       2058.32        32.80 o                         
  -9   7  -8        958.20        940.18        32.66 o                         
  -7   7  -8         13.32         18.18         5.52 o                         
  -5   7  -8        945.22        930.52        16.37 o                         
  -3   7  -8        505.23        597.23        10.99 o                         
  -1   7  -8        418.46        595.67        11.14 o                         
   1   7  -8        410.74        435.83        12.02 o                         
   3   7  -8       1800.16       1853.35        42.70 o                         
   5   7  -8        828.92       1109.55        26.08 o                         
   7   7  -8       1003.37       1057.88        26.73 o                         
   9   7  -8       3189.60       3071.73        65.10 o                         
  11   7  -8       1950.36       1733.97        42.97 o                         
  13   7  -8        367.85        390.50        21.40 o                         
  15   7  -8        184.60        205.70        22.19 o                         
  17   7  -8       1108.76       1159.54        42.90 o                         
  19   7  -8        123.17        136.34        22.16 o                         
  21   7  -8        413.65        382.93        37.79 o                         
 -18   8  -8        122.06        134.14        15.48 o                         
 -16   8  -8         22.89         29.80        10.29 o                         
 -14   8  -8        152.89        155.67        12.56 o                         
 -12   8  -8        253.12        301.55        14.74 o                         
 -10   8  -8         71.95         87.07         9.45 o                         
  -8   8  -8        544.05        541.88        15.50 o                         
  -6   8  -8        483.38        405.93        15.92 o                         
  -4   8  -8        254.15        264.62        14.61 o                         
  -2   8  -8       1292.14       1294.45        21.50 o                         
   0   8  -8        463.62        542.39        14.86 o                         
   2   8  -8       1084.15        962.54        24.81 o                         
   4   8  -8       1603.55       1429.92        38.00 o                         
   6   8  -8        279.01        338.67        24.65 o                         
   8   8  -8        103.24         96.83        11.29 o                         
  10   8  -8        124.95        212.05        15.76 o                         
  12   8  -8        128.60         78.15        13.32 o                         
  14   8  -8        229.95        271.06        31.42 o                         
  16   8  -8        531.01        526.23        31.78 o                         
  18   8  -8        150.59        136.41        21.95 o                         
  20   8  -8        236.87        257.11        28.57 o                         
  22   8  -8          2.53          8.75        21.29 o                         
 -17   9  -8        124.41        104.12        19.74 o                         
 -15   9  -8         35.84         25.46        13.93 o                         
 -13   9  -8        205.14        217.67        15.65 o                         
 -11   9  -8         45.65         31.74         8.22 o                         
  -9   9  -8        611.01        549.47        17.61 o                         
  -7   9  -8       1355.56       1187.50        22.10 o                         
  -5   9  -8         21.41         19.74         5.59 o                         
  -3   9  -8       2026.86       2044.00        33.82 o                         
  -1   9  -8        247.17        497.04        16.98 o                         
   1   9  -8        799.51        769.81        23.54 o                         
   3   9  -8        634.67        675.23        34.06 o                         
   5   9  -8       2002.13       1809.02        46.47 o                         
   7   9  -8        994.18        959.47        34.06 o                         
   9   9  -8        306.96        342.02        18.93 o                         
  11   9  -8        112.09        137.89        18.45 o                         
  13   9  -8        145.76        168.92        19.94 o                         
  15   9  -8        432.10        407.29        30.47 o                         
  17   9  -8        443.55        403.23        42.84 o                         
  19   9  -8        208.52        229.49        28.98 o                         
  21   9  -8         19.81         35.57        22.87 o                         
 -16  10  -8        164.25        156.58        15.47 o                         
 -14  10  -8          8.56         -5.48         8.65 o                         
 -12  10  -8        393.82        344.45        16.59 o                         
 -10  10  -8         45.08         33.72         8.38 o                         
  -8  10  -8        185.72        184.84        18.13 o                         
  -6  10  -8        286.25        252.94        12.01 o                         
  -4  10  -8        456.34        433.22        14.48 o                         
  -2  10  -8        460.50        428.93        15.97 o                         
   0  10  -8       3039.72       2808.18        41.74 o                         
   2  10  -8        709.85        678.57        27.82 o                         
   4  10  -8        104.27        171.89        16.74 o                         
   6  10  -8        647.02        630.09        28.60 o                         
   8  10  -8       1132.16        920.22        34.99 o                         
  10  10  -8        262.61        247.35        37.76 o                         
  12  10  -8        324.72        262.84        39.86 o                         
  14  10  -8        128.65        114.25        19.75 o                         
  16  10  -8         71.15         58.55        18.54 o                         
  18  10  -8         14.92         46.18        19.73 o                         
  20  10  -8         19.00         22.42        24.81 o                         
 -15  11  -8        118.60        152.18        14.17 o                         
 -13  11  -8        292.72        237.58        14.56 o                         
 -11  11  -8        168.54        111.41        21.66 o                         
  -9  11  -8        398.62        358.05        21.07 o                         
  -7  11  -8        834.44        937.68        28.21 o                         
  -5  11  -8        140.90        142.62         8.94 o                         
  -3  11  -8        707.89        777.65        18.92 o                         
  -1  11  -8        490.35        652.88        18.71 o                         
   1  11  -8        182.17        314.23        25.51 o                         
   3  11  -8       3755.34       3673.14        95.00 o                         
   5  11  -8         88.56         68.24        23.42 o                         
   7  11  -8        673.93        679.19        39.91 o                         
   9  11  -8        607.62        541.56        32.13 o                         
  11  11  -8        278.38        262.14        23.72 o                         
  13  11  -8        541.39        591.56        35.12 o                         
  15  11  -8        263.08        289.24        29.72 o                         
  17  11  -8         16.15         14.32        18.02 o                         
  19  11  -8        107.57        104.62        33.00 o                         
 -14  12  -8         47.38         30.92        11.50 o                         
 -12  12  -8          8.41         28.31         9.39 o                         
 -10  12  -8        122.40        115.82        11.97 o                         
  -8  12  -8        747.39        796.18        21.03 o                         
  -6  12  -8        187.98        187.08        11.74 o                         
  -4  12  -8       1760.81       1774.65        29.83 o                         
  -2  12  -8        514.99        456.78        16.94 o                         
   0  12  -8        884.67        765.97        21.17 o                         
   2  12  -8        101.42        113.60        27.94 o                         
   4  12  -8        636.28        651.27        30.47 o                         
   6  12  -8        227.79        240.74        22.95 o                         
   8  12  -8        121.49        129.22        19.73 o                         
  10  12  -8          9.23         31.75        16.17 o                         
  12  12  -8        365.27        351.31        28.41 o                         
  14  12  -8         99.18        120.77        21.79 o                         
  16  12  -8         28.08         18.42        19.31 o                         
  18  12  -8        416.40        384.19        50.56 o                         
 -13  13  -8        411.44        316.28        27.57 o                         
 -11  13  -8       1017.31       1060.13        33.96 o                         
  -9  13  -8        319.69        258.03        14.54 o                         
  -7  13  -8        149.62        145.84        13.84 o                         
  -5  13  -8        280.32        325.32        14.71 o                         
  -3  13  -8        291.38        245.67        13.18 o                         
  -1  13  -8        767.28        854.29        25.57 o                         
   1  13  -8         11.42         21.93        10.05 o                         
   3  13  -8         35.62         81.69        15.81 o                         
   5  13  -8         24.72         25.04        17.38 o                         
   7  13  -8        144.27        121.26        22.35 o                         
   9  13  -8       1588.66       1556.52        50.79 o                         
  11  13  -8         94.74        152.97        22.58 o                         
  13  13  -8        673.29        641.49        39.26 o                         
  15  13  -8         66.28         35.28        21.44 o                         
 -12  14  -8        468.76        509.55        39.94 o                         
 -10  14  -8         19.50         11.50         9.33 o                         
  -8  14  -8        235.43        219.54        20.47 o                         
  -6  14  -8         74.45        114.71        13.56 o                         
  -4  14  -8        740.57        686.41        20.32 o                         
  -2  14  -8        125.88        157.12        14.33 o                         
   0  14  -8        398.92        356.43        17.68 o                         
   2  14  -8        235.95        229.96        32.17 o                         
   4  14  -8        828.82        851.85        36.87 o                         
   6  14  -8         46.95         68.13        19.38 o                         
   8  14  -8        376.81        358.21        89.14 o                         
  10  14  -8        454.87        435.21        35.39 o                         
  12  14  -8        368.79        369.83        33.30 o                         
  14  14  -8        877.13        919.29        67.32 o                         
  16  14  -8         44.21         28.80        20.86 o                         
 -11  15  -8        108.02        126.48        14.24 o                         
  -9  15  -8        333.88        433.98        50.11 o                         
  -7  15  -8         55.80         44.33        12.40 o                         
  -5  15  -8        448.14        508.20        23.27 o                         
  -3  15  -8        381.91        428.57        18.52 o                         
  -1  15  -8        483.29        475.70        19.80 o                         
   1  15  -8        177.43        254.65        17.15 o                         
   3  15  -8        451.18        497.48        31.76 o                         
   5  15  -8        379.94        425.97        31.80 o                         
   7  15  -8        295.27        290.22        28.32 o                         
   9  15  -8        134.33        151.59        24.47 o                         
  11  15  -8       1310.82       1238.71        51.62 o                         
  13  15  -8        968.02       1025.50        49.40 o                         
  15  15  -8        794.92        678.48        45.58 o                         
  -8  16  -8        335.78        340.43        34.71 o                         
  -6  16  -8         23.56         32.13        12.81 o                         
  -4  16  -8        289.13        337.00        17.22 o                         
  -2  16  -8         17.65         23.37         9.84 o                         
   0  16  -8        484.98        609.73        27.12 o                         
   2  16  -8        315.24        385.92        20.46 o                         
   4  16  -8        218.80        166.66        22.76 o                         
   6  16  -8         41.67         60.75        19.56 o                         
   8  16  -8       2528.17       2746.80        74.82 o                         
  10  16  -8       1389.80       1424.11        55.63 o                         
  12  16  -8        395.84        368.22        46.83 o                         
  -7  17  -8        117.93         60.00        21.24 o                         
  -5  17  -8         13.87         17.52        13.00 o                         
  -3  17  -8         35.10         18.58        11.50 o                         
  -1  17  -8        182.54        151.21        15.58 o                         
   1  17  -8         25.12         21.29        11.59 o                         
   3  17  -8         51.03         57.06        14.75 o                         
   5  17  -8        194.20        218.18        28.74 o                         
   7  17  -8         80.44        135.38        23.84 o                         
   9  17  -8        954.51        971.57        47.58 o                         
  11  17  -8         86.43         29.04        22.54 o                         
  -4  18  -8         81.77        140.08        16.86 o                         
  -2  18  -8        115.80         62.23        14.97 o                         
   0  18  -8        816.17        981.91        33.77 o                         
   2  18  -8        359.14        356.09        32.89 o                         
   4  18  -8        531.45        549.66        29.11 o                         
   6  18  -8         19.26         55.23        20.76 o                         
   8  18  -8        359.77        338.28        36.36 o                         
 -19   1  -7         48.20         64.53        13.88 o                         
 -17   1  -7         19.87         27.31        11.44 o                         
 -15   1  -7         88.23         89.62        11.76 o                         
 -13   1  -7        699.65        692.46        24.25 o                         
 -11   1  -7        411.88        360.49        12.78 o                         
  -9   1  -7        227.73        209.94        10.31 o                         
  -7   1  -7        734.53        753.19        14.55 o                         
  -5   1  -7         70.89         73.66         7.33 o                         
  -3   1  -7        388.69        362.78         6.46 o                         
  -1   1  -7       1269.15       1427.31        14.47 o                         
   1   1  -7       3629.61       3801.93        40.13 o                         
   3   1  -7       9992.29      10902.27        98.01 o                         
   5   1  -7       2091.09       2066.90        20.98 o                         
   7   1  -7       1401.39       1396.35        17.53 o                         
   9   1  -7       1221.42       1248.59        23.46 o                         
  11   1  -7       1250.76       1192.92        21.24 o                         
  13   1  -7        313.57        353.05        18.50 o                         
  15   1  -7        286.16        299.59        14.21 o                         
  17   1  -7       2248.60       1982.57        38.86 o                         
  19   1  -7         98.46        122.86        23.44 o                         
  21   1  -7         25.93         34.49        13.28 o                         
  23   1  -7        132.16        173.51        16.60 o                         
 -20   2  -7        186.13        225.69        21.51 o                         
 -18   2  -7         31.91         27.68        12.00 o                         
 -16   2  -7        228.55        254.45        23.06 o                         
 -14   2  -7        416.72        493.18        19.67 o                         
 -12   2  -7        798.65        816.56        19.62 o                         
 -10   2  -7       3338.56       3426.06        39.84 o                         
  -8   2  -7       1683.02       1809.19        25.94 o                         
  -6   2  -7        365.01        405.41        11.39 o                         
  -4   2  -7        876.30        795.67        11.82 o                         
  -2   2  -7      19173.54      20510.57       181.90 o                         
   0   2  -7       3748.27       3692.56        44.16 o                         
   2   2  -7      12772.13      13359.46       128.32 o                         
   4   2  -7       4392.36       3921.15        38.25 o                         
   6   2  -7       4496.11       4313.93        46.67 o                         
   8   2  -7        302.49        235.48         7.50 o                         
  10   2  -7       1304.84       1255.11        21.35 o                         
  12   2  -7        399.43        413.47        12.86 o                         
  14   2  -7       3598.35       3387.27        53.07 o                         
  16   2  -7        479.01        422.32        14.59 o                         
  18   2  -7        333.81        308.43        18.79 o                         
  20   2  -7        149.56        207.23        16.33 o                         
  22   2  -7       1227.88       1308.81        35.84 o                         
  24   2  -7         38.58         71.57        16.75 o                         
 -19   3  -7        406.70        423.61        35.10 o                         
 -17   3  -7         97.91        101.26        17.67 o                         
 -15   3  -7        909.95        866.82        23.13 o                         
 -13   3  -7        445.82        421.85        17.09 o                         
 -11   3  -7       4522.09       4431.05        54.15 o                         
  -9   3  -7       2085.08       2037.67        29.59 o                         
  -7   3  -7       2009.93       1825.76        21.80 o                         
  -5   3  -7       1165.33       1163.57        17.50 o                         
  -3   3  -7       1634.85       1656.51        20.79 o                         
  -1   3  -7       2429.42       2673.02        31.39 o                         
   1   3  -7       6023.25       5965.17        61.82 o                         
   3   3  -7        735.04        825.64        11.27 o                         
   5   3  -7       6045.08       5967.38        63.04 o                         
   7   3  -7        957.80       1105.66        23.23 o                         
   9   3  -7       1289.70       1186.95        21.04 o                         
  11   3  -7       2603.70       3023.84        46.32 o                         
  13   3  -7       2737.08       2481.88        50.79 o                         
  15   3  -7       1333.10       1271.76        37.41 o                         
  17   3  -7       1622.01       1460.58        32.88 o                         
  19   3  -7        272.44        301.51        18.89 o                         
  21   3  -7        517.60        489.95        25.37 o                         
  23   3  -7        776.96        853.27        30.18 o                         
 -20   4  -7          2.85         -3.20        11.96 o                         
 -18   4  -7        203.65        167.51        16.38 o                         
 -16   4  -7        420.23        432.86        23.30 o                         
 -14   4  -7        323.24        310.76        17.93 o                         
 -12   4  -7        594.26        606.31        17.60 o                         
 -10   4  -7        216.90        179.20        13.37 o                         
  -8   4  -7       1121.61       1129.70        22.70 o                         
  -6   4  -7       5846.37       5903.82        54.26 o                         
  -4   4  -7      10765.86      11327.53       104.34 o                         
  -2   4  -7        410.38        503.15         8.55 o                         
   0   4  -7       8162.24       9164.54        92.28 o                         
   2   4  -7       1592.23       1797.77        19.80 o                         
   4   4  -7       4289.07       4377.59        52.74 o                         
   6   4  -7       2493.38       2785.98        38.70 o                         
   8   4  -7        839.74        902.65        21.50 o                         
  10   4  -7       1332.41       1276.41        28.36 o                         
  12   4  -7        623.46        712.05        28.48 o                         
  14   4  -7       1678.85       1549.28        31.55 o                         
  16   4  -7       1434.43       1354.94        43.61 o                         
  18   4  -7         26.75         33.47        10.66 o                         
  20   4  -7        107.29         95.68        15.10 o                         
  22   4  -7        265.00        256.56        22.29 o                         
 -19   5  -7         51.15         69.05        14.84 o                         
 -17   5  -7        184.70        171.66        16.02 o                         
 -15   5  -7         52.39         29.77         9.18 o                         
 -13   5  -7        632.42        656.88        19.37 o                         
 -11   5  -7        237.03        285.63        13.04 o                         
  -9   5  -7       1316.90       1369.44        25.74 o                         
  -7   5  -7        750.44        744.88        14.35 o                         
  -5   5  -7       1930.78       2036.41        24.50 o                         
  -3   5  -7       1236.71       1355.68        17.35 o                         
  -1   5  -7        282.97        276.53         6.16 o                         
   1   5  -7       3144.73       3546.89        39.12 o                         
   3   5  -7       7793.64       8609.75       100.29 o                         
   5   5  -7        636.08        667.26        22.39 o                         
   7   5  -7       3115.99       2919.56        83.96 o                         
   9   5  -7        456.62        596.37        30.60 o                         
  11   5  -7        148.74        121.65        13.41 o                         
  13   5  -7        729.40        718.68        29.73 o                         
  15   5  -7        446.97        462.35        27.09 o                         
  17   5  -7        745.47        720.77        33.06 o                         
  19   5  -7        165.07        106.88        19.02 o                         
  21   5  -7        308.44        343.17        29.24 o                         
  23   5  -7         32.04         41.87        18.29 o                         
 -18   6  -7        136.73        155.41        16.22 o                         
 -16   6  -7         98.00        107.45        12.01 o                         
 -14   6  -7        335.89        384.10        17.00 o                         
 -12   6  -7        871.79        877.16        19.25 o                         
 -10   6  -7        435.71        464.38        13.86 o                         
  -8   6  -7       1120.39       1068.85        18.40 o                         
  -6   6  -7       2932.67       2939.34        36.67 o                         
  -4   6  -7       1201.39       1085.53        17.91 o                         
  -2   6  -7        523.96        468.38         8.98 o                         
   0   6  -7        225.53        435.29         8.89 o                         
   2   6  -7       8231.06       8293.84       119.41 o                         
   4   6  -7        808.09        993.44        21.69 o                         
   6   6  -7       3229.43       3144.17        55.50 o                         
   8   6  -7       1520.76       1382.51        36.50 o                         
  10   6  -7        920.45        903.17        28.89 o                         
  12   6  -7       6484.69       5905.81        98.31 o                         
  14   6  -7        167.31        183.30        19.38 o                         
  16   6  -7         34.15         48.21        16.76 o                         
  18   6  -7        164.53        147.33        20.49 o                         
  20   6  -7        236.10        324.74        28.74 o                         
  22   6  -7        136.94        160.19        23.26 o                         
 -19   7  -7        185.12        180.97        24.96 o                         
 -17   7  -7         47.95         51.40        12.65 o                         
 -15   7  -7          9.85         28.59         9.73 o                         
 -13   7  -7        444.42        378.49        16.02 o                         
 -11   7  -7        937.38        820.19        22.95 o                         
  -9   7  -7        772.75        720.28        17.34 o                         
  -7   7  -7       1633.16       1446.36        23.43 o                         
  -5   7  -7        873.66        888.03        15.96 o                         
  -3   7  -7       2223.51       2090.35        23.64 o                         
  -1   7  -7       1797.58       1770.15        23.27 o                         
   1   7  -7       4298.55       4423.43        85.23 o                         
   3   7  -7       1263.25       1374.15        34.04 o                         
   5   7  -7       4795.65       4927.89       156.47 o                         
   7   7  -7        272.46        315.99        15.59 o                         
   9   7  -7       1225.99       1179.78        32.36 o                         
  11   7  -7       1211.32       1308.27        32.56 o                         
  13   7  -7        351.29        291.06        18.51 o                         
  15   7  -7        995.22       1119.60        45.26 o                         
  17   7  -7        156.75        179.00        21.41 o                         
  19   7  -7        104.47        103.72        26.34 o                         
  21   7  -7        201.03        177.46        42.58 o                         
 -18   8  -7        108.24         98.88        14.85 o                         
 -16   8  -7          2.53         15.07         9.34 o                         
 -14   8  -7         33.88         44.80         9.84 o                         
 -12   8  -7        281.23        303.85        14.83 o                         
 -10   8  -7        564.88        645.94        17.91 o                         
  -8   8  -7       4982.55       4661.37        55.81 o                         
  -6   8  -7       1678.19       1733.95        26.25 o                         
  -4   8  -7       1772.32       1709.11        22.62 o                         
  -2   8  -7         84.67        205.37        10.85 o                         
   0   8  -7        578.34        552.16        18.46 o                         
   2   8  -7       4114.99       3846.27        60.32 o                         
   4   8  -7        974.46       1043.19        31.03 o                         
   6   8  -7       1100.65       1051.38        33.11 o                         
   8   8  -7       2327.43       2156.38        51.55 o                         
  10   8  -7       1766.72       1761.52        51.53 o                         
  12   8  -7       1126.02       1109.12        32.12 o                         
  14   8  -7        295.20        282.01        25.58 o                         
  16   8  -7        318.92        387.36        30.10 o                         
  18   8  -7        315.98        351.92        30.21 o                         
  20   8  -7         11.67        -15.23        33.53 o                         
  22   8  -7          3.21          9.72        18.03 o                         
 -17   9  -7         84.06         54.30        12.39 o                         
 -15   9  -7         36.72         25.61         9.85 o                         
 -13   9  -7        132.04        105.58        11.14 o                         
 -11   9  -7        218.46        227.70        23.19 o                         
  -9   9  -7       1099.13       1152.35        22.97 o                         
  -7   9  -7        751.60        824.08        18.53 o                         
  -5   9  -7       2912.08       2953.40        34.31 o                         
  -3   9  -7       3471.05       3317.84        38.20 o                         
  -1   9  -7       6153.46       5878.45        73.01 o                         
   1   9  -7       1018.67        956.51        25.45 o                         
   3   9  -7       2966.46       2630.99        56.82 o                         
   5   9  -7         22.18         34.10        11.85 o                         
   7   9  -7        746.49        682.84        28.79 o                         
   9   9  -7        115.38        159.97        18.34 o                         
  11   9  -7        310.65        325.95        21.65 o                         
  13   9  -7        278.85        247.54        20.15 o                         
  15   9  -7        174.79        217.58        31.40 o                         
  17   9  -7        131.66        148.92        22.39 o                         
  19   9  -7         24.21         18.30        18.60 o                         
  21   9  -7         81.87         46.30        29.80 o                         
 -16  10  -7          7.44          0.78         9.32 o                         
 -14  10  -7         13.20         15.56        13.44 o                         
 -12  10  -7        304.04        325.72        17.41 o                         
 -10  10  -7       1548.43       1512.05        27.62 o                         
  -8  10  -7         75.82         61.16        11.68 o                         
  -6  10  -7       1219.28       1174.44        22.30 o                         
  -4  10  -7       1852.50       1841.29        30.05 o                         
  -2  10  -7       2437.79       2555.82        35.32 o                         
   0  10  -7       2372.86       2352.33        36.47 o                         
   2  10  -7       3351.41       3274.03        68.92 o                         
   4  10  -7       3784.91       3768.67        76.58 o                         
   6  10  -7        603.19        584.00        27.66 o                         
   8  10  -7       1105.27       1190.40        62.27 o                         
  10  10  -7         82.62         39.04        11.50 o                         
  12  10  -7       1048.99        948.41        56.66 o                         
  14  10  -7         19.48         -3.10        15.00 o                         
  16  10  -7         10.63          7.37        16.92 o                         
  18  10  -7        477.85        510.03        36.50 o                         
  20  10  -7          5.88        -23.42        23.42 o                         
 -15  11  -7        476.04        531.70        35.28 o                         
 -13  11  -7         25.29         11.47        14.90 o                         
 -11  11  -7       1163.08       1045.37        24.29 o                         
  -9  11  -7         14.75         19.42         8.09 o                         
  -7  11  -7         55.03         63.73         8.59 o                         
  -5  11  -7       2956.31       2919.69        40.19 o                         
  -3  11  -7        464.52        491.48        15.67 o                         
  -1  11  -7       1100.37       1133.57        22.05 o                         
   1  11  -7       6445.48       5774.20        88.16 o                         
   3  11  -7       2810.49       2754.90        60.77 o                         
   5  11  -7       1154.09       1217.88        38.95 o                         
   7  11  -7       1326.72       1288.08        41.57 o                         
   9  11  -7        465.73        525.86        33.79 o                         
  11  11  -7        413.54        379.16        91.00 o                         
  13  11  -7        583.11        512.15        33.44 o                         
  15  11  -7        775.79        833.43        40.82 o                         
  17  11  -7         17.74         24.04        25.01 o                         
  19  11  -7        130.28        136.46        36.99 o                         
 -14  12  -7        243.17        272.25        18.00 o                         
 -12  12  -7        494.59        488.72        19.59 o                         
 -10  12  -7        608.15        625.17        19.96 o                         
  -8  12  -7         90.95         82.08         9.89 o                         
  -6  12  -7        140.17        137.63        10.82 o                         
  -4  12  -7        708.89        611.23        17.89 o                         
  -2  12  -7        406.58        350.97        19.82 o                         
   0  12  -7        385.10        463.17        17.90 o                         
   2  12  -7         30.49         63.78        14.46 o                         
   4  12  -7        106.81        194.95        21.29 o                         
   6  12  -7        399.89        459.18        27.84 o                         
   8  12  -7        180.14        200.53        60.91 o                         
  10  12  -7         69.71         29.99        16.88 o                         
  12  12  -7        425.68        452.73        37.52 o                         
  14  12  -7        470.29        636.31        37.82 o                         
  16  12  -7         30.93         18.45        28.47 o                         
  18  12  -7         11.58         50.20        31.67 o                         
 -13  13  -7        287.30        280.31        16.60 o                         
 -11  13  -7        713.66        725.56        28.12 o                         
  -9  13  -7        394.79        386.03        17.45 o                         
  -7  13  -7         18.08         39.03         9.07 o                         
  -5  13  -7        671.67        689.22        23.04 o                         
  -3  13  -7        420.73        384.79        15.69 o                         
  -1  13  -7       1277.52       1258.74        25.29 o                         
   1  13  -7        210.60        277.63        28.17 o                         
   3  13  -7       1059.90        962.08        36.31 o                         
   5  13  -7        119.87        140.98        21.55 o                         
   7  13  -7        286.90        280.16        24.97 o                         
   9  13  -7        331.26        339.44        27.09 o                         
  11  13  -7          2.13         23.40        16.67 o                         
  13  13  -7         27.12         22.97        18.26 o                         
  15  13  -7        190.43        212.28        57.72 o                         
  17  13  -7         54.63         45.24        42.04 o                         
 -12  14  -7        205.08        174.81        14.38 o                         
 -10  14  -7        219.11        296.78        34.25 o                         
  -8  14  -7        248.30        240.53        14.71 o                         
  -6  14  -7        365.36        393.68        23.81 o                         
  -4  14  -7        972.92        966.49        23.10 o                         
  -2  14  -7        310.42        410.94        17.11 o                         
   0  14  -7        163.83        283.24        14.59 o                         
   2  14  -7        307.53        320.33        27.14 o                         
   4  14  -7        722.29        744.57        38.48 o                         
   6  14  -7          9.58         37.28        16.13 o                         
   8  14  -7        782.67        820.69        54.52 o                         
  10  14  -7         35.21         76.46        20.69 o                         
  12  14  -7        796.06        823.79        42.44 o                         
  14  14  -7         18.85         57.60        31.13 o                         
  16  14  -7        100.86        126.11        65.46 o                         
 -11  15  -7        232.03        221.08        19.81 o                         
  -9  15  -7        145.79        153.97        17.92 o                         
  -7  15  -7        282.20        304.24        18.57 o                         
  -5  15  -7         64.96         84.44        10.73 o                         
  -3  15  -7         58.73         85.93        11.46 o                         
  -1  15  -7        351.13        369.06        17.39 o                         
   1  15  -7         32.64         12.19        11.16 o                         
   3  15  -7         47.49         49.84        16.34 o                         
   5  15  -7         54.37         41.00        17.85 o                         
   7  15  -7        344.46        310.34        27.57 o                         
   9  15  -7        137.64        158.38        33.26 o                         
  11  15  -7        330.27        343.12        31.58 o                         
  13  15  -7        194.96        247.26        34.03 o                         
  15  15  -7        823.11        931.42        49.43 o                         
 -10  16  -7         73.51         52.67        13.05 o                         
  -8  16  -7         84.36         72.85        13.08 o                         
  -6  16  -7         41.48          5.85        15.75 o                         
  -4  16  -7        297.81        324.06        17.00 o                         
  -2  16  -7        223.62        290.75        20.55 o                         
   0  16  -7       1274.39       1348.10        32.80 o                         
   2  16  -7        355.41        404.05        24.81 o                         
   4  16  -7          6.68         22.07        17.12 o                         
   6  16  -7         61.96         55.50        22.09 o                         
   8  16  -7         30.61         65.22        20.44 o                         
  10  16  -7       1468.61       1659.62        58.78 o                         
  12  16  -7        268.84        302.82        36.13 o                         
  -7  17  -7        308.87        341.26        22.64 o                         
  -5  17  -7          4.94          4.89        15.98 o                         
  -3  17  -7        114.49        103.52        14.70 o                         
  -1  17  -7         61.58         31.49        11.13 o                         
   1  17  -7         13.66         29.42        11.17 o                         
   3  17  -7         83.72         27.69        21.02 o                         
   5  17  -7         95.89        100.01        22.27 o                         
   7  17  -7        123.42        121.22        24.48 o                         
   9  17  -7        118.63         91.59        22.95 o                         
  11  17  -7        148.86        155.93        39.91 o                         
  -4  18  -7         18.21         10.22        11.05 o                         
  -2  18  -7        241.88        261.76        48.77 o                         
   0  18  -7         31.71         62.32        14.38 o                         
   2  18  -7        119.48         60.33        14.63 o                         
   4  18  -7        196.68        210.43        25.78 o                         
   6  18  -7        153.17        145.81        24.45 o                         
   8  18  -7         26.93         53.78        27.94 o                         
 -20   0  -6        358.77        398.05        33.04 o                         
 -18   0  -6        493.65        549.19        35.76 o                         
 -16   0  -6       2734.71       2647.02        66.70 o                         
 -14   0  -6        164.57        154.90        34.59 o                         
 -12   0  -6       1242.42       1169.46        29.65 o                         
 -10   0  -6       1194.74       1091.67        30.67 o                         
  -8   0  -6       1616.45       1758.29        41.25 o                         
  -6   0  -6       6632.57       7163.13       163.91 o                         
  -4   0  -6       1666.97       1670.50        26.86 o                         
  -2   0  -6      29428.82      29989.00       361.69 o                         
   2   0  -6      13127.58      13746.47       149.11 o                         
   4   0  -6       7311.06       6795.62        88.08 o                         
   6   0  -6      14832.45      14817.97       188.51 o                         
   8   0  -6      23430.86      24024.64       372.51 o                         
  10   0  -6        503.33        597.08        16.42 o                         
  12   0  -6       2187.96       2330.25        65.46 o                         
  14   0  -6        904.06        939.15        32.48 o                         
  16   0  -6        216.51        195.81        16.06 o                         
  18   0  -6       1156.71       1058.22        32.71 o                         
  20   0  -6        346.50        365.76        48.96 o                         
  22   0  -6        480.79        549.17        47.90 o                         
  24   0  -6        134.42        134.11        31.40 o                         
 -21   1  -6         67.68         44.16        14.67 o                         
 -19   1  -6        186.61        175.58        17.06 o                         
 -17   1  -6        182.73        203.32        16.08 o                         
 -15   1  -6        386.71        429.95        23.35 o                         
 -13   1  -6       1024.15       1104.45        23.40 o                         
 -11   1  -6       1005.98        974.12        18.42 o                         
  -9   1  -6       2245.80       2093.55        26.90 o                         
  -7   1  -6       7233.59       7221.41        69.24 o                         
  -5   1  -6       4775.55       4857.07        55.22 o                         
  -3   1  -6        463.54        388.11         6.92 o                         
  -1   1  -6       1021.99       1220.32        15.66 o                         
   1   1  -6       8819.17       9124.91        89.24 o                         
   3   1  -6       6886.59       7614.11        64.07 o                         
   5   1  -6       1068.86       1191.73        14.51 o                         
   7   1  -6        373.64        368.26         8.18 o                         
   9   1  -6       2457.82       2251.94        27.82 o                         
  11   1  -6         17.38         21.02         6.21 o                         
  13   1  -6       2079.15       1949.70        30.90 o                         
  15   1  -6       1773.80       1482.96        26.07 o                         
  17   1  -6        571.31        585.18        21.27 o                         
  19   1  -6         18.31         12.26        12.16 o                         
  21   1  -6         42.23         49.64        12.58 o                         
  23   1  -6        202.42        217.60        24.05 o                         
 -20   2  -6         37.74         44.06        13.56 o                         
 -18   2  -6        578.74        602.72        26.15 o                         
 -16   2  -6        597.92        641.34        30.21 o                         
 -14   2  -6       1331.95       1295.22        27.78 o                         
 -12   2  -6        900.36        949.73        25.24 o                         
 -10   2  -6        843.85        800.98        17.50 o                         
  -8   2  -6         92.93        125.79         6.99 o                         
  -6   2  -6       1708.91       1916.93        25.18 o                         
  -4   2  -6       1427.33       1566.91        26.30 o                         
  -2   2  -6      15837.96      16895.38       153.49 o                         
   0   2  -6       1313.11       1271.32        20.82 o                         
   2   2  -6      19407.19      19939.86       175.37 o                         
   4   2  -6       4452.19       4733.41        41.75 o                         
   6   2  -6       5559.32       5002.38       110.85 o                         
   8   2  -6       2529.29       2515.69        27.67 o                         
  10   2  -6       2860.85       2798.21        37.83 o                         
  12   2  -6        693.79        578.43        14.33 o                         
  14   2  -6        677.51        777.76        17.64 o                         
  16   2  -6        372.95        338.33        17.17 o                         
  18   2  -6        729.95        699.78        23.71 o                         
  20   2  -6        113.34        151.26        22.10 o                         
  22   2  -6        283.25        318.44        20.99 o                         
  24   2  -6        688.39        724.85        28.60 o                         
 -21   3  -6         56.05         46.61        23.97 o                         
 -19   3  -6        206.54        206.97        17.99 o                         
 -17   3  -6          4.15          9.81        13.61 o                         
 -15   3  -6         72.60         76.59        11.88 o                         
 -13   3  -6        983.29        976.91        22.00 o                         
 -11   3  -6       5989.54       6144.52        70.40 o                         
  -9   3  -6        163.19        151.70         8.85 o                         
  -7   3  -6       2408.34       2563.45        29.63 o                         
  -5   3  -6       1293.26       1136.26        19.17 o                         
  -3   3  -6       1717.18       1843.25        19.27 o                         
  -1   3  -6       2652.02       2509.03        28.97 o                         
   1   3  -6       4726.33       4627.42        48.77 o                         
   3   3  -6        542.38        544.95         8.40 o                         
   5   3  -6       5153.55       4906.71       109.34 o                         
   7   3  -6       3974.35       4613.91        57.53 o                         
   9   3  -6       1298.39       1079.50        21.60 o                         
  11   3  -6        792.65        774.59        17.00 o                         
  13   3  -6        332.17        415.52        22.22 o                         
  15   3  -6        675.16        697.21        21.68 o                         
  17   3  -6        431.57        461.58        23.03 o                         
  19   3  -6        122.07        154.55        14.43 o                         
  21   3  -6        245.25        250.00        18.98 o                         
  23   3  -6         91.48        160.51        17.01 o                         
 -20   4  -6        359.54        434.09        37.79 o                         
 -18   4  -6        197.17        202.79        17.14 o                         
 -16   4  -6         52.44         71.64        15.98 o                         
 -14   4  -6        235.11        245.02        13.62 o                         
 -12   4  -6        195.12        227.42        11.78 o                         
 -10   4  -6        554.04        525.58        15.10 o                         
  -8   4  -6        865.55        691.24        15.03 o                         
  -6   4  -6        861.16        857.44        24.19 o                         
  -4   4  -6       5707.85       5486.77        45.69 o                         
  -2   4  -6       2857.25       2953.82        26.21 o                         
   0   4  -6       4547.07       4597.75        40.72 o                         
   2   4  -6        206.55        258.81         5.97 o                         
   4   4  -6       1305.21       1489.25        29.72 o                         
   6   4  -6         71.08        142.05         9.52 o                         
   8   4  -6         91.51         92.16         9.43 o                         
  10   4  -6        100.78        112.84        12.04 o                         
  12   4  -6       5718.36       5937.18       106.31 o                         
  14   4  -6        950.11       1020.38        27.54 o                         
  16   4  -6         85.40         86.59        12.00 o                         
  18   4  -6        122.23        137.76        13.83 o                         
  20   4  -6        147.54        174.13        19.81 o                         
  22   4  -6         70.08         65.92        14.09 o                         
 -19   5  -6        199.15        193.59        22.81 o                         
 -17   5  -6        122.59        149.18        15.72 o                         
 -15   5  -6          9.50         32.22         8.93 o                         
 -13   5  -6       2307.85       2339.47        39.13 o                         
 -11   5  -6       1069.57       1058.50        21.45 o                         
  -9   5  -6        414.11        383.96        12.02 o                         
  -7   5  -6        319.50        269.71        10.62 o                         
  -5   5  -6        587.51        687.94        12.56 o                         
  -3   5  -6      11784.13      11647.09        91.46 o                         
  -1   5  -6       4862.17       5337.18        51.51 o                         
   1   5  -6      10425.63      10179.15       102.64 o                         
   3   5  -6      12105.33      12117.87       121.18 o                         
   5   5  -6          3.36         48.94         6.97 o                         
   7   5  -6        202.41        395.38        18.44 o                         
   9   5  -6       5571.86       5229.18        77.12 o                         
  11   5  -6       1808.64       1652.41        35.10 o                         
  13   5  -6       2262.10       2176.57        51.74 o                         
  15   5  -6        822.34        778.23        31.99 o                         
  17   5  -6         45.23         83.71        16.55 o                         
  19   5  -6        589.89        612.42        44.17 o                         
  21   5  -6        115.82        109.60        14.96 o                         
  23   5  -6        147.69        167.96        23.46 o                         
 -20   6  -6        127.69        162.04        21.12 o                         
 -18   6  -6         37.91         35.14        12.81 o                         
 -16   6  -6         17.33          9.63         9.01 o                         
 -14   6  -6        553.41        537.18        18.80 o                         
 -12   6  -6         68.90         80.86         9.04 o                         
 -10   6  -6        309.48        315.73        12.65 o                         
  -8   6  -6       1547.45       1483.97        22.58 o                         
  -6   6  -6        771.22        794.75        14.54 o                         
  -4   6  -6        842.00        658.36        13.48 o                         
  -2   6  -6        671.83        727.95        10.07 o                         
   0   6  -6       3840.46       4031.07        45.21 o                         
   2   6  -6       2997.48       3010.61        39.47 o                         
   4   6  -6       4006.02       4307.66       109.63 o                         
   6   6  -6       2477.99       2367.02        44.74 o                         
   8   6  -6        609.00        573.85        30.28 o                         
  10   6  -6       1482.03       1474.90        33.18 o                         
  12   6  -6        298.82        364.77        19.26 o                         
  14   6  -6        936.01        968.76        35.37 o                         
  16   6  -6        395.78        383.54        27.82 o                         
  18   6  -6        302.70        323.73        26.33 o                         
  20   6  -6        103.37         96.95        20.69 o                         
  22   6  -6          6.31          5.45        16.51 o                         
 -19   7  -6        395.21        412.57        27.29 o                         
 -17   7  -6         48.31         34.05        11.97 o                         
 -15   7  -6       1080.04       1043.50        25.35 o                         
 -13   7  -6        126.67        101.33        10.39 o                         
 -11   7  -6        358.74        302.56        13.91 o                         
  -9   7  -6       2705.36       2741.88        42.45 o                         
  -7   7  -6       1274.39       1273.08        22.58 o                         
  -5   7  -6        264.27        285.24        10.88 o                         
  -3   7  -6         47.29         59.44         5.11 o                         
  -1   7  -6       1255.18       1211.89        23.36 o                         
   1   7  -6       1442.69       1446.09        29.69 o                         
   3   7  -6       1142.87       1112.56        29.92 o                         
   5   7  -6        546.43        472.18        16.52 o                         
   7   7  -6       3125.08       2866.81        60.02 o                         
   9   7  -6       1403.79       1285.61        41.75 o                         
  11   7  -6       1590.47       1581.03        36.24 o                         
  13   7  -6         99.46        108.22        16.13 o                         
  15   7  -6        138.73        113.36        25.55 o                         
  17   7  -6        529.02        494.65        31.61 o                         
  19   7  -6        772.12        819.97       101.36 o                         
  21   7  -6        153.89        141.33        24.38 o                         
 -18   8  -6        297.51        294.52        20.77 o                         
 -16   8  -6        303.19        340.41        18.01 o                         
 -14   8  -6        329.51        345.97        20.86 o                         
 -12   8  -6        431.36        389.25        16.13 o                         
 -10   8  -6        106.49        130.59         9.69 o                         
  -8   8  -6        911.92        970.33        19.84 o                         
  -6   8  -6       1978.26       1898.33        27.90 o                         
  -4   8  -6        126.56        130.59         7.30 o                         
  -2   8  -6       3327.35       3000.25        33.54 o                         
   0   8  -6        264.86        296.01        14.45 o                         
   2   8  -6        674.09        655.30        19.74 o                         
   4   8  -6       1195.62       1153.15        32.36 o                         
   6   8  -6        541.34        530.11        34.60 o                         
   8   8  -6       1378.32       1230.36        60.20 o                         
  10   8  -6        382.00        437.45        20.36 o                         
  12   8  -6       1372.48       1406.66        38.94 o                         
  14   8  -6         16.30         35.53        17.03 o                         
  16   8  -6        468.13        495.30        31.42 o                         
  18   8  -6        150.79        200.00        25.38 o                         
  20   8  -6         94.63         91.25        21.99 o                         
  22   8  -6        103.97        140.79        25.28 o                         
 -17   9  -6          4.37         -2.23        11.10 o                         
 -15   9  -6        131.73        127.56        14.33 o                         
 -13   9  -6         69.94         62.98        10.13 o                         
 -11   9  -6         72.02         78.85         9.20 o                         
  -9   9  -6        175.64        172.28        10.92 o                         
  -7   9  -6         89.76         59.81         7.59 o                         
  -5   9  -6        176.64        283.57        15.17 o                         
  -3   9  -6       1456.05       1411.14        20.64 o                         
  -1   9  -6       1988.50       2025.58        31.62 o                         
   1   9  -6       2306.84       2215.39        40.43 o                         
   3   9  -6        870.55        844.71        28.60 o                         
   5   9  -6        528.52        536.80        40.98 o                         
   7   9  -6       1004.75        931.00        32.91 o                         
   9   9  -6          3.06         73.95        14.30 o                         
  11   9  -6       1122.92       1172.25        35.33 o                         
  13   9  -6         26.47         20.33        19.16 o                         
  15   9  -6        566.07        598.98        33.84 o                         
  17   9  -6        383.91        426.14        33.26 o                         
  19   9  -6         74.99         76.26        20.86 o                         
  21   9  -6         15.39         -3.67        20.16 o                         
 -16  10  -6        358.60        296.02        16.79 o                         
 -14  10  -6        252.05        281.74        16.68 o                         
 -12  10  -6        339.22        333.95        22.27 o                         
 -10  10  -6        105.31        156.68        11.17 o                         
  -8  10  -6        269.59        275.32        13.19 o                         
  -6  10  -6         46.34         66.02         8.13 o                         
  -4  10  -6        240.99        375.11        17.51 o                         
  -2  10  -6       5848.07       5174.54        68.20 o                         
   0  10  -6       4131.92       4219.22        65.61 o                         
   2  10  -6       2851.75       2878.09        50.16 o                         
   4  10  -6       1300.03       1186.14        40.45 o                         
   6  10  -6       1115.02        997.54        34.42 o                         
   8  10  -6       1266.57       1059.76        37.05 o                         
  10  10  -6        452.91        340.03        25.22 o                         
  12  10  -6        162.33        146.61        16.14 o                         
  14  10  -6          4.09          7.90        14.06 o                         
  16  10  -6        441.25        477.50        33.98 o                         
  18  10  -6        267.24        292.71        28.79 o                         
  20  10  -6         32.36         71.85        31.93 o                         
 -17  11  -6         72.03         38.92        13.96 o                         
 -15  11  -6         57.09         45.34        10.60 o                         
 -13  11  -6        297.67        297.07        16.83 o                         
 -11  11  -6         44.47         26.20        10.52 o                         
  -9  11  -6         71.22         76.35         9.35 o                         
  -7  11  -6        728.06        576.91        20.95 o                         
  -5  11  -6       1602.47       1649.09        27.84 o                         
  -3  11  -6       2634.58       2364.74        30.82 o                         
  -1  11  -6       1178.06       1087.28        21.49 o                         
   1  11  -6       2579.16       2456.96        45.96 o                         
   3  11  -6        390.93        299.30        22.39 o                         
   5  11  -6       2594.22       2284.64        54.55 o                         
   7  11  -6        440.02        396.01        26.33 o                         
   9  11  -6         51.51         80.26        15.96 o                         
  11  11  -6         25.32          0.46        12.95 o                         
  13  11  -6        100.43        110.47        20.32 o                         
  15  11  -6        181.49        241.90        25.68 o                         
  17  11  -6          9.28         20.50        17.50 o                         
  19  11  -6        179.81        201.17        39.91 o                         
 -16  12  -6         16.21         24.85        10.14 o                         
 -14  12  -6        335.91        320.55        20.11 o                         
 -12  12  -6        535.38        498.28        19.77 o                         
 -10  12  -6        394.70        461.85        18.02 o                         
  -8  12  -6        788.60        776.75        20.71 o                         
  -6  12  -6        491.63        447.02        16.63 o                         
  -4  12  -6        570.07        466.49        14.36 o                         
  -2  12  -6        387.87        313.98        13.68 o                         
   0  12  -6       1477.06       1376.12        27.91 o                         
   2  12  -6        497.99        497.60        25.96 o                         
   4  12  -6       3214.25       2865.07        65.10 o                         
   6  12  -6        476.80        534.18        28.59 o                         
   8  12  -6        256.36        239.49        30.87 o                         
  10  12  -6         41.52         23.16        15.00 o                         
  12  12  -6        176.58        188.19        22.19 o                         
  14  12  -6       1549.06       1599.40        54.15 o                         
  16  12  -6         84.33        108.56        41.24 o                         
  18  12  -6         31.39         43.43        25.79 o                         
 -15  13  -6        356.55        299.14        16.80 o                         
 -13  13  -6        645.97        742.63        22.85 o                         
 -11  13  -6        364.35        437.69        23.28 o                         
  -9  13  -6          4.10         16.21         8.79 o                         
  -7  13  -6        150.43        193.61        12.60 o                         
  -5  13  -6        184.25        181.00        10.67 o                         
  -3  13  -6        325.18        303.97        14.61 o                         
  -1  13  -6        215.01        247.73        13.41 o                         
   1  13  -6        223.73        234.80        18.43 o                         
   3  13  -6        206.06        263.88        48.40 o                         
   5  13  -6       1344.93       1288.04        42.52 o                         
   7  13  -6        234.96        251.15        27.07 o                         
   9  13  -6        235.69        203.74        22.33 o                         
  11  13  -6         84.05         93.21        20.98 o                         
  13  13  -6        300.87        282.79        27.81 o                         
  15  13  -6        245.45        282.42        52.39 o                         
  17  13  -6         59.53         83.55        42.58 o                         
 -14  14  -6         56.25         49.04        11.09 o                         
 -12  14  -6         76.67         74.79        12.43 o                         
 -10  14  -6         58.77         77.59        11.08 o                         
  -8  14  -6        438.68        434.66        25.75 o                         
  -6  14  -6       1159.20       1058.45        24.98 o                         
  -4  14  -6        152.90        219.44        16.81 o                         
  -2  14  -6        527.98        410.43        16.84 o                         
   0  14  -6        538.55        459.99        17.40 o                         
   2  14  -6        409.06        404.58        26.71 o                         
   4  14  -6        215.36        168.13        29.00 o                         
   6  14  -6        857.13        853.08        39.38 o                         
   8  14  -6         73.07        121.75        20.44 o                         
  10  14  -6        380.01        384.10        42.04 o                         
  12  14  -6         10.65         56.76        19.16 o                         
  14  14  -6        612.20        677.55        42.12 o
[truncated: 718,876 more chars]
